# Supplementary material for: Convergent Evolutionary Dead‐End and Breakdown of Hard Chorion in Parental‐Egg‐Care Fish Reproductive Strategies
Source: Mol Ecol. 2025 Jun 2;34(13):e17816. doi: 10.1111/mec.17816 (PMC12186722; doi:10.1111/mec.17816)
Supplement: Supplementary file 2 — Table S1. List of all species, gene sequences and accession numbers used in this study. [file MEC-34-e17816-s002.xlsx]

## Sheet: Sheet1
				ChgHm					ChgL					ChgH					Alveolin					Nas4 (alveolin-like)					HCE					LCE
Organism Name	Classification	Genome Accession	reference (doi)	Accession number	name	protein seq	nucleotide accession	cds_seq	Accession number	name	protein seq	nucleotide accession	cds_seq	Accession number	name	protein seq	nucleotide accession	cds_seq	Accession number	name	protein seq	nucleotide accession	cds_seq	Accession number	neme	protein seq	nucleotide accession	cds_seq	Accession number	name	protein seq	nucleotide accession	cds_seq	Accession number	name	protein seq	nucleotide accession	cds_seq
Aeoliscus strigatus	Syngnathiformes	GCA_901007665.1	doi: 10.1073/pnas.1916251117	in this study	>AeostrChgHm	MARKLNCGGILALVLLGSLVNAQYPGKPQQPQQPQQAAPAPAXXXXXXXXLVNAQYPGKPQQPQQPQQPKQPNQLTEVFHTCDVAGQSRIRCGAPDISASSCEAINCCFDGQMCYYGKMVTLQCTKDGQMIVVAAKDATLPMLDLETIAFLGNDQSCSPAGVTSDFVIYQFPVTGCGTVMTEEPGVIIYENRMVSSYEVAMGPRGYITRDTTYELLVQCRYIGSSVEALVIEVGPAPPLIPVAAPGPLRVELRLANGQCTVKGCVEEDVAYSSFYVDSDYPVLKVLRDPVYVEVRMLERTDPNLVLTLGRCWATADPYPHSIPQWDLLIDGCPYADDRYLTSLVPVGPSSGLMFPTHHRRFIFKMFTFVASGSPSNPGKGGAAAPEVMTPLKEQVYIHC…	in this study	ATGGCAAGGAAGCTGAATTGTGGTGGTATTCTGGCACTGGTCTTGCTCGGCAGTCTGGTTAATGCTCAATATCCAGGCAAGCCCCAGCAGCCCCAGCAGCCCCAGCAGGCAGCCCCAGCCCCAGCCCCNNNNNNNNNNNNNNNNNNNNGTCTGGTTAATGCTCAATATCCAGGCAAGCCCCAGCAGCCCCAGCAGCCCCAGCAGCCCAAGCAGCCAAATCAGCTCACAGAGGTTTTTCACACGTGCGACGTGGCCGGACAAAGCAGGATACGATGTGGAGCTCCAGACATCTCTGCTTCAAGCTGTGAGGCGATAAACTGCTGCTTTGATGGACAGATGTGCTATTATGGCAAAATGGTGACTCTTCAGTGCACCAAGGATGGCCAGATGATTGTGGTT…	in this study	>AeostrChgL	MMKGTAVRLVALALLGSVCQAQWDAYKPSPPRFSKPAPPVRQEPSKQSPQDPQQSKHTFEKPLTWSYPEDPTPEPQPEVPFEVRHPVAAATVAVDCRERDAHVEVKKDMFGRGVFINPADLTLGHCGAVAEDTSAQVLIYEAELHDCGSVLTMTEDSLIYTFNLIYNPQTLPSVPVVRSQSSAAVIVECHYPRKHNVSSLPLDPQWIPFSAVKVAEEFLYFTLRLMTDDWQYERPSYLYYLGDLINIEASVKQFFHVPLRVYVDNCVATLAPEINSNPRYAFIENHGCFVDAKITGSSSRFMPRRAETKLQFQLEAFRFQGADTGLLYITCHLKATSTSHPIGAEHRACSYVNGWTEASGVDAVCGSCDSGGYASSNTGDGSWVGSGTHSFNHGRKSRD…	in this study	ATGATGAAGGGGACAGCTGTGCGCCTCGTAGCGCTGGCCTTGCTTGGCAGCGTCTGTCAGGCACAGTGGGACGCTTACAAGCCCTCACCACCTAGATTCTCAAAACCAGCTCCGCCTGTCAGACAGGAACCCAGCAAACAGAGCCCCCAAGATCCCCAACAGTCAAAACATACATTTGAGAAGCCACTCACCTGGTCTTACCCTGAAGACCCCACGCCAGAGCCCCAGCCCGAGGTGCCTTTTGAGGTGAGGCATCCTGTTGCTGCCGCCACTGTCGCTGTCGATTGCAGGGAGAGGGATGCACACGTGGAAGTCAAGAAGGACATGTTCGGAAGAGGTGTGTTCATCAATCCAGCCGACCTGACCCTGGGACACTGTGGTGCTGTTGCTGAGGACACT…	in this study	>AeostrChgH	MVKHWSAASLVAIVLLGCLVWTAVEAQVFSWDKAAPYPPPPQNPAPYPSKPHVQPPPPQNPVPYPNRPPVQPPPQNPVPYPNRPPVQPPPQNPVPYPNRPPVQPPPQNPVPYPNRPLVQPPKPNPAPYPSKPQVQPAPLLPPPPKNPLFHQMSKNSLSPRGFQEHQDPKQPYQPHESQAPTVYKPSVAQPSFQSCDVPEGQKIRCGGSDISAAACEAISCCFDGRQCYYGKAVTVQCTKDAQFIVVVARDATLPNIDLESITLMGGGQGCTHVDSNSAFAIYQFPVTACGSNVMEESGVIIYENRMSSSFEVGVGPLGVITRDSHYDVLFQCRYIGVSVETTVAEVYLISEPPPPVAAFGPIRVELRLANGQCFSKGCNEVDVAYTSFYMDGDYPVTKV…	in this study	ATGGTAAAGCACTGGAGTGCTGCCTCTTTGGTCGCAATAGTTCTACTAGGGTGCTTAGTATGGACAGCGGTAGAAGCTCAGGTGTTTTCATGGGACAAGGCTGCACCATACCCGCCTCCACCACAGAATCCTGCACCATACCCCAGCAAGCCACATGTCCAGCCACCTCCACCACAGAATCCTGTTCCGTATCCCAATAGGCCACCTGTCCAGCCTCCCCCACAGAATCCTGTTCCGTATCCCAATAGGCCACCTGTCCAGCCTCCCCCACAGAATCCTGTTCCGTATCCCAATAGGCCACCTGTCCAGCCTCCCCCACAGAATCCTGTTCCGTATCCCAATAGGCCACTAGTCCAGCCTCCAAAGCCAAATCCTGCTCCATACCCTAGTAAGCCACAG…	0					in this study	>AeostrNas4	MLFLLLSALLLTRNLRDDLLIRALRYMDANPETLEELMDDEHMVLEGDMILSTDRNAMNSAWPTHEIPYVISSELVGRTDDILSAIAMVSKHTCVTFHKRTTEADYLLFKRSKGCASYVGFIGGEQPVFIAPQCIVGNIVHEVLHALGFHHEHTRTDRQQYITILPHNIMEGKERNFLKLEGETFNIAYDIHSIMHYGRSFFSANGLPTIISNKEVKDMGQRVKMTQHDIDRVSHLYNC	in this study	atgctgtttctgctcctctctgctctgctgctgactcGAAACCTCAGAGATGACCTGCTCATCAGAGCGCTGCGCTACATGGACGCCAATCCTGAGACTCTGGAAGAgctgatggatgatgaacaCATGGTGCTGGAGGGAGACATGATTCTGTCCACCGACAGGAATGCGATGAATAGCGCGTGGCCGACCCATGAGATTCCGTACGTCATAAGCTCCGAGTTAGTCGGCCGGACAGATGACATCCTGTCTGCGATAGCGATGGTgtccaaacacacctgtgtcACCTTCCACAAGCGAACCACAGAGGCCGACTACCTGCTCTTCAAACGCAGCAAAGGCTGTGCGTCATATGTCGGCTTCATTGGGGGCGAGCAGCCGGTGTTCATCGCACCGCAG…	in this study	>AeostrHCE	MTPSASLLLLLLLLGLSQAHPLQEEVGEEVPEEDSDTVDISTRILSTNNNTDEMLLEGDLLAPRTRNAMTCWSQSCLWRKGTDGLVTVPFVVSSDFSSWERQKIDRAMEAFHSRTCIRFVPRQNQYDHISIENKAGCFSALGRTGGRQVLSLNRRGCMYHGIIQHEIQHALSFQHEQTRSDRDHYVRINWENIDPNMAFNFYKQSTNNLNTPYDYSSIMHYGRTAFSVRYGRDSITPIPDPNVQIGQRQGLSYWDVMRINRLYDC	in this study	ATGACTCCCTCtgccagcctgctgctgctgctgctgctgctcggacTCTCTCAGGCACATCCTCTCCAGGAGGAAGTGGGAGAAGAAGTCCCAGAGGAAGACAGCGACACCGTTGACATCAGCACCAGAATTCTgagcaccaacaacaacactgacgaGATGCTGCTGGAAGGAGACCTGCTGGCTCCCAGAACTAGAAACGCCATGACGTGCTGGTCCCAGAGCTGCCTGTGGAGGAAAGGAACGGACGGCTTGGTGACCGTCCCCTTCGTGGTGAGCTCCGACTTCAGCAGCTGGGAGAGGCAGAAGATCGACCGAGCCATGGAGGCCTTCCACAGCAGAACCTGCATCCGCTTCGTCCCCCGTCAGAACCAGTACGACCACATCAGCATCGAGAAC…	in this study	>AeostrLCE	MLISVLSLLLLGACTAHQVCDHGADDDNGGHEDMEDMTTTILRMNNGSSEFMMEGDIVVPRTRTAMKCFNKAYSCLWRKSSSGRVEIPFIISEVYDQTETTEILLAMRAVEKKTCIRFIPRTRQRAYLSIEPRSGCSSMMGSIGQRQVLSLQRFGCVRRGIIQHELLHAMGFYHEHTRSDRDRHISINWDNIMEYFKFNFKKMDTNNLNTPYDYTSVMHYGRTAFGKNRAVTMTPIPDSSAAIGQRNGLSDMDVLRINRLYQC	in this study	ATGCTGATTTCGgttctttctctgctgttgcTGGGCGCCTGCACTGCACATCAGGTCTGTGATCATGGCGCCGACGATGACaatggaggacatgaggacatggaggacatgacAACAACCATTCTACGGATGAACAACGGATCCTCTGAGTTCATGATGGAAGGAGACATTGTGGTTCCAAGAACAAGGACGGCTATGAAGTGTTTCAATAAAGCATACAGCTGTTTGTGGAGGAAGTCTTCAAGCGGGAGGGTGGAAATCCCTTTTATCATCAGTGAAGTATACGATCAAACTGAGACGACAGAGATCTTACTTGCCATGAGAGCGGTTGAGAAAAAAACCTGCATCCGTTTCATTCCCCGTACGAGGCAGAGGGCGTACCTGAGCATTGAACCAAGA…
Callionymus lyra	Syngnathiformes	GCA_016630915.1	doi: 10.46471/gigabyte.6. eCollection 2020	in this study	>CallyrChgHm	MKWIGSCLLALAMLGLAQAQYKPQQPQQPQPPQKPHRPLPPQNPINPPQTYTPPQKPYQPSQQTQYPQQPQQPQQPQQPQQPQRPQQPQQPQQPQRPQQPQRPQQPQQPQQPQQPQHYQHGNSCEVQDADKIQCGAPGISGNDCGLINCCWDGRMCFYGKYVTLQCTKDAQMIVVVARDATLPNLDLDSISFLGDGSQCRPVGTTSAFAIYQYPVTDCGTMMTAIVYENRMSSFFEIAVGEFGTITRDSSYNLVVQCRYIGLSVEALVIEVGGLPPPPPVAAPGPLHVELRLGNGQCQSKGCVEEQIAYNSYYGDSEYPVVKVLRDPVYVEVRILDRTDPGIVLTLGRCWATTDANPDSLPQWDLLIDGCPYTDDRYTTALIPVDVSSGLPYPTHFRRF…	in this study	ATGAAGTGGATTGGTAGCTGTCTCCTGGCTTTGGCCATGCTTGGCCTGGCTCAGGCTCAATACAAGCCCCAGCAGCCTCAGCAGCCTCAGCCGCCTCAGAAGCCCCATCGGCCCCTGCCACCCCAGAACCCGATCAACCCTCCACAAACGTATACCCCACCCCAGAAACCTTACCAGCCGTCTCAGCAGACTCAATATCCTCAGCAGCCTCAGCAGCCTCAGCAGCCTCAGCAGCCTCAGCAGCCTCAGCGGCCTCAGCAGCCTCAGCAGCCTCAGCAGCCTCAGCGGCCTCAGCAGCCTCAGCGGCCTCAGCAGCCTCAGCAGCCTCAGCAGCCTCAGCAGCCTCAGCACTATCAACATGGAAACTCTTGTGAAGTTCAAGATGCCGACAAGATTCAG…	in this study	>CallyrChgL	MAMNWSAVCLVALALCGSFSDAQWPKYQTQGQTGNQNPSKKGTQDPQQSKQTFEKPLDWTYPEDPKAEPQPEVPFELRHPIPAETVAVECREAIAHVEVKKDMFGINQFINPADLSLGNCPHVGEDNSAQVLIFESQLHDCQSVLRTTEDFLIYSFTVNYNPLPIGDSPVVRTSKAAVIVECHYPRKHNVSSLPLDPLWIPFSQVKIAEEFLYFTLKLMTDDWVYERPSYQYFLGNTINIEATVMQYFHVPLRVYVDSCVATLQSDMNSSPRYAFIENGGCLIDARLTGSKSQFMPRTVQNKLGFQLEAFRFQGVDSGVMYITCHLRASSAVHQVDEGHRACSYINFAWREASGVDPACSPCESNSFGPPPVTSGSSTGGSSSTARKVRDVSTDAVIEW…	in this study	ATGGCAATGAATTGGTCCGCAGTCTGCCTTGTGGCGCTCGCCCTGTGCGGCAGCTTCTCTGATGCTCAATGGCCCAAATATCAGACGCAGGGACAAACTGGGAACCAGAATCCCTCCAAAAAAGGGACTCAGGACCCCCAACAGTCTAAGCAAACATTCGAGAAACCCCTCGACTGGACGTACCCTGAAGACCCCAAAGCGGAGCCCCAGCCAGAAGTGCCCTTTGAGCTCAGACATCCGATTCCTGCCGAAACTGTCGCTGTCGAGTGCAGAGAGGCCATAGCTCATGTCGAAGTCAAGAAGGACATGTTTGGAATAAACCAGTTCATCAACCCTGCCGACTTGTCTTTGGGAAACTGCCCACATGTAGGGGAGGACAATTCCGCTCAGGTGCTGATC…	in this study	>CallyrChgH	QTTKPVPQETEVPPIFNKHPPQSQHHQFYQQQQQQQQQQQQAPQQSQFHQFSKQPPKQVPQEPEVPPKVPQQQSQHHQFYQQQQQQAPQQSQSHQFSQQQHQQGPQTPQVFSQLVSKLVFQRPSTPAYYSPQVSKYVLIPRGFNQDTKPQPGTQSQNPQKPQYPQKPQQPQDPQQPQHPQKAQFSQTSITKNPSQQSCDVEEGQRVPCGASGISAASCEAISCCHDGQWCYFGKAVTVQCTKDAQFIVVVARDSTLPNIDLDSISMLGGGPGCSHVASNSAFAVYQFPITSCGTIVTEEPGLIIYENRMFSSFDVAVGPLGSITRDSHYDLLFQCRYTGVSIETLVVEVIPILDPPPSVAELGPIQVALRIANGECNAKGCNEAEAAYTSFYMDSDYPV…	in this study	CAAACAACAAAACCAGTGCCACAAGAAACCGAGGTCCCACCAATTTTCAACAAACACCCCCCACAATCACAGCATCATCAATTTTATCAACAGCAACAGCAACAGCAACAGCAACAGCAACAAGCTCCTCAGCAATCGCAGTTCCATCAATTTTCCAAACAGCCACCAAAACAAGTGCCACAAGAACCAGAGGTCCCACCAAAGGTTCCTCAACAACAATCACAGCATCATCAATTTTATCAACAGCAACAGCAACAAGCTCCTCAGCAATCACAGTCCCATCAATTTTCCCAACAGCAACATCAACAAGGCCCTCAAACGCCTCAAGTATTTTCACAATTGGTGTCAAAACTGGTATTTCAACGTCCTTCTACACCAGCATACTACTCCCCCCAAGTT…	in this study	>CallyrAlv	QEDRNAVNSLWFGSVVPYSISPTIADRQWKIQAALKMISEATCIRFKERTNEANYIEFQDGPGCASYVGVIGGRQPLFIASMCGIGNICHEIIHALGFHHEHTCQDREQYIDVKWSHIVQKRKRHFKNKYGNLQNLPYDLNSIMHYGKYFFTKDGGQTLVPRVPGSMMGQRSHLSLLDMERLNRLYC	in this study	CAGGAGGACAGGAATGCTGTGAACTCCTTGTGGTTTGGCTCAGTGGTCCCTTACAGCATCAGTCCTACCATCGCGGATCGTCAGTGGAAGATTCAAGCTGCGTTAAAGATGATTTCTGAAGCCACGTGTATTCGCTTCAAAGAACGCACCAATGAAGCAAACTACATAGAATTTCAGGACGGACCAGGCTGTGCGTCCTATGTTGGTGTGATTGGGGGAAGGCAGCCATTGTTCATCGCAAGCATGTGCGGCATCGGGAACATTTGCCATGAGATAATCCACGCACTTGGCTTTCACCATGAGCACACGTGTCAGGATCGGGAGCAATACATCGACGTGAAGTGGAGCCACATTGTGCAAAAGAGGAAACGCCACTTCAAGAATAAGTATGGAAACTTG…	in this study	>CallyrNas4	NAVGLRWPTPVIPYLIDAHLESRTKDIEAALSMVSEQTCLTFIGRTSEPDFLLFQTRKGCASYVGFIGGKQPVYIGSRCRKGNIVHEVLHAIGFHHEHTREDRDRFISILPGNIMMGMEKNFNKRSGTTFELPYDINSILHYGSHFFSVNGEPTIVSNEKVSGMGQRSEMTPLDVARVRELYNCTAA	in this study	GATCGAAACGCAGTCGGCCTAAGATGGCCGACGCCGGTGATCCCGTACCTCATCGACGCACACTTGGAAAGTCGGACGAAAGACATCGAAGCTGCCTTGTCGATGGTGTCGGAACAAACCTGCCTGACCTTCATCGGACGGACCAGCGAGCCGGACTTCCTGCTGTTCCAGACCAGGAAAGGTTGTGCTTCGTACGTTGGCTTCATTGGTGGGAAGCAGCCCGTGTACATCGGGTCACGATGCCGAAAGGGAAACATCGTGCACGAAGTCCTGCACGCGATCGGCTTCCACCACGAGCACACGAGGGAGGACCGGGACCGGTTCATCAGCATCCTGCCGGGGAACATCATGATGGGGATGGAGAAGAACTTCAACAAGAGGTCAGGGACGACTTTTGAG…	in this study	>CallyrHCE	MSLSVSLLLLLLPLCQADLLQQEEAEDEDLGVDISTRILTTNNGTEDLLLEGDMLAPITRNAMTCWYQRCLWKKDSAGLVTIPFTVSAEFSSWDRKKMERAMKAFHSSTCLRFVPRQREFDYISIENKGGCFSSLGRVGGRQVLSLNKQGCLYHGIIQHEIKHALGFHHEQTRSDRDQYVRINWENINTQMAYNFHKRQTNNLNTPYDYGSIMHYGKTAFSIRFGKDSITPIPNPNVHIGQRQGMSYWDVRRINMLYDC	in this study	ATGTCTCTCTCTGTCAGCCTGCTGCTGCTCCTGCTCCCCCTCTGTCAGGCTGATCTTCTCCAGCAGGAAGAAGCTGAAGATGAGGATCTTGGTGTGGACATCAGTACCAGGATTCTCACCACCAACAACGGCACTGAAGACCTGCTGCTGGAAGGAGACATGTTGGCTCCCATAACCAGAAACGCCATGACCTGCTGGTACCAGAGGTGTCTGTGGAAGAAGGACTCGGCAGGTCTGGTGACGATCCCCTTCACAGTGAGCGCTGAGTTCAGCAGCTGGGACAGGAAGAAGATGGAGAGGGCCATGAAGGCCTTCCACAGCAGCACCTGCCTCCGCTTCGTCCCCCGTCAGAGAGAGTTCGACTACATCAGCATCGAGAACAAAGGCGGCTGCTTCTCG…	in this study	>CallyrLCE	NAMRCYSKPFSCLWPKSRSGTVEIPFIISSRYDNAEKEEILSSMEEFGTKTCIRFLPRVAQRAYLSIQPASGCASLLGYVGDLQTLSLQRYGCVSRGIIQHELLHALGFHHEHNRSDRDEHVKILRDNIYHYVAYNFRKINTNNLGTPYDYSSVMHYGRTAFGIRGMQTIVPIPDPSVPIGQRDGMSDIDILRINKLYKC	in this study	GATAAAGGATCGTCCGATTACATGCTCGAAGGAGACATTTTGATCCCGAGGACAAGAAACGCCATGAGGTGCTACAGCAAACCGTTCAGCTGTTTGTGGCCAAAGTCCCGAAGCGGAACCGTTGAAATTCCCTTTATTATTAGCTCCCGCTATGATAATGCAGAGAAAGAGGAGATATTGAGCTCCATGGAGGAATTTGGAACGAAGACATGCATTCGCTTCCTACCGCGTGTTGCTCAGAGGGCCTACCTTAGCATTCAACCAGCAAGTGGTTGTGCGTCTCTTCTGGGATACGTGGGAGACCTGCAGACCCTGTCCCTGCAGAGATACGGCTGCGTGAGTCGAGGAATCATCCAGCATGAGCTGCTGCACGCTCTCGGTTTTCACCACGAACACAAT…
Corythoichthys intestinalis	Syngnathiformes	GCA_030265065.1	doi: 10.46471/gigabyte.76. eCollection 2023	XP_057692661.1	>CorintChgHm	MRHSPAMKPIGVLALSLLACVATAQIAKQWTQRPSTPVNTKHCEVAPHHKIRCGPATISISECEKIGCCFDGNVCYYGRHVTLQCTQDGQMIVVISREATIPRVDLESISFITNEPGCRPVDTTSAFAIYQFPVTACGTVVTEEPGLLIYENAMSAFYEVSVGSYGAITRDSRFELAVQCRYVGTSVLALIMEVDPIPEPPPVAAPGPLNVQLRLGNGKRMAKGQMDEEVVFNYFYVDSDYPVTKELREPVYVEVRILGRTDPNLVLNLRRCWATGESYPHSVPQWDLLVHGCPYRDDRYRTTLVRVDDSSGLQYPSHYRRFFFKMFTFVSTIPADPSKGGAAEQQKQLAAPTMQKIFIHCETTVCTPHAGNNCEPQCFRGSKYKSLYSIFKGVFLDLT…	XM_057836678.1	ATGCGACACTCGCCGGCGATGAAGCCGATCGGTGTGTTAGCGCTGTCCCTGTTAGCCTGTGTGGCCACGGCTCAAATAGCCAAGCAGTGGACTCAGCGACCCTCCACGCCCGTCAACACCAAACATTGCGAGGTGGCGCCGCACCACAAAATTCGTTGCGGTCCCGCCACTATTTCGATATCAGAGTGTGAAAAAATCGGCTGCTGCTTTGATGGAAACGTGTGCTACTACGGCAGACACGTGACTCTCCAGTGTACCCAAGATGGCCAGATGATCGTGGTGATCAGCAGAGAAGCCACGATACCCCGCGTGGACTTGGAGTCCATTTCCTTCATCACCAACGAGCCTGGATGCCGCCCGGTGGACACCACCTCGGCTTTTGCCATCTACCAGTTCCCC…	in this study	>CorintChgL	MKLNAACLLALLAGLCSGFQKPGGQVPSDQTQAKHIFEKPLTWSYPEGPTAPVEPVPDFEIRQPVQAATVSVECRESQARVEAQMDFFGIGQFIKPSDLTLGPCGAVGEDTQAHVLIFETELQDCGSMLQMTDDTLIYTFTLNYSPTRLGGSPVVRTNEAAVIVECHYPRHHNVSSLPLDPQWIPFSAVRVAEEFLYFTLSLRTDDWMFERPRIQYYLGDMIRIEASVMQYHHVPLRVFVENCVATLSPDINSSPRYTFLDNGCLIDATITGADSRFMQRTVENTLQFQFEAFRFQGADSGQLYITCQLRATSTGHDIDVDHRACSYINGWREASGVDSACSTCDAGGGQQTNIWHGGDGSTGGGNTGGGNTGGGNTGGGNTGGGQWSTGGKKWTTGSS…	in this study	ATGAAGCTCAACGCCGCGTGCCTGCTGGCGCTCTTGGCCGGCTTGTGCTCCGGCTTCCAGAAACCAGGGGGTCAGGTGCCTAGCGACCAGACGCAGGCCAAGCACATTTTCGAGAAGCCGCTCACCTGGAGCTACCCCGAAGGGCCCACGGCGCCTGTGGAGCCGGTGCCCGATTTTGAGATCAGGCAACCGGTCCAAGCCGCCACCGTCTCGGTGGAGTGCCGCGAGAGTCAAGCGCGCGTGGAGGCCCAGATGGACTTTTTTGGAATAGGCCAGTTCATCAAACCCTCCGACCTCACCTTGGGTCCCTGCGGTGCCGTGGGCGAGGACACTCAAGCGCACGTACTGATTTTCGAGACCGAGCTGCAAGACTGTGGCAGCATGTTACAGATGACAGAT…	XP_057693464.1	>CorintChgH	MANCRGVTILIAYLLVVCFPRTKVEAQTWQSTNNQQNSMYPPGSQIPTDPGDPSYQWPVQKPPSDPSGPIVGKKPHWPSTGNYPPNWEGNQHLQKPIGQNQNPSTYPGTYPPVWQVPGGQHPQNSGGQHGQNPVGQIPGQNPSTHPGKPPVWHVPGEKPNQNIVGPKPGQNPSTYGGVPPHGWSGYDEQNIQIPGGQIPVQTYGEQSPTQNHYTTKGNLAHDQSVKQTTHPGKGQTPINTCDVHSTVRVPCGSPDISADNCEALNCCYNGGMCYFGKMVTVQCTKDGQFIVVVARDATLPSIDLETISLLGDGPRCTAVDSNSAFAIYQFPVTACGTVVAEEPGMIIYENRMTSSYEVAMGPLGAITRDSSFDLLFQARYRATSVETLLVEVLQISDPP…	XM_057837481.1	ATGGCAAACTGCAGGGGTGTGACCATCTTAATAGCATACCTGCTTGTGGTATGCTTCCCAAGGACCAAGGTGGAAGCTCAGACATGGCAATCTACAAATAATCAACAGAATTCAATGTATCCTCCAGGCAGCCAAATACCAACCGACCCTGGTGATCCTTCATATCAATGGCCAGTGCAGAAACCTCCCAGTGATCCATCAGGGCCGATTGTTGGTAAAAAACCTCATTGGCCAAGTACTGGAAATTATCCTCCAAACTGGGAAGGGAACCAGCATCTTCAAAAACCTATTGGGCAGAATCAAAATCCTTCAACGTATCCTGGAACTTATCCTCCTGTTTGGCAAGTTCCTGGGGGCCAGCATCCTCAAAATTCCGGAGGGCAGCATGGTCAAAATCCT…	0					XP_057675126.1	>CorintNas4	MLLLLFAALFCCYFLRSGHCSPTLLRNQDVLVKAMEYIKENPETLAGLMDDEVAEGDMLLLSDRNAVDRRWPSIKIPYLIDYTLEYRRADIETALKMISLQTCLSFYQRSHEPDYIFFKSGFGCASYVGFVGGKQEVHVDTTCQVGNIVHEVLHALGFYHEHTRKDRYKYITIVHSNIMEGHQKNFRMQMGKTFDLPYDIPSIMHYGSNFFSANGQPTIVAKVKNNRMGQRVAMTPIDVQRVRLLYQCDRADGIEEPQGWKPVATPGHFSH	XM_057819143.1	ATGTTGCTGCTGCTCTTTGCCGCACTTTTCTGCTGCTACTTCCTTCGATCAGGCCACTGCTCTCCTACGCTGCTTCGGAACCAAGACGTGCTGGTCAAAGCGATGGAGTACATCAAGGAGAACCCAGAGACTCTCGCAGGCTTGATGGACGATGAGGTGGCGGAGGGCGACATGCTCCTTCTGAGTGATCGCAACGCGGTGGACAGACGTTGGCCTTCCATCAAGATCCCGTATCTGATCGACTACACGTTGGAATACCGCAGAGCTGACATCGAGACGGCGCTGAAGATGATCTCCTTGCAAACCTGCTTGTCCTTCTACCAGCGCAGCCATGAGCCAGACTACATCTTCTTCAAAAGCGGATTCGGGTGCGCGTCGTACGTGGGCTTTGTGGGGGGC…	in this study	>CorintHCE	MPRFASLILLVLLALSRAYQEEDEEFPEDEEEDAVDISAMILATNNGTDELLLEGDLLLPKTRNAMKCWSGSCRWRKDFKGYVTVPYVVSGAFPEWEKQKIQAALVSFHSGTCVRFVPRRNEYDYVSVENKGGCFSSLGRQGGRQVLSLNRHGCLYTGIIQHEFNHALGFHHEQTRSDRDKYVRINWGNVDPPMAHNFYRRDTENLETPYDYTSVMHYGKKAFSNNGRDTITPIPDSRVPIGQRRGLSKWDIRRINILYDC	in this study	ATGCCTCGCTTTGCTAGCTTGATACTGCTCGTCCTGCTCGCTCTTTCTCGGGCCTATCAAGAAGAAGATGAAGAATTCCCAGAAGATGAGGAGGAAGATGCCGTGGACATCTCCGCCATGATCCTCGCCACCAACAACGGCACCGATGAGCTCCTCCTGGAAGGGGACTTGTTGCTTCCCAAAACCAGGAATGCCATGAAATGCTGGTCCGGGAGCTGCCGCTGGAGGAAGGACTTCAAAGGCTACGTGACTGTCCCTTACGTTGTGAGCGGCGCATTCCCTGAATGGGAGAAGCAAAAGATCCAAGCGGCCTTGGTGTCCTTCCACTCCGGCACCTGCGTCCGCTTCGTTCCACGGCGAAACGAGTACGACTACGTGAGCGTGGAGAACAAAGGCGGT…	XP_057678536.1	>CorintLCE	MDLRAIMFLLLLQLVALCYARPGWDQAVDNENLGGSDEESITETILRMNNGSSEYLLEGDLVIPRARTAMKCMNKKYSCLWPKSSNGNVEVPYIIVDKYTNEEKGRIVQALREIQARTCIRFPPRTTQKSYISFEPKFGCSSQMGRMGYKQVVSLQRFGCVQKGIIQHEVLHSLGFYHEHTRSDRDQHILIDWDNIQKYQRYNFKKQDTNNLNTPYDYSSLMHYGRTAFGINRAVTITPIPDSSVEIGQRRDISDLDIIRINRLYKCFNYEM	XM_057822553.1	ATGGATCTGAGAGCCATCATGTTCCTTCTTTTGCTGCAGCTCGTCGCCCTCTGCTATGCACGACCTGGCTGGGACCAGGCTGTCGATAACGAGAACTTGGGGGGTTCGGATGAGGAAAGCATCACAGAAACAATTTTGAGGATGAACAATGGATCTTCTGAATACCTGTTGGAGGGGGATCTGGTGATTCCGAGAGCAAGGACTGCCATGAAATGCATGAATAAGAAATACAGTTGTCTCTGGCCAAAGTCTTCAAACGGCAACGTTGAAGTTCCTTACATCATCGTGGACAAATACACCAATGAGGAGAAGGGAAGGATTGTACAAGCCTTGCGAGAAATTCAGGCCAGAACCTGCATCCGCTTCCCCCCTCGCACAACACAGAAGTCATATATCAGC…
Dactylopterus volitans	Syngnathiformes	GCA_901007715.1	doi: 10.1073/pnas.1916251117	in this study	>DacvolChgHm	MKLICLLALALFSGLAEAQLFRQPHQPQQPNQHQLPQPPSESFHTCNVADNYKIQCGVPSISAAECEAIKCCFDGHMCYYGKSVTLQCTKDGQMIVVVARDATLPNIDVETVSFLGNDQNCNPAGITSAFVIYQFPVTGCGTVMMEEPGVIIYENRMTTSYEVAIGPHGLITRDSFFEVQLQCRYIGTTIEALIVEVGTADALPPIAAPGPLRVELRLANGQCTGKGCVEEKVAYSSFYEDSDYPVIKVLRDPVYVEVRMLERTDPNIVLTLGRCWATADPHPHSFPQWDLLIDGCPYADDNYKTTLVPVDSTSGLMYPSHYRRFIFKMFTFVSSEAVGHVKEAVADASSVMTPLKEKVYIHCETAVCQPYVGDNCEPRCLRKSK	in this study	ATGAAGTTGATTTGTCTTCTGGCACTTGCCCTGTTTAGCGGTCTGGCTGAGGCTCAACTTTTCAGGCAGCCTCATCAGCCTCAGCAGCCCAATCAACACCAATTGCCTCAACCACCTAGTGAGTCTTTTCACACTTGCAATGTGGCAGACAATTACAAGATACAGTGTGGCGTTCCAAGCATCTCTGCTGCAGAATGTGAGGCTATAAAATGCTGTTTTGATGGACACATGTGCTATTATGGAAAATCTGTGACACTTCAGTGCACCAAGGATGGCCAGATGATTGTGGTGGTGGCCAGAGATGCCACACTACCCAACATCGACGTGGAGACAGTTTCTTTCCTTGGAAATGATCAAAACTGCAATCCTGCTGGCATTACTTCAGCTTTTGTCATCTAC…	in this study	>DacvolChgL	MVMKWTAVCLVALALLGCFCDAQWVGYKPSTHYQKPPQESLIQDSTKNQDREQSKQEFEKPLTWKYPEDPQPEPQPEVPFEQRYPVPAATVAVECRERDARVEVKKDMFGMGQFINPADLTLGNCAVGAEDTAAQVLIFETQLQDCGSSLAMTEDVLIYSFSLNYNPESVVSSPIVRSGKAAVIVECHYPRCHNVSSLPLDPQWIPFSAVKIAEEFLYFTLKLMTDDWQYERPSYQYFLGDMINIEATVKQYFHVPLRVYVDSCVATLAPDVNSNPRYSFIENHGCLVDAKITGSNSKFVSRPADNKLQFQFEAFRFQGADSGLLYLTCHLKATCTRHDIDSEHRACSFVSG	in this study	ATGGTGATGAAGTGGACTGCTGTGTGCCTTGTGGCACTGGCCTTGCTTGGCTGCTTCTGTGATGCTCAATGGGTTGGTTACAAGCCTTCAACTCACTACCAGAAACCGCCACAAGAATCGCTGATACAAGACTCTACCAAAAACCAGGATCGTGAACAGTCAAAGCAGGAATTTGAGAAACCACTCACCTGGAAATACCCTGAGGATCCCCAGCCTGAGCCCCAGCCTGAGGTGCCATTTGAGCAGAGGTATCCTGTTCCTGCTGCAACAGTTGCTGTCGAGTGCAGAGAGAGGGATGCACGTGTGGAAGTCAAGAAAGACATGTTCGGAATGGGTCAGTTCATCAATCCTGCCGACCTTACACTGGGAAACTGTGCAGTGGGTGCAGAGGACACTGCT…	in this study	>DacvolChgH	MVKLWRATSLATLALLGCLAWTQVEAQQSIWHKPAPQKMTKDPTPFEPSRLLQRPQPPKDPQYLHQQQNNRAQVYALPDSPSQGEHPHVHSVPQIHYKPGPPRQPPVQHCQLEKNARIPCGCSDISAAGCEAINCCFVGQQCYFGKAVTVQCTKDAQFIVVVARDATLPSLDLETVSLLRGGEGCTHVDSNSEFAIYQFPVTACGSIVMEEPGVIIYENMMSSSFEMGVGHHGNVTRDSTYDLLFQCRYTGTSVETVITEVLSWQNVLPVAGLGPIRVELRLANGQCNSKGCNELDVAYNSFYTEGDYPVTKVVRDPVYVEVQLMEKTDPSLVLTLGRCWTTSSPNPHSLPQWDILIDGCPYREDRYMSSLVEVGPSSGLQFPSHYRRFIFKMFAFVDP…	in this study	ATGGTGAAGCTCTGGAGGGCCACCTCTTTAGCGACACTAGCACTGCTTGGGTGCTTAGCTTGGACACAGGTAGAAGCTCAGCAGTCAATATGGCACAAGCCTGCACCACAGAAAATGACAAAAGACCCAACACCTTTTGAGCCATCAAGACTTCTTCAACGACCTCAACCACCAAAGGATCCTCAATATCTGCATCAGCAACAAAATAATCGTGCACAAGTTTACGCACTGCCTGACTCGCCTTCTCAGGGAGAGCATCCACATGTCCACTCAGTGCCACAGATACATTACAAGCCAGGTCCACCAAGGCAACCTCCTGTCCAGCATTGTCAGTTGGAAAAAAATGCAAGAATTCCATGTGGATGCTCTGACATCTCTGCAGCTGGATGTGAAGCCATA…	in this study	>DacvolAlv	NAVGGVWTGGVVPYIVSDKLKHRESNIRAAFKMISDVTCIRFRKRTTERSYIVILKGRGCASYVGRQGGGQPLYYSQRCTVGNLCHELVHALGLHHEHTRQDRDRHISVQWHSIVPGKQRNFKMKSGNTLNLPYDTGSIMHYGKYFFSANGYPTLVAKDGSQQMGQRSRLSKLDIQRLNTLYRC	in this study	ATCTTCTAGAAGAAACTGCTGTCGAAGAGGGAGACATCTTGATCGTGGAGGACCGGAACGCCGTGGGGGGCGTGTGGACGGGCGGCGTCGTGCCCTACATCGTCAGCGACAAGCTGAAGCACCGGGAGTCCAACATCCGCGCCGCCTTCAAGATGATCTCGGACGTCACGTGCATACGCTTCCGCAAACGCACCACCGAGCGGAGCTACATCGTGATCCTGAAGGGCCGCGGCTGCGCCTCCTACGTCGGGCGCCAGGGGGGCGGCCAGCCGCTGTACTACTCGCAGCGCTGCACGGTGGGGAACCTCTGCCACGAGCTGGTCCACGCGCTGGGCCTCCACCACGAGCACACGCGCCAGGACCGCGACCGCCACATCTCCGTGCAGTGGCACAGCATCG…	0					in this study	>DacvolHCE	MKMTPSLSMLLLLLLLGCSQAHPLQEEGNGKEARADDRNALDITTRILNANNGTNETLLEGDLLLKNKPVKLWGKDPSGSVKIPYTVDSEFSSSERQTIDGAMKAFHSKTCIRFVLRENERDYISIENKAGCYSSVGKIGGKQVLSLKRPSCVHHGVIQHELNHALGFQHEHNRSDRDQYVKINWENVMPGKAKYFEKTPSNNFNSPYDYSSIMHYGRKAFSWNGKDTITPIPNPGVEIGKGQDMSDRDIQRINKVYGC	in this study	ATGAAGATGACTCCCTCCCtcagcatgctgctgctgctgctcctgctgggctGCTCCCAGGCGCATCCTCTCCAGGAGGAAGGGAACGGAAAAGAAGCCCGAGCGGACGACCGCAATGCTCTTGACATCACCACCAGAATTCTCAACGCCAACAACGGCACCAACGAGACGCTGCTGGAGGGAGACCTGCttctcaaaaacaaacctgtgaaGCTGTGGGGGAAAGACCCCAGCGGCTCCGTGAAGATCCCCTACACTGTCGACAGTGAGTTCTCCAGCTCCGAGAGGCAGACGATCGACGGAGCCATGAAGGCCTTCCACAGCAAGACCTGCATCCGCTTCGTGCTCCGCGAGAACGAACGCGACTACATCAGCATCGAGAACAAAGCCGGGTGCTAC…	in this study	>DacvolLCE	MQLRAMISVLLLLLVGFCQAQKGNGQDVNGESAVDASAMEDMTETILRMNNGSSEFLLEGDVLIPKTRTAMRCFKSAGSCLWPKSRDGNVKIPFLISKKYDNTERNDILSAMKDFESKTCIRFIPRATQRAYLSIEPRYGCSSLIGHTGGKQVLSLQRYGCTQRAIAQHEMLHAMGFFHEHTRSDRDRHVRINWENINKYFMSNFKKRDTNNLDTPYDYSSVMHYGRTAFGTHQSETITPIPDPSAPIGQRDGLSDIDILRVNRLYKC	in this study	ATGCAGCTCAGAGCGATGATTTCAGTCCTTTTGCTGCTGCTCGTGGGATTCTGTCAGGCACAAAAAGGCAACGGCCAAGATGTGAATGGCGAGAGCGCGGTGGATGCGTCCGCCATGGAGGACATGACCGAAACGATTCTGAGGATGAACAATGGATCTTCTGAGTTCCTGCTGGAAGGAGATGTTCTGATTCCAAAGACAAGGACTGCCATGAGGTGCTTTAAGTCGGCCGGCAGCTGTTTATGGCCAAAGTCTCGGGATGGAAATGTGAAAATCCCATTCCTTATCAGCAAAAAATATGATAACACCGAGAGGAATGACATTTTAAGTGCCATGAAAGACTTTGAATCAAAAACCTGCATTCGCTTCATTCCACGGGCAACACAGAGGGCATACCTG…
Doryrhamphus excisus	Syngnathiformes	GCA_030265055.1	doi: 10.46471/gigabyte.76	XP_057932022.1	>DorexcChgHm	MCYYGKCVTLQCTKDGQMIVVVARESTQPDIDLDSISFHANEPRCRPADTTSAFAIYQFPITACGTVIMEVDGVVIYENRMSSTYEVATGLYGAITRDSRYQVLLQCKYVGFSTEALVVEVGQVPQPNPAAAPGPLNVELRLGSGVCTTKGCIEEDVAFRTFYEDIDYPLVKVLTEPVYVEVRMMDRTDPNLVLTLGRCWATANPIPHSVPQWDLLVDGCPYVNDSYQTTLVPIGPSSGIMYPTHHRRFIFKMFTFLSTVVNSSDKDAEVMSPLKRKVYIHCETSVCQPSFGNNCEPMCFRKKRDLGRATFQKIYKHDSTVVSSLEIQYREWN	XM_058076039.1	ATGTGCTATTATGGCAAATGTGTCACTCTCCAGTGCACCAAGGACGGCCAGATGATAGTGGTGGTCGCCAGAGAATCCACCCAGCCCGACATTGACTTGGACTCCATTTCATTCCATGCAAACGAGCCAAGATGCCGTCCAGCTGACACCACTTCAGCTTTTGCCATCTACCAGTTCCCCATTACAGCCTGCGGCACTGTCATCATGGAAGTGGATGGTGTTGTAATCTATGAGAACAGGATGTCATCCACCTATGAAGTCGCTACTGGACTGTATGGCGCAATTACCAGGGACAGTCGATATCAGGTGCTTTTGCAGTGTAAATATGTGGGCTTCTCCACTGAAGCGCTAGTTGTTGAGGTTGGCCAGGTTCCTCAACCGAATCCAGCTGCAGCTCCT…	XP_057932020.1	>DorexcChgL	MVIKCTAVCLVALALLCSVCNAQRYLSPRQDTKQGTQDPQQTRNTFEKPITWMYPEEPQPEPKTDVPFELRHPVPAATVAVDCREKDAHVEVKKDLFGIGQFINPDDLTLGNCGLVGEDTAAHVLIYESELHDCNSKLQMTDDSLIYTFSLQYNPKPMGNIPVVRTTNAAVIVECYYPRHHNVSSLPLDPHWVPFSSVKVAEEFLYFSLTLMTSDWMHERPRYEYYLGDMIFVEATVKQYYHVPLRVYVDNCVATLTPEINSSPRYAFIENGCLVDAWITSSDSKFMPRTDENKLRFMLEAFRFQGAESGLLYITCHMRATSTSRIIDSDHRACSFMDGWKEASGVDAACNSCDAGGYGSPGVVNGGGKKQVGGSWTTGGGQQGGGSWTTGGGQHGGGS…	XM_058076037.1	ATGGTGATCAAGTGCACCGCTGTGTGCCTAGTGGCACTGGCCTTGCTCTGCAGTGTGTGCAATGCTCAGCGCTACCTTAGTCCGAGACAGGACACCAAACAGGGGACCCAGGATCCCCAGCAGACAAGGAATACATTTGAAAAGCCAATCACCTGGATGTACCCTGAAGAGCCTCAGCCTGAGCCCAAGACTGATGTTCCCTTTGAGCTTCGGCACCCTGTCCCTGCTGCGACTGTTGCTGTAGACTGCCGGGAGAAGGACGCACACGTGGAGGTCAAGAAGGACCTCTTTGGAATCGGCCAGTTCATCAATCCCGATGACCTCACTCTAGGAAACTGCGGCCTTGTGGGGGAAGACACAGCCGCTCACGTGCTGATTTACGAGTCTGAGCTGCATGAT…	XP_057932132.1	>DorexcChgH	MAKRWSATSFVALALLCCFSGTKVEAWLQNSSPGYTYNLPMVDKKNNQQNPPSQNPPPPPQNPSWQYAPGDDMPGKSDYLLMPPTSYNPPSSKKLLQRQVTPDVPRMDTDGVSYGSSMNPKLPPPPSQQNLVSMFPPFIPNPHPQQKPSTLLPPWVPQPPVQQKPPGFLPPRVPQSPVEQKPPVFLPPTVPHPPVQQRPPGVLPPPKGGPPSQQNPSSGVPPVSSGFPSQQNPQVILPPVESYLLPPKNPSFLQLRRNPSLSPLQQKNPSFPSQYDGPSQLPVKDYAVPRGFADQSAHNPQSRRQQMQQSPTQKSSPYDPGMQSCDVADTQRVPCGSHGISAAMCESISCCHDGRQCYFGKSVTVQCTKDGQFIVVVARDATMPNIDLGTISMLGDGQG…	XM_058076149.1	ATGGCCAAACGCTGGAGTGCCACCTCTTTTGTGGCACTCGCACTGCTATGCTGCTTCTCTGGGACCAAGGTAGAAGCTTGGCTACAGAATTCATCTCCTGGATATACATACAATCTACCAATGGTCGACAAAAAAAACAACCAACAAAATCCGCCAAGTCAAAATCCGCCTCCACCGCCTCAAAATCCTTCATGGCAATATGCTCCCGGTGATGATATGCCAGGCAAGTCCGATTATCTCTTAATGCCTCCGACATCTTACAATCCTCCAAGTTCAAAAAAACTCCTGCAGCGGCAAGTGACACCAGATGTCCCGAGGATGGACACTGATGGAGTGTCTTATGGCTCATCGATGAACCCAAAGCTCCCACCTCCTCCATCACAGCAGAATCTTGTCTCC…	XP_057921405.1	>DorexcAlv	MFLLLFALTLPVGAVLLNQDQYASISPTTGDVTTDTLVSQPEGMSLNATQNNMTLTQDPLEEQDSAETLEGLESDTWVEEGDILMQPLEDRNAVDVVWRDATMPYTISHGLRQQEQNILRALKMISDVTCIRFKKRSKEMNYVKFKKGRGCASFVGCRGGAQPLYYSKTCSVGNLCHEVMHTLGLHHEHTRKDRNKYITVQWENIKRGKKKHFKIKRGNMFNLPYDLESIMHYGKYFFSTNGRPTLLPKKRRVNMGQRSHLSKLDVQKLNKLYHCEERRRDRARGRAF	XM_058065422.1	ATGTTCTTGCTGCTCTTTGCGTTAACGCTGCCAGTCGGCGCTGTCCTCCTAAATCAGGACCAGTATGCTAGCATTAGTCCCACCACAGGCGACGTCACCACAGACACTTTGGTGTCCCAACCAGAAGGCATGTCCTTGAATGCAACACAAAACAATATGACGCTCACCCAAGACCCGCTGGAAGAGCAGGACAGTGCAGAGACATTAGAAGGCCTTGAAAGCGACACATGGGTGGAGGAGGGGGACATATTGATGCAGCCCCTCGAGGACAGAAACGCTGTGGACGTGGTGTGGAGGGACGCCACGATGCCTTACACCATCAGCCACGGGCTGAGACAGCAAGAGCAGAACATCCTCAGGGCCCTGAAGATGATCTCTGACGTCACCTGCATTCGCTTC…	XP_057911992.1	>DorexcNas4	MLLLFAALVFSAGLHHGGSWPLPGKGLSPSLHSVKGDPETLEELMALDHGLVEGDIILHSERNAVDRKWPTLDIPYVISPGLAARTEDIVAALEMISENTCLTFHRRSNQQDYIFFRSAKGCASYVGIIGGKQDLHVGRFCKVGNIVHEVLHALGFYHEHTRPDRMNYITIMSENIMKGRERNFQMQTGRTFQLPYDLLSIMHYGSNYFTSNGEPTIKSKVKESGMGQRIMMSPTDVLRVRLLYKCDSHNKTGQAEQEAGALSWQY	XM_058056009.1	ATGCTGCTGCTCTTTGCTGCGCTTGTCTTCTCTGCCGGCCTCCATCATGGTGGTTCGTGGCCACTCCCTGGAAAAGGTCTCAGCCCAAGTCTCCACAGTGTGAAGGGCGACCCCGAGACGCTGGAAGAGCTGATGGCGCTGGACCACGGCCTGGTGGAAGGCGACATCATTCTTCACAGTGAACGCAACGCCGTAGACCGGAAGTGGCCCACCCTGGACATCCCGTATGTGATCAGTCCAGGTCTGGCCGCTCGGACTGAGGACATCGTCGCCGCCCTGGAGATGATCTCGGAGAACACCTGCCTGACCTTCCACCGGCGCAGCAACCAGCAGGACTACATCTTCTTTAGATCTGCCAAAGGGTGTGCGTCCTACGTGGGCATCATCGGCGGCAAACAG…	XP_057939819.1	>DorexcHCE	MSPFATSLLMLLLLGVSQAQQDTDDDNEVPEEDQDTVDITTAILTTNNGTDEILLEGDLLVPKTRNALKCWSQSCLWKKAFNGMVNVPYSISSQFRSSERQKIERAIKSFHSSTCIRFVPRRNEYDYISFESRGGCFSDLGRQGGRQVVSINRQGCVYHGIIQHEINHALGFQHEQTRSDRDRYVRINWENIDPQMAYNFYKQDTNNLNTPYDYSSVMHYGKTAFSTNGRDTITPISNAGINIGQRQGMSRWDIRRINLLYGC	XM_058083836.1	ATGAGTCCCTTTGCCACCAGTCTGCTGATGCTCCTCCTGCTTGGCGTCTCTCAGGCTCAGCAGGACACAGACGATGATAATGAAGTTCCGGAGGAAGACCAGGACACTGTTGACATCACCACCGCAATTCTGACCACCAATAACGGTACAGATGAGATCCTACTGGAAGGGGACCTGCTGGTTCCTAAAACCAGAAATGCCTTGAAGTGCTGGTCCCAGAGCTGCCTCTGGAAGAAAGCCTTCAACGGCATGGTGAACGTCCCCTACTCCATCAGTTCTCAGTTCAGAAGCTCGGAGAGACAGAAAATTGAGAGAGCCATAAAGTCGTTCCACAGCAGCACCTGCATCCGCTTCGTCCCTCGCCGCAACGAGTACGACTACATCAGCTTTGAGAGCAGA…	XP_057913522.1	>DorexcLCE	MPPFQCAAISGVRSHGQRNEAFSGASKKKIAYIVTFCRAQSGWEQAIDNENRMDAAGKDTITDTILKMNKGALQRLMEGDLLLPTTRTAMKCLGDPYSCLWPKSRNGKVKVPVAISDKYDAGEKSTIVKALQEMEAKTCIRFIRRTRQRVHISIEPNYGCFSMLGRLGDKQVVSLQRFGCVQHGIILHEMMHALGFFHEHTRSDRDDYVRIEWENVQKLHRHNFQKQDTNNLNLPYDYASLLHYGRTAFGKKQTQTIIPIPDESVEIGQRNHLSDLDVVRINRLYQCKNYPH	XM_058057539.1	ATGCCGCCTTTCCAATGTGCCGCCATATCCGGAGTCCGGAGCCACGGCCAACGGAATGAGGCCTTCAGCGGCGCTAGCAAAAAGAAGATCGCTTATATCGTCACCTTTTGCCGTGCACAGTCGGGCTGGGAGCAGGCCATCGATAACGAGAACCGGATGGACGCGGCCGGCAAGGACACCATCACAGACACCATCCTCAAGATGAACAAAGGTGCTTTGCAGAGACTGATGGAGGGAGACCTGCTGCTTCCCACAACGAGGACCGCCATGAAGTGCTTGGGCGACCCGTACAGTTGCCTGTGGCCAAAATCTCGCAACGGCAAAGTGAAAGTCCCGGTGGCCATATCCGACAAATACGATGCTGGCGAGAAGAGCACCATTGTGAAGGCTCTCCAAGAG…
Dunckerocampus dactyliophorus	Syngnathiformes	GCA_901007775.1	doi: 10.1073/pnas.1916251117	XP_054631539.1	>DundacChgHm	MKLICLLTLALLMGFLAGAQKFTNQQPDNPTKSKAPTGTHQLSCEVEARHKIQCGSASISSSDCRDINCCHDGHMCYYGKCVTLQCTKDGQMIVVVARESTQPNIDFESISFHANEPRCRPVDATSAFAIYQFPITACGTVIMEEDGVVIYENRMSSTYEVTTGLYGAITRDSQYQVLLQCKYAGFSTEAQVIEVGQVPQPNPAAAPGPLNVELRLGSGVCTTKGCVEEDLAFRSFYEDSDYPLLKVLRDPVYVEVRMPARTDPNLVLTLGRCWATANPSPHSVPQWDLLVDGCPWVDDSYQTTLVPVGPSSGLLYPTHHRRFIFKMFTFLSTVVNNSGKGGATDPEVRSPLTRKVYIHCDTSVCQRLFENNCEPTCFRKSK	XM_054775564.1	ATGAAGTTGATCTGTCTCCTCACTCTCGCCCTGCTCATGGGCTTTCTGGCCGGGGCTCAAAAGTTCACCAACCAACAGCCTGACAACCCCACCAAGTCCAAAGCCCCGACAGGCACACACCAACTCTCTTGTGAGGTGGAGGCACGTCACAAGATACAGTGCGGCTCTGCAAGCATCTCCTCTTCTGATTGTCGTGACATTAACTGCTGCCATGATGGCCACATGTGCTATTATGGCAAATGTGTCACTCTCCAGTGCACCAAGGATGGCCAGATGATAGTGGTGGTCGCCAGAGAATCCACCCAGCCCAACATTGACTTCGAGTCCATATCATTCCATGCAAATGAGCCAAGGTGCCGCCCAGTTGACGCCACTTCAGCTTTTGCGATCTACCAGTTC…	in this study	>DundacChgL	MVIKCTAVCLVALALLGSVCNAQRYPSQRQDTKQGNQDTQQTRTPFEKPLTWMYPEEPQAEPKPDVPFELRHPVPAATVAVDCREKNTHVEVKKDLFGIGQFINPDDLTLGNCGHVGEDSVAQVLIYESELHDCNSRLQMTDDSLIYTFSLQYNPKPLGDSPVVRTTNAAVIVECHYPRHHNVSSLPLDPHWVPFSSVKVAEEFLYFSLTLMTSDWMNERPRYEYYLGDMIFVEATVKQYYHVPLRVYVDNCVATLTPEINSSPRYAFIENGCLIDAWITRSDSKFMPRTEENKLRFMLEAFRFQGAESGLLYMTCYMRATSTSRSIDSDHRACSFING	in this study	ATGGTGATCAAGTGCACCGCTGTGTGCCTGGTGGCACTGGCCTTGCTCGGCAGCGTGTGCAATGCTCAGCGCTACCCAAGTCAGAGACAGGACACCAAACAGGGGAACCAAGATACCCAGCAGACAAGGACCCCATTTGAAAAGCCGCTCACCTGGATGTACCCCGAAGAGCCCCAGGCTGAGCCTAAGCCTGACGTTCCCTTTGAGCTCCGGCACCCTGTCCCTGCTGCAACTGTTGCTGTGGACTGCCGCGAGAAGAACACACACGTGGAGGTCAAGAAGGACTTATTTGGAATAGGCCAGTTCATCAATCCTGATGACCTTACTCTGGGAAACTGCGGCCATGTGGGGGAAGACTCAGTCGCTCAGGTGCTGATTTATGAGTCTGAACTGCATGAT…	XP_054631683.1	>DundacChgH	MAKLRGVTSLVALVLLGFLIRTEAQSWYPSRRQSQEPVTTPKGKGQKTGQGQVQVQGQVYGQGYGQGHGQGQGQGPVPMPMPVEPVWPPYWPPDYPVQQGQGNYYPPPWSCDVMKIARVQCGAPGISRTYCEALNCCYDAGQCYYGNMGQQQTNEPVIQMDVMRYDQNRQDQVMPDRQKTVKQAPSWSCDVMKSARNQCGASGISRTSCEALKCCYDGGQCYYGNMGHQKANDQVAQMEPMRYDQMRQDQMMPDRQKTVKQAPSWRCDVMTSTRNQCGAPGISRTSCEALNCCYDGGQCYYGNMGHQKANDQVAQMEPMRYDQMRQDQMMPDRQKTVKQAPSWRCDVMTSTRNQCGAPGISRTSCEALNCCYDGGQCYYGNMGHQKANDQVAQMEPMRY…	XM_054775708.1	ATGGCAAAGCTTAGGGGTGTTACCTCCTTAGTGGCACTTGTGCTGCTGGGATTCCTCATAAGGACTGAAGCTCAGAGTTGGTATCCAAGTAGACGCCAGTCACAGGAACCTGTAACAACACCTAAAGGTAAAGGTCAAAAAACAGGTCAAGGTCAGGTTCAAGTACAGGGTCAAGTATATGGGCAAGGATACGGTCAAGGACATGGGCAAGGACAAGGTCAAGGACCAGTCCCAATGCCAATGCCAGTCGAACCTGTCTGGCCCCCCTACTGGCCCCCTGACTACCCTGTCCAACAGGGACAGGGTAATTATTATCCTCCCCCCTGGAGCTGCGATGTGATGAAAATTGCACGAGTCCAATGTGGGGCTCCTGGTATATCTCGGACTTATTGCGAGGCC…	XP_054616864.1	>DundacAlv	MITRLPNRVIRTLKMITLSFQANRFFQSQHNLQIRIFSKYIHMHWEMAVMIENGFTCCQCEEISWSNMFLLLLLACTLPVGAVLRNDTQHASISPATGNVTSETLVSQPEGVSLNATQNMSLTQDPLKEQDSAETLEDLENDTGVLEGDILTQPHEDRNAVSVVWSDATMPYTISHSLKRQEKNILSAMKMISDVTCIRFKKHSNEMNYVKFKKGRGCASFVGCRGGAQPVYYSKTCSVGNLCHEIMHALGLHHEHTRKDRNKYITIQWNNIKQGKKKHFKMKRGNTFNLPYDLESIMHYGKYFFSANGRPTLLPKKRRARIGQRTHLSKLDAQRLNKLYHC	XM_054760889.1	ATGATCACGCGTCTGCCTAACCGGGTTATTAGAACTTTAAAAATGATTACATTAAGTTTTCAAGCCAACAGATTTTTTCAAAGCCAACATAATTTACAAATTAGAATTTTTTCAAAATATATACACATGCATTGGGAAATGGCTGTGATGATTGAAAATGGCTTCACCTGTTGCCAGTGTGAGGAGATCAGTTGGAGCAACATGTTCCTGCTGCTCTTGCTCGCGTGCACGCTGCCAGTCGGCGCTGTCCTCAGAAATGACACCCAGCATGCTAGCATCAGTCCCGCCACAGGCAACGTTACCTCCGAGACTTTGGTGTCTCAACCAGAAGGCGTGTCCTTGAATGCAACACAAAATATGTCGCTCACCCAAGACCCGCTGAAAGAGCAAGACAGTGCA…	in this study	>DundacNas4	MLLLFAALVFSPNLHHGLIKTLRNMKDNTETLEGEYTSDRNAVDRKWTTLDIPYVISPGLAARTNDIVAALEMISESTCLSFHQRTTEHDYIFFRSSKGCASYVGVIGGKQDLHVGRFCKVGNIVHEVLHALGFYHEHTRPDRKNYITIVSENIMKGRERNFQMQIGKTFQLPYDLLSIMHYGSNYFSANGRPTIKSKVKEGRMGQRIKMSPTDIQRVRLLYKC	in this study	ATGCTGCTGCTCTTTGCTGCGCTTGTCTTCTCTCCCAACCTTCATCATGGTCTCATCAAAACTCTCCGCAACATGAAGGACAACACTGAGACGCTGGAAGGTGAGTACACCAGTGACCGCAACGCAGTAGACAGGAAGTGGACCACCCTGGACATCCCGTATGTGATCAGTCCAGGCTTGGCCGCCCGCACTAACGACATCGTCGCTGCTTTGGAGATGATCTCAGAGAGCACCTGCCTGTCCTTCCACCAGCGCACCACCGAGCACGACTACATCTTCTTTAGATCCTCCAAAGGGTGTGCGTCGTACGTGGGCGTCATCGGCGGCAAGCAGGACTTGCACGTGGGCCGCTTTTGCAAGGTGGGCAACATCGTCCACGAGGTCCTCCACGCACTGGGC…	XP_054615388.1	>DundacHCE	MSLFASLLMLLLLGLSQAQQHKENGEEVAEGDQDTVDITTAILTTNNGTDEILLEGDMLVPKTRNALKCWSQSCLWKKASNGLVKVPYAISAQFSSSERQKIEKAMRSFHGSTCIRFVPRHYEYDYISVESKGGCFSDLGRQGGGQVLSINRQGCLYHAVIQHEINHALGFQHEQTRSDRDSYVRINWENIDPQMAFNFYKQDTNNLNTPYDYSSVMHYEKTAFSINGKDTITPIPKSNVRIGQRHGMSNWDIMRINLLYGC	XM_054759413.1	ATGAGTCCCTTTGCCAGCCTGCTCATGCTCTTACTGCTTGGCCTTTCTCAGGCTCAGCAGGACAAAGAAATTGTTGAAGAATCCCCAGGAGAAGACCAGGACACTGTTGACATCACCACCGCAATTCTGACCACCAACAGAGGCACAAATGAGATCCTACTGGAAGGAGACATGCTGGTTCCCAAAACCAGAAATGCCTTGAAGTGCTGGTCTCAGAGCTGCCTGTGGAAGAAAGCCTCCAACGGCTTGGTGAAGGTCCCCTATGCCATCAGCTCTCAGTTCAGCAGCTCTGAGAGACAGAAAATTGAGAAAGCCATGAGGTCGTTCCACGGCAGCACCTGCATCCGCTTCGTCCCCCGGCACTATGAGTACGACTACATCAGCGTTGAGAGCAAAGGC…	XP_054617077.1	>DundacLCE	MDLTSILFVLLLQIITFCHAQSGWEQTVNNEHSMDPYGKETITDTILKMNKGALQRLMEGDLLLPTTRTAMKCVGDPHSCLWQKSPNGNVVIPVAISDNYDASEKSTIVTALQEMEAQTCIRFIPRTTQRVHISIEPKYGCFSMLGRLGDKQVVSLQRFGCVQHGIILHEMMHALGFYHEHTRSDRDNYVRIEWENVQKLHRHNFQKQDTNNLNIPYDYTSLLHYGRTAFGKGQGETIIPIPDESVEIGQRNRLSDLDVLRINRLYQCKNYRH	XM_054761102.1	ATGGATCTCACCAGCATTCTTTTTGTTCTTTTGCTACAGATCATCACCTTTTGCCATGCACAGTCGGGCTGGGAGCAGACCGTCAATAACGAGCACTCGATGGACCCGTACGGCAAGGAAACCATCACAGACACCATCCTCAAGATGAACAAAGGTGAGGGCGCTTTGCAGAGACTGATGGAGGGAGACCTGCTGCTTCCGACAACAAGGACCGCCATGAAGTGCGTGGGTGACCCGCACAGCTGCCTGTGGCAAAAATCTCCCAACGGCAACGTGGTGATCCCGGTCGCCATATCTGACAACTACGGTAAACCCGAGAAGAGCACCATCGTGACGGCTCTCCAAGAGATGGAGGCCCAAACCTGCATCCGATTCATTCCACGAACCACACAGCGAGTT…
Entelurus aequoreus	Syngnathiformes	GCA_901007785.1	doi: 10.1073/pnas.1916251117	ND					ND					in this study	>EchaeqChgH	MNYEDASHVPLSHSPQRENPLPVLSYSQSQQNPFHDSDVPHPPVELKPPVYLPPGLPHHPGQPKPPVYSPSGVPHYPEQPKPPVYLPSDVPQHPGQQKPPVHLPSDVPQYLGQQKPPVHLPSDVPHYPGQQKPTVHLQPGVPHHPGQQKPPVHLPSGVPHHPGQQKPPVHLPPGVPHYPEQQKPQVHLPSGVPHYPGQQKPQVHLPSGVPHHPGQQKPPVHLPSGVPHYPGQQKPPVHLPSGVPHYPGQQKPPVHLQQVGYNPPTQHNQVVAPPMVQYPQQNPSFPPQYRQPHYPSQRTLSSPQQHNGPSQSKGTGYAVPRGFADQPAQNSQHAGQKTGQQPSHPHQPNVCDVAGTQKVPCGSHDISAAGCEAISCCYDGQRCYFGKSVTVQCTKDGQF…	in this study	ATGAACTATGAGGATGCATCACATGTCCCACTCTCACATTCACCACAACGAGAGAATCCTCTCCCTGTCTTATCTTATAGCCAATCACAACAGAATCCTTTCCATGATTCTGACGTCCCACATCCTCCAGTAGAGCTGAAGCCTCCAGTCTATTTACCACCCGGGCTCCCACACCATCCAGGACAGCCAAAGCCTCCAGTCTATTCACCATCTGGTGTCCCACACTATCCAGAACAACCGAAGCCTCCAGTCTATTTACCATCCGATGTCCCACAACATCCAGGACAACAGAAGCCTCCAGTCCATTTACCATCCGATGTCCCACAATATCTAGGACAACAGAAGCCTCCAGTCCATTTACCATCCGATGTCCCACACTATCCAGGACAGCAGAAGCCT…	in this study	>EntaeqAlv	NAVKRVWRDATMPYVISRALKYRKADILSALKMISDVTCIHFKEHSNEMSYIRFKKGRGCASFVGCRGGEQKLFFSESCSVGNLCHEVMHALGLHHEHTRKDRDEHITVQWENIEPRKKKYFKIKKGRTFGLPYDVGSIMHYGKYFFSSGRGPTLLPKQSAVAVHLGQRTHLSKLDALRLNTLYRC	in this study	GTCTCAATGATGACATGAGGGTCCAAGAAGGAGACATTTTGATGCAGGAGGACAGAAACGCAGTGAAACGTGTGTGGCGGGATGCCACAATGCCTTATGTCATCAGTCGTGCGCTGAAGTATCGAAAGGCGGACATCCTCAGTGCCCTTAAGATGATTTCTGATGTTACCTGTATTCACTTCAAGGAGCACAGTAATGAGATGAGCTACATCAGGTTCAAGAAAGGCAGAGGGTGTGCATCATTTGTCGGGTGCAGAGGAGGAGAACAGAAGTTGTTTTTCTCAGAGTCGTGCAGCGTGGGGAATCTGTGCCATGAGGTCATGCACGCGTTGGGTCTGCACCACGAACACACCCGCAAGGACCGCGACGAGCACATCACTGTGCAGTGGGAGAACATCG…	in this study	>EntaeqNas4	MLLLAALLFFFLHLEILRLLHNAETLEELMVKDYGLREGDILLQKDRNAVDHKWSTLKIPYEIQPKLVARTDEFLAAFKMISDNTCLSFHKRTTEKDYIAFVSSRGCASYVGAIGGKQGVHVGPTCMVGNIVHEILHALGFYHEHTREDRKDYITIVSENIMKGRERNFKMQTGKTFQLPYDLSSIMHYGSTFFSTNGRPTIKAKVKEKEMGQRVRMTSIDIQRVRSLYNC	in this study	ATGCTGCTCCTGGCTGCactcctcttcttctttctgCATCTCGAGATCCTCAGACTTCTCCACAACGCGGAGACGCTTGAAGAACTGATGGTGAAGGATTATGGTCTGCGGGAGGGCGACATTCTCCTCCAAAAAGACCGGAACGCCGTGGACCATAAGTGGTCCACCCTCAAAATCCCGTACGAGATCCAACCAAAGTTGGTGGCTCGCACGGATGAATTCCTGGCCGCGTTCAAGATGATCTCCGACAACACCTGCCTGTCCTTCCACAAGCGCACCACCGAGAAGGACTACATCGCCTTCGTATCCTCCCGAGGGTGCGCGTCGTACGTGGGCGCCATCGGCGGCAAGCAGGGCGTGCACGTGGGCCCCACCTGCATGGTGGGCAACATCGTGCAC…	in this study	>EntaeqHCE	MLFMLGLAQAYQDMDEEFLGDEETIDITTTILTTNNGTSELLMEGDMLLPNNRNALKCYSNSCLWKKSSNGLVTIPYILSPQFSRMERQKIERALQSFHGRSCIRFVPRRNEYDFISVENKGGCFAALGRQGGRQVVSLNRQGCIYHGIIQHEFLHALGFQHEQTRSDRDSYVRIIWDNINSEMAFNFYKQDTNNLNTPYDYSSIMHYGRTAFTINGRDTIVPNSGAKIGQRQGMSRGDVARINLLYGC	in this study	ATGCTCTTCATGCTGGGCCTCGCTCAGGCTTATCAGGACATGGATGAAGAATTCCTAGGAGACGAGGAGACTATTGACATTACCACCACAATTCTGACCACCAACAATGGCACAAGTGAGTTACTAATGGAAGGAGACATGCTGCTTCCCAATAACAGAAATGCCCTGAAGTGCTATTCCAATAGCTGCCTTTGGAAGAAATCCTCCAACGGCTTGGTGACGATCCCCTATATCCTTAGTCCTCAATTCAGCCGCATGGAGAGGCAGAAGATTGAGAGGGCACTTCAGTCTTTCCACGGCAGGTCCTGCATCCGCTTCGTCCCCCGGCGCAATGAATACGACTTCATCAGCGTTGAGAACAAAGGTGGCTGCTTCGCAGCTCTGGGCAGACAGGGAGGG…	0
Fistularia tabacaria	Syngnathiformes	GCA_901007705.1	doi: 10.1073/pnas.1916251117.	in this study	>FistabChgHm	MKLICGCLLALALLGYLADAQGYGKTQDSKTSTQTQTQTQSSKKQQNQHHGQHGQQGQHGQHGQHGQQGQHGQQGQHGQQAQDRVLQKNNQNAKVSPPEFHSCDVAERSRIPCGAPDIGSLGCEAINCCFDGMRCYYGKAVTLQCTKNAQMIIVVAKDATLPNIDLESISFLGSEGSCAPADTTSEFAIYMFPVTACGTVVLDEPGVVVYENRMTSLYEVSVGDKGAITRDTSYDLLVQCRYIGTDVMAVVVEVDVVQAPLPPVGFGPLQVELVLANGFCTSKGCVEEDVVYNSFFLESDYPIIKVLRDPVYVQINMLDRTDPNLVLTLGRCWATAGPIPYSLPQWDLLIDXCPYTDDRYRTALIPVQASPGVPIPAHVRRFVFYMFTFVYIHCNTAVC…	in this study	ATGAAGTTGATTTGTGGTTGTCTTTTGGCACTTGCCCTGCTTGGGTATCTTGCCGATGCTCAAGGTTACGGCAAGACCCAGGATAGTAAGACCAGTACTCAGACACAGACGCAGACACAATCGTCGAAAAAACAGCAGAACCAACACCATGGACAGCACGGACAGCAGGGACAGCATGGACAGCACGGACAGCACGGACAGCAGGGACAGCATGGACAGCAGGGACAGCATGGACAGCAAGCACAGGATCGAGTCCTACAAAAGAATAACCAGAACGCAAAAGTATCTCCACCAGAATTTCACTCTTGTGACGTGGCAGAGCGAAGCAGGATCCCATGTGGTGCACCAGACATAGGTAGTCTCGGGTGCGAGGCAATTAACTGCTGCTTCGACGGGATG…	in this study	>FistabChgL	MMMKWTSVCLVALAVLGTSCDAQWSMYHSKPQNQKPSPTQRQDSQGTKNTDNQQKQKYEKPLQWQYPADPKPDPSNPVPVVQKSPVAASSITIECRERDAIVRVEKDMFGIGQEINPADLMLGQCAVVGEDGPAYILQAELQDCNSRSVVIEDYLIYIFTVNYNPSGLGGSPVVRTMKAVVFAECHYPRRQNVSSQAIQPHWIPFAAIRVSEEFLYFSLRLMTDDWQNERDGSNFYLGDMIKIEASVKQYFHVPLRVYVDSCVATLQPDTSSNPRYAFIDNHGCFFDGRLTNSESKFMLRTAENLLQFQLEAFRFQASDSGMMFLTCHLKATTAGVDYDYSHRACHYHNG	in this study	ATGATGATGAAGTGGACCTCCGTGTGCCTTGTGGCACTCGCCGTGCTCGGCACCTCCTGTGATGCTCAGTGGAGTATGTACCACTCAAAACCTCAAAACCAGAAGCCATCACCGACGCAGAGACAGGATTCCCAGGGGACCAAGAATACAGATAACCAGCAAAAGCAGAAATATGAGAAACCACTCCAGTGGCAGTACCCTGCAGACCCCAAGCCAGACCCCAGCAATCCGGTGCCAGTTGTGCAGAAGTCGCCGGTCGCTGCTTCATCTATTACTATTGAGTGCAGAGAGAGAGATGCAATTGTCAGGGTAGAGAAGGACATGTTTGGTATAGGCCAAGAGATCAATCCCGCTGACCTGATGCTGGGTCAGTGTGCTGTTGTCGGAGAGGACGGTCCT…	in this study	>FistabChgH	MSYVPRKSGAQKCEVDPSERIPCGLSGITAAACAAIDCCFSEQRCFFGKAVTVQCTKDAQFIVVVAKDATLPDIIIERMTLLRNDQGCTYKDSNSAFVIYHFPVTACGTVVKEEPGYIVYENRMISLLEVGLSELGAVTRDSSFELRFQCRYVGSSVEGVSVDVLEPVPPRSPVVAHGPIRVEMALANGQCVSKGCNELDMVYNSFYTEADYPVVKTLRDPVFVQVRLLDKMDPNLILTLGHCWATTGLNPHSLPQWDILIDGCPYTDDRYMSTVVQIDHTSGLEYPNHYKRFIFQMFTFVDTKSLDPLSQMIYIHCSTAICTPAPGRICEQACLRK	in this study	ATGTCCTATGTACCACGCAAGTCGGGGGCTCAAAAGTGTGAGGTGGACCCGAGTGAAAGGATCCCGTGTGGACTCTCGGGAATCACGGCGGCGGCGTGCGCAGCCATCGACTGCTGCTTCAGCGAGCAGCGGTGCTTCTTCGGAAAGGCAGTGACCGTCCAATGTACCAAGGACGCACAGTTTATCGTGGTCGTGGCCAAAGATGCTACCCTTCCAGACATTATCATTGAGAGAATGACACTGCTGAGGAATGACCAAGGATGTACCTACAAAGACTCCAACTCCGCCTTTGTCATCTACCACTTTCCTGTCACGGCCTGTGGCACTGTCGTGAAGGAGGAGCCTGGATATATCGTCTATGAGAACCGGATGATCTCCTTACTCGAAGTGGGCCTCTCA…	in this study	>FistabAlv	NAVMTLWANAIVYYTISPELAAREVDIYAAMAMIMDFTCIRFQKRTTELNYIEFRSGKGCASFVGCRGGAQPLYFSKSCSVGNLCHEIVHALGLHHEHTREDRDQFITVHWENIMSGKKKNFKKKAGNTQNLPYDLDSIMHYGKFFFSAGGDPTMVSNSGGEIGQRTHLSHLDAQRLNKLYRC	in this study	GAGGACCGGAACGCTGTGATGACGCTGTGGGCGAACGCCATAGTTTATTACACCATTAGTCCTGAGCTGGCTGCCAGGGAGGTCGACATCTACGCCGCCATGGCGATGATCATGGACTTCACGTGCATTCGCTTCCAGAAACGCACGACTGAGCTCAACTACATCGAGTTCCGCAGTGGCAAAGGCTGTGCGTCGTTCGTGGGCTGCCGAGGCGGAGCCCAGCCGCTGTACTTCTCAAAGTCGTGCAGCGTGGGGAACCTCTGCCATGAGATCGTGCACGCCCTGGGACTCCATCACGAGCACACCCGTGAAGACCGGGACCAGTTCATCACCGTGCACTGGGAGAACATCATGAGCGgaaagaaaaagaacttcAAGAAGAAAGCCGGGAACACTCAG…	in this study	>FistabNas4	MRLWLFLQLLFFSIKENHGNAPAKIPPLTLQANNNWLLRALQYMDSNPETLEELLSKQQTVLEGDMVLTSNKNAARHRWPTRNIAYAVHPELAAQKRDIEAAVAMVSEKTCVSLHPRTTEQDYLIFQPSKGCASYVGFIGGEQPVFIGPQCRVGNIVHELLHTLGFYHEHTRFDRDDFITVLPGNIMEGKERNFQKTRGETFGLPYDISSIMHYGRWYFSANSSPTIVAKVEEKDMGQRLYMTQMDVDRISHLYEC	in this study	ATGCGGTTGTGGCTGTTTCTCCAGCTTCTCTTCTTTTCTATCAAGGAAAACCACGGCAACGCTCCCGCCAAAATCCCGCCGTTGACCTTACAGGCCAACAACAACTGGCTGCTCCGCGCCTTGCAGTACATGGACTCCAACCCCGAGACCCTGGAAGAGCTGCTGTCCAAACAGCAAACGGTGCTGGAGGGCGACATGGTGCTGACGAGCAACAAGAACGCCGCCAGGCACCGCTGGCCGACCAGGAACATCGCCTACGCCGTCCACCCTGAGCTGGCCGCTCAGAAACGAGACATTGAGGCCGCCGTGGCGATGGTCTCGGAGAAGACGTGCGTGTCGCTCCACCCGAGGACCACCGAGCAGGACTACTTGATCTTCCAGCCCAGCAAAGGCTGCGCC…	in this study	>FistabHCE	MKMTPSASLLLLLLLGFTQAHPLGEEEIPEGEEEIPEGEEEEGEEEGEGEEKEEGEEEGEEEEEGEEGEEDNTVDISTRILSANNGTDEILLEGDIVAPTTRNAIKCWSGKCLWKKASNGHVTIPYVLGREFTSSERQRIESGMKSFHRRTCIRFVARTNQYDYIKFESRGGCFSSLGRVGGGQVISLNKQGCVYFGIVQHEINHALGFQHEQTRSDRDKHVRINWKYINPSMAHNFHKGNTNNLNTPYDYGSIMHYGRTAFSTQYGKETITPIPNPNVRIGQRNGMSNWDIRRVNLLYRC	in this study	ATGAAGATGACTCCCTCTGCCagcctgttgctgctgctcctgctcgGCTTCACTCAGGCGCATCCTCTCGGGGAAGAAGAAAtcccagaaggagaagaagaaatcccagaaggagaggaagaagaaggggaagaagaaggggaaggggaagagaaagaggaaggagaggaggaaggagaagaggaagaggaaggagaagaaggagaagaggacaaCACCGTTGACATCAGCACCAGAATCCTGAGTGCCAACAACGGCACGGATGAGATCCTTCTGGAAGGAGACATCGTAGCTCCCACAACCAGAAACGCCATTAAGTGCTGGTCCGGCAAATGCCTGTGGAAGAAAGCCTCCAACGGCCATGTGACCATCCCATACGTCCTGGGCAGGGAGTTCACC…	in this study	>FistabLCE	MDIRKAISVLLLLIAAFCEANGKKDLIRNVSPTKAIEDDISSTILKANSGDLVIPNTRTARKCLNKKFSCIWPKTWKGKVEIPFTLSDGYASSDKTDILNAMKEFDNRTCIRFIPRTTQYAYLKIEPRFGCYSLVGRTGDQQLLSLERPGCIKRSVIQHELLHALGFYHEHSRSDRDKYIRINWENINEYYRSNFKKKDTNNLFTQYDYNSVLHYGRTAFGMYLAETITPIPDASVPIGEAKSMSDIDILRVNRLYKC	in this study	ATGGACATCAGAAAAGCCATCTCGGTTCTTCTCCTGCTGATTGCTGCCTTCTGTGAAGCAAACGGAAAAAAAGATTTAATCAGAAATGTTTCACCGACTAAGGCTATTGAAGATGACATTTCAAGCACTATTCTGAAAGCGAACAGTGGGGATCTAGTCATCCCAAATACAAGGACAGCAAGGAAGTGTTTGAATAAAAAATTCAGCTGCATTTGGCCAAAGACTTGGAAGGGGAAAGTGGAAATCCCATTCACTCTCAGTGACGGATATGCTTCTTCTGACAAGACTGACATTCTCAATGCGATGAAAGAATTTGATAACAGAACCTGCATTCGCTTCATCCCACGTACAACTCAGTATGCCTACCTAAAGATTGAACCAAGATTTGGATGTTACTCT…
Hippocampus abdominalis	Syngnathiformes	GCA_018466805.1	doi: 10.1111/1755-0998.13541	0					in this study	>HipabdChgL	MKHSAVCLVALALVVSLCSGYQNVDQEHHDQQQAKHVLERPLTWTYPEGPTVAVEHVPDFQLKHPIASKTVTVECGERQARMEVQKDFFGTGQLVKRADLTLGPCGAVAEDTQAQVLIFETELQECGSISRMTDDALIYTFVIDYNPKMLSDSPIVRTIVRNIETAVIVECHYPRHHNVSSLPLDPKWIPFSAVRVAEEFLYFTLTLRTDDWMYERPRYQYYLGDMVRIEASVRQYHHVPLRVFVETCTATLSPDMNSSPRYTFLDQGCLVDARITGTESRFMQRTAENMLQFQFEAFKFQGDDSGMLYITCHLRATSTNHDIDVDHRSCSYMTNDWRESNGVDSACANCDAIVGQRQTGWGTGDGGGSQTGGGNWNTGDGSGTQTGGGGGGGGSGGNG…	in this study	ATGAAGCACAGTGCTGTGTGCCTTGTGGCACTGGCTCTGGTAGTCAGCCTCTGCTCCGGATACCAGAATGTAGACCAGGAGCACCACGATCAGCAGCAGGCTAAGCATGTTCTCGAGAGGCCGCTCACCTGGACCTACCCTGAAGGGCCCACGGTTGCAGTTGAGCATGTACCTGATTTTCAGCTGAAGCACCCCATCGCCTCAAAGACCGTCACTGTGGAGTGCGGGGAGAGACAAGCACGAATGGAGGTCCAGAAAGACTTCTTTGGAACAGGACAGCTCGTCAAGCGCGCCGATCTCACTCTGGGTCCCTGTGGCGCAGTGGCTGAAGACACTCAAGCCCAGGTGTTGATATTCGAGACCGAGCTGCAAGAATGTGGCAGCATATCACGGATGACA…	in this study	>HipabdChgH	MQYPQNSGMQYPQNPGGQNPQNPGGQNPQNPGGQNPQNSGGQNPVKNPGGQYPQNPGGQNPVKNPTGQNPVENPPGQNPVQSPGGQNPVKIPDWGVQHGNPPQNYFPDAFVYDHSTKQTSNPDTQYPTTPFNRCDVYTTVRVPCGRDDISAEACEALQCCYNGGMCYFGKMVTVQCTKDAQFIVVVARDVTLPSIDLETFSLLGDGPGCMTIDSNSAFAIYQFPVTTCGTVITEEPGMIIYENRMTSSYEVAMGPLGAITRDSSYDLLFQCRYTGTSVETIVAEIFQPHEHPAAVFARGPISVQLRLGNGRCLTKGCDEEEVAYNSYYVAADYPVTRILRDPVFVEVQLMDRNDANLVLNLGRCWTTTSANPHSLPQWDILIDGCPNRDDRYTSSLIPV…	in this study	ATGCAGTATCCTCAAAATTCTGGAATGCAGTATCCTCAAAATCCCGGAGGACAGAATCCTCAAAATCCCGGAGGACAGAATCCTCAAAATCCTGGAGGACAGAATCCTCAAAATTCCGGAGGACAGAATCCTGTTAAAAATCCCGGCGGGCAATATCCTCAAAATCCCGGAGGACAAAATCCTGTAAAAAATCCCACAGGACAGAATCCTGTTGAAAATCCTCCAGGACAGAATCCTGTTCAAAGTCCCGGAGGGCAAAATCCTGTTAAAATTCCTGATTGGGGTGTTCAACACGGCAATCCTCCCCAAAATTATTTTCCTGATGCTTTTGTTTATGATCATTCTACCAAACAAACGAGCAACCCTGACACCCAATACCCCACAACTCCTTTCAATAGG…	0					in this study	>HipabdNas4	MLLPLAALLVWATLPHAGRCVPLPLQDEDLLADAVEYTEKNPETLMKGKKCCCANARTGLVDEDVMEGDLLVSYDRNAVDRRWPSTRILYAIDYTLSYRSDDINAALNMISLHTCLVFQQRTNEPDYILFKVGIGCASYVGFMGGQQELHVGITCTVGNIVHEVLHALGFYHEHTRMDRDKYITIVPDNIMRGHQKNFFKQRGETFQLPYDLPSIMHYGSTFFSSNGQPTIVAKVQNGNMGQRFAMTATDIQKVRLHYKCDQVHKVAKLYWWEPEVTPEPVYNVHVFDIKGLSHNTTHSPLGGARNDSSSDSGV	in this study	ATGTTGCTTCCTCTTGCTGCGCTTCTCGTCTGGGCCACCCTTCCACATGCGGGCCGTTGCGTGCCGTTGCCGCTCCAGGACGAAGATTTGCTCGCCGATGCAGTCGAGTACACCGAGAAAAACCCGGAGACGCTCATGAAGGGAAAAAAATGCTGTTGTGCAAATGCTCGGACAGGCTTGGTGGATGAAGACGTCATGGAAGGTGACCTGCTCGTTTCATATGATCGTAACGCAGTGGACAGACGGTGGCCTTCCACACGCATCCTATACGCCATCGATTACACCCTGAGCTACCGCTCCGACGACATCAATGCTGCCCTGAACATGATCTCGCTCCACACCTGCTTGGTCTTCCAACAGCGCACCAACGAGCCTGACTACATCTTATTCAAAGTCGGC…	BAU29956.1	>HipabdHCE	MSRFASLLMLLLVGLTQAYQDEFVPEQEEEDQIDISDKILTANRDSDEVLVEGDVMVPKTRTAIKCLSQSCLWKKAANGLVTVPYVVSREFPEWEKQLIETAIRSFQETTCIRFVPRSDEFDYVSVENKIGCYSSLGRQGGKQVVSINRGSCLYNGIIQHELNHVLGFQHEQNRSDRDRYVRINWENINPEAASNFNRQDTNNLNTPYDYASIMHYGKTAFSSNGKDTITPIPDANVRIGHRPGMSKWDIARINTLYSC	LC065377.1	ATGAGTCGCTTCGCCAGCCTGCTTATGCTTCTCCTGGTTGGTCTCACTCAGGCTTACCAGGACGAATTCGTCCCAGAGCAAGAGGAGGAAGACCAAATTGACATCTCCGACAAAATCCTGACCGCCAACAGGGACTCAGACGAGGTCCTCGTGGAAGGAGATGTGATGGTTCCCAAAACCCGGACTGCCATTAAGTGTTTGTCCCAGAGCTGCCTGTGGAAGAAAGCCGCCAACGGCTTGGTGACCGTCCCGTACGTCGTGAGCCGTGAATTCCCCGAATGGGAGAAGCAATTGATCGAGACGGCCATAAGGTCCTTCCAAGAGACCACCTGCATCCGCTTCGTGCCCCGGAGCGACGAGTTCGACTACGTCAGCGTGGAGAACAAAATCGGTTGCTAC…	0
Hippocampus comes	Syngnathiformes	GCA_001891065.1	doi: 10.1242/jeb.210302	0					XP_019712492	>HipcomChgL	MKHTAVCLVALALVVSLCSGYPNVDQEHHDQQQAKHVLERPLSWTYPEGPTVPVEHVPDFQLRHPIASKTVSVECGERQARMVVQKDFFGTGQLVKRADLTLGRCVAVGEDTQAQVLIFETELQDCGSMSRMTDDALIYTFVIDYNPKMLSDSPIVRTIVRNIETAVIVECHYPRHHNVSSLPLDPKWIPFSAVRVAEEFLYFTLTLRTDDWMYERPRYQYYLGDMVRIEATVRQYHHVPLRVFVETCTATLSPDMNSNPRYTFLDQGCLVDARITGTESRFMQRTAENMLQFQFEAFKFQGADSGMLYITCHLRATSTSHDIDDDHRACSYMINDWRESSGVDSACANCDAIVEQRQTGGWGTGGGGGSQTGGGNWNTGGGSGTQTGGGGGSGGGGSG…	XM_019856933.1	ATGAAGCACACTGCTGTGTGCCTTGTGGCACTGGCTCTGGTAGTCAGCCTCTGCTCCGGATACCCGAATGTAGACCAGGAGCACCACGATCAGCAGCAGGCTAAGCATGTTCTCGAGAGGCCGCTCAGCTGGACCTACCCTGAAGGGCCAACGGTTCCAGTTGAGCATGTACCTGATTTTCAGCTGAGGCACCCCATCGCCTCAAAGACCGTCTCTGTGGAGTGCGGGGAGAGACAAGCACGAATGGTGGTCCAGAAAGACTTCTTTGGAACAGGCCAGCTCGTCAAGCGCGCCGATCTCACTCTGGGTCGCTGTGTCGCAGTAGGTGAGGACACTCAAGCCCAGGTGTTGATATTCGAGACCGAGCTGCAAGACTGTGGCAGCATGTCACGGATGACA…	XP_019751197	>HipcomChgH	MRYPQNPGMQYPQNPGGQNPQNPGGQNPQNPGVQNPQNPGGQNPQNPGGQNPVKNPTGQNPVENSPGQNPVKVPGGQNPVKIPDWGVQHGNPPLNHFPDAFVYDHSTKLTTNPDTQYPTTPFNRCDVYTTVRVPCGRDDISAEACEALQCCYNGGMCYFGKAVTVQCTKDAQFIVVVARAVTLPSIDLETFSLLGDGPGCMTVDSNSAFAIYQFPVTTCGTVVTEEPGMIIYENRMTSSYEVAMGPLGATTRDSSFDLLFQCRYRGTSVETIVAEIFQPHEHPAAVFARGPISVQLRLGNGRCLTKGCDEEEVAYNSYYVAADYPVTRILRDPVYVEVQLMDRSDANLVLNLGRCWATTSENPHSLPQWDILIDGCPNRDDRYTSSLVPVGPNSGLDFP…	XM_019895638.1	ATGCGGTATCCTCAAAATCCCGGAATGCAGTATCCTCAAAATCCCGGAGGACAGAATCCTCAAAATCCGGGAGGACAGAATCCTCAAAATCCCGGAGTGCAGAATCCTCAAAATCCCGGAGGACAGAATCCTCAAAATCCCGGAGGACAAAATCCTGTAAAAAATCCCACAGGACAGAATCCTGTTGAAAATTCTCCAGGACAGAATCCTGTTAAAGTTCCTGGAGGGCAAAATCCTGTTAAAATTCCTGATTGGGGTGTTCAACATGGCAATCCTCCCCTAAATCATTTTCCTGATGCTTTTGTTTATGATCATTCTACCAAACTTACGACGAACCCTGACACCCAATACCCCACGACTCCTTTCAATAGGTGTGATGTGTATACAACTGTTCGAGTC…	0					XP_019745679	>HipcomNas4	MLLPLAALLFWATLPHAGRCVPLPLQDEDLLADAVEYTEKNPETLVGLVDEDVMEGDMLVSYDRNAVDRRWPSTRIPYTIDYTLRYRSDDIKTALNMISRHTCLVFQQRTNEPDYIFFKVAVGCASYVGFMGGQQELHVGITCTVGNIVHEVLHALGFYHEHTRMDRDKYITIVPDNIMRGHQKNFFIQRGETFQLPYDLPSIMHYGSTFFSSNGEPTIVAKVRNNNMGQRFAMTPTDIQRIRLHYKCDQVREVAKLYWWEPEVTPAPVYNVHVFDIKGLPHNTTQSPLGGARNDSSADSGV	XM_019890120.1	ATGTTGCTGCCTCTTGCTGCGCTTCTCTTCTGGGCCACCCTTCCACATGCGGGCCGTTGCGTGCCGTTGCCGCTCCAGGACGAAGATTTGCTCGCTGATGCAGTCGAGTACACCGAGAAAAACCCGGAGACGCTCGTAGGCTTGGTGGATGAAGATGTGATGGAAGGTGACATGCTCGTTTCATATGACCGTAACGCAGTGGACAGACGGTGGCCTTCTACACGCATCCCATACACCATCGATTACACCCTGCGCTACCGCTCTGACGACATCAAGACTGCCCTGAACATGATCTCGCGCCACACCTGCTTGGTCTTCCAACAGCGCACTAACGAGCCTGACTACATCTTCTTCAAAGTCGCCGTTGGGTGCGCCTCGTACGTGGGCTTCATGGGCGGC…	XP_019715469	>HipcomHCE	MSRFASLLMLLLLGLTQAYQDEFVPEQEEEDQIDISDKILTANRGSDEVLVEGDMMVPKTRNAIKCWSQSCVWKKAANGYVTVPYVVSREFPEWEKQMIETAMRSFQESTCIRFVPRSDEFDYVSVENKIGCYSALGRQGGKQVVSINRGSCLYNGIIQHELNHVLGFQHEQNRSDRDRHVRINWENIKPAAALNFKKQDTNNLNTPYDYTSIMHYGRTAFSSNGKDTITPIPDASVRIGHRPGMSKWDITRINMLYSC	XM_019859910.1	ATGAGTCGCTTCGCCAGCCTGCTGATGCTCCTCCTGCTTGGTCTCACTCAGGCTTACCAGGACGAATTCGTCCCAGAGCAAGAGGAGGAAGACCAAATTGACATCTCCGACAAAATCCTGACCGCCAACAGGGGCTCAGACGAGGTCCTCGTGGAAGGAGATATGATGGTTCCCAAAACCCGGAATGCCATTAAGTGCTGGTCCCAGAGCTGCGTGTGGAAGAAAGCCGCCAACGGCTATGTGACCGTCCCGTACGTCGTGAGCCGTGAATTCCCCGAATGGGAGAAGCAAATGATCGAGACGGCCATGAGGTCCTTCCAAGAGAGCACCTGCATCCGCTTCGTGCCCCGGAGCGACGAGTTCGACTACGTCAGCGTGGAGAACAAAATCGGTTGCTAC…	XP_019750587	>HipcomLCE	MDFRTTVFLLLLQLGTFCYAGPGWDPAVDNDNSEDPDKSSMTETILKMNNGSTAPLMEGDLMIQRTRTAIKCAVNAQSCLWPKSGNGQVLIPYIIANQYSISERDTIEGALRGIEAGTCIRFIRRGTQKAYLNFEPRFGCFSRLGRMGGRQLVSLQRFGCVQHGIVQHEVLHALGFYHEHTRSDRDEHILIHWENIQDVNKPNFEKQDTDNLDTPYDYNSIMHYGRTAFGIQEAVTMTPIPDGSVEIGQREGLSESDVLRINRLYKCWN	in this study	ATGGATTTCAGAACCACGGTGTTCCTTCTTTTGCTGCAGCTCGGCACCTTCTGCTATGCGGGACCTGGCTGGGACCCGGCTGTCGATAACGACAACTCAGAGGACCCGGACAAGTCAAGCATGACTGAGACGATCCTGAAGATGAACAATGGATCGACGGCACCCCTGATGGAGGGAGACTTGATGATTCAGAGAACGAGGACCGCCATCAAGTGCGCGGTGAACGCACAGTCCTGCCTGTGGCCAAAGTCTGGCAACGGCCAAGTCCTGATCCCCTACATCATCGCAAACCAATACTCCATTTCAGAGAGGGATACCATTGAAGGCGCCCTGAGGGGAATTGAGGCCGGAACCTGCATCCGCTTCATCCGGCGAGGGACCCAGAAGGCTTACCTCAAC…
Hippocampus trimaculatus	Syngnathiformes	GCA_043880055.1	doi: 10.1038/s41597-024-04349-y	0					in this study	>HiptriChgL	MKHTAVCLVALALVVSLCSGYPNVDQEHHDQQQAKHVLERPLSWTYPEGPTVPVEHVPDFQLRHPIASKTVSVECGERQARMVVQKDFFGTGQLVKRPDLTLGPCVAVGEDTQAQVLIFETELQDCGSMSRMTDDALIYAFVIDYNPKMLSDSPIVRTIVRNIETAVIVECHYPRHHNVSSLPLEPKWIPFSAVRVAEEFLYFTLTLRTDDWMYERPRYQYYLGDMVRIEATVRQYHHVPLRVFVETCTATLSPDMNSNPRYTFLDQGCLVDARITGTESRFMQRTAENMLQFQFEAFRFQGSDSGMLYITCHLRATSTSHDIDGDHRACSYMINDWRESSGVDSACANCDSVVGQRQSGGWGTGGGGGSQTGGGNLSTGGGSGTDIGGGGGGSGGSSG…	in this study	ATGAAGCACACTGCTGTGTGCCTTGTGGCACTGGCTCTGGTTGTCAGCCTCTGCTCCGGATACCCGAATGTAGACCAGGAGCACCACGATCAGCAGCAGGCTAAGCATGTTCTCGAGAGGCCGCTCAGCTGGACCTACCCTGAAGGGCCCACGGTTCCAGTTGAGCATGTACCTGATTTTCAGCTGAGGCACCCCATCGCCTCAAAGACCGTCTCTGTGGAGTGCGGGGAGAGACAAGCACGAATGGTGGTCCAGAAAGACTTCTTTGGAACAGGCCAGCTCGTCAAGCGCCCCGATCTCACTCTGGGTCCCTGTGTCGCAGTGGGTGAGGACACTCAAGCCCAGGTGCTGATATTCGAGACCGAGCTGCAAGACTGCGGCAGCATGTCACGGATGACA…	in this study	>HiptriChgH	MQYPHNPGGQNSQNPAGQNPQNPGGQNPVKNPGGQNPPNPGGQNPPNPGGQNPVNNPTGQNPEENPPGQNPVKVPGGHDTVKIPDWGVQHGNRPLNHFPDAFVYDHSTKHTTNPDTQYPATPFNRCDVYTTARVPCGRDDISAEECEALQCCYNGGMCYFGKTVTVQCTKDGQFIVVVARHATLPSIDLETFSLLGDGPGCMPVDSNSAFAIYQFPVTTCGTVVTEDPGMITYENRMTSSYEVAMGPLGATTRDSSYDLLFQCRYRGTSVETIVAEILQPHEHPAAVFARGPISVQLRLGNGRCLTKGCDEEEVAYNSYYVAADYPVTRILREPVYVEVQLMDRSDANLVLNLGRCWATTSANPHSLPQWDILIDGCPNRDDRYTSSLVPVGPNSGLDF…	in this study	ATGCAGTATCCTCACAATCCCGGAGGACAGAATTCTCAAAATCCCGCAGGACAGAACCCTCAAAATCCCGGAGGACAGAATCCTGTCAAAAATCCCGGAGGACAGAATCCTCCAAATCCCGGAGGACAGAATCCTCCAAATCCTGGAGGACAAAATCCTGTAAACAATCCCACAGGACAGAATCCTGAGGAAAATCCTCCAGGACAGAATCCTGTTAAAGTTCCTGGAGGGCACGATACTGTTAAAATTCCTGATTGGGGTGTTCAACACGGCAATCGTCCCCTGAATCATTTTCCTGATGCTTTTGTTTATGATCATTCTACCAAACATACAACGAACCCTGACACCCAATACCCCGCGACTCCTTTCAATAGGTGTGATGTGTACACAACTGCTCGA…	0					in this study	>HiptriNas4	MLLPFAALLCWATLPHAGRCVPLPLQDEDLLADAVEYAEKNPETLGKNCCCTNVWTGLVDEDVIEGDMLVSYDRNAVDRQWPSTRIPYTIDYTLGYRSDDIKTALNMISLHTCLVFQQRTNEPDYIFFKVAVGCASYVGFMGGQQELHVGITCTVGNIVHEVLHALGFYHEHTRMDRDKYITIVPDNIMRGHQKNFFIQRGETFQLPYDLPSIMHYGSTFFSSNGEPTIVAKVRSNNMGQRFAMTATDIQRVRLHYKC	in this study	ATGTTGCTCCCTTTTGCTGCGCTTCTCTGCTGGGCCACACTTCCACATGCGGGCCGTTGCGTGCCGTTGCCGCTCCAGGACGAAGATTTGCTCGCCGATGCAGTCGAGTACGCCGAGAAAAACCCGGAGACACTCGGAAAAAACTGCTGTTGTACAAATGTTTGGACAGGCTTGGTGGATGAAGACGTGATAGAAGGTGACATGCTCGTTTCATATGACCGTAACGCAGTGGACAGACAGTGGCCTTCCACACGCATCCCATACACCATCGATTACACCCTGGGCTACCGCTCCGACGACATCAAGACTGCCCTGAACATGATCTCGCTCCACACCTGCTTGGTCTTCCAACAGCGCACTAACGAGCCTGACTACATCTTCTTCAAAGTCGCCGTTGGG…	in this study	>HiptriHCE	MSRFASLLMLLLLGLTQAYQDEFVPEQEEEDQIDISDKILTANRRSDEILVEGDMMVPRTRNAIKCWSQSCLWKKAANGYVTIPYVVSREFPEWEKQMIETAMRSFQESTCIRFVPRSDEFDYVSVENKIGCYSALGRQGGKQVVSINRGSCLYNGIIQHELNHVLGFQHEQNRSDRDRYIRINWENINPAATLNFNKQDTNNLNTPYDYTSIMHYGRTAFSSNGKDTITPIPDASVRIGHRPGMSKWDITRINMLYSC	in this study	ATGAGTCGCTTCGCCAGCCTGCTGATGCTCCTCCTGCTTGGTCTCACTCAGGCTTACCAGGACGAATTCGTCCCAgagcaagaggaggaagacCAAATTGACATCTCCGACAAAATCCTGACCGCCAACAGGCGCTCAGACGAGATCCTCGTGGAAGGAGATATGATGGTTCCCAGAACCCGGAATGCCATTAAGTGCTGGTCCCAGAGCTGCCTGTGGAAGAAAGCCGCCAACGGCTACGTGACCATCCCGTACGTCGTGAGCCGTGAATTCCCCGAATGGGAGAAGCAAATGATCGAGACGGCCATGAGGTCCTTCCAAGAGAGCACCTGCATCCGCTTCGTGCCCCGGAGCGACGAGTTCGACTACGTCAGCGTGGAGAACAAAATCGGTTGCTAC…	in this study	>HiptriLCE	MDFRTAVFLLLLQLGTFCYAGPGWVSNSGESDKSSITETILKMNNGEENGSLDEVSGCRWVLFFLLGSTAPLMEGDLMIQRTRTAIKCAVNAQSCLWPKSGNGQVLIPYIIANRYSISERDTIEGALRGIEAGTCIRFIRRGTQKAYLNFEPSFGCFSRLGRKGGRQLVSLQRFGCVQRGIVQHEVLHALGFYHEHTRSDRDEHILIHWENIQDFNKPNFEKQDTDNLDTPYDYNSIMHYGRTAFGVQEAVTMTPIPDGSVDIGQREGLSELDVLRINRLYNC	in this study	ATGGATTTCAGAACCGCCGTGTTCCTTCTTTTGCTGCAGCTCGGCACCTTCTGCTATGCAGGACCTGGCTGGGTGAGCAACTCAGGGGAATCGGACAAGTCAAGCATCACTGAGACAATCCTGAAGATGAACAATGGTGAGGAAAATGGCAGCCTTGACGAGGTTTCTGGATGCAGATGGGTTCTTTTCTTTCTTTTAGGATCCACGGCACCCCTGATGGAGGGGGACTTGATGATTCAGAGAACAAGGACCGCCATCAAGTGCGCGGTGAACGCACAGTCCTGCCTGTGGCCAAAGTCTGGCAACGGCCAAGTCCTGATCCCTTACATCATCGCAAACCGATACTCCATTTCAGAGAGGGATACCATTGAAGGCGCCCTGAGGGGAATTGAGGCCGGA…
Hippocampus guttulatus	Syngnathiformes	GCA_025802095.1	doi: 10.1101/2023.07.04.547634	0					in this study	>HipgutChgL	MKHTAVCLVALALVVSLCSGYPNVDQEHHDQQQAKHVLERPLSWTYPEGPTVPVEHVPDFELRHPIASKTVSVECGERQARMVVQKDFFGTGQLVKRADLTLGPCGAVGEDTQAQVLIFETELQDCGSMSRMTDDALIYTFVIDYNPKMLSDSPIVRTIVRNIETAVIVECHYPRHHNVSSLPLDPKWIPFSAVRVAEEFLYFTLTLRTDDWMYERPRYQYYLGDMVRIEATVRQYHHVPLRVFVETCTATLSPDMNSNPRYTFLDQGCLVDARITGTESRFMQRTAENMLQFQFEAFKFQGSDSGMLYITCHLRATSTSHDIDGDHRACSYMINDWRESSGVDSACANCDAIVGQRQTGGWGTGGGGGSQTGGGNLNTGGGSGTHTGGGGGSSGGSSG…	in this study	ATGAAGCACACTGCTGTGTGCCTTGTGGCACTGGCTCTGGTAGTCAGCCTCTGCTCCGGATACCCGAATGTAGACCAGGAGCACCACGATCAGCAGCAGGCTAAGCATGTTCTCGAGAGGCCGCTCAGCTGGACCTACCCTGAAGGGCCCACAGTTCCAGTTGAGCATGTACCTGATTTTGAGCTGAGGCACCCCATCGCCTCAAAGACCGTCTCTGTGGAGTGCGGGGAGAGACAAGCACGAATGGTGGTCCAGAAAGACTTCTTTGGAACAGGCCAGCTCGTCAAGCGCGCCGATCTCACTCTGGGTCCCTGTGGCGCAGTGGGTGAGGACACTCAAGCCCAGGTGTTGATATTCGAGACCGAGCTGCAAGACTGTGGCAGCATGTCACGGATGACA…	in this study	>HipgutChgH	MQYPQNPGGQNPQNAGGQNPVKNPGGQYPPNSGMQYPQNPGGQNPQNPGMQYPQNPGGQNPVKNPGGQYPPNPGMQYPQNPGGQNPQNPGVQNPQNSAGQNPVKNPTGQNPVENSPGQNPVKVPGGQNPVKIPDWGVQHGNPPLNHFPDAFVYDHSTKHTTNPDTQYPTTPFNRCDVYTTARVPCGRDDISAEACEALQCCYNGGMCYFGKTVTVQCTKDAQFIVVVARDATLPSIDLETFSLLGDGPGCMTVDSNSVFAIYQFPVTTCGTVVTEEPGMIIYENRMTSSYEVAMGPLGAITRDSSYDLLFQCRYRGTSVETIVAEIFQPHEHPAAVFARGPISVQLRLGNGRCLTKGCDEEEVAYNSYYVAADYPVTRILRDPVYVEVQLMDRSDANLV…	in this study	ATGCAGTATCCTCAAAATCCCGGAGGACAGAATCCTCAAAATGCCGGAGGACAGAATCCTGTCAAAAATCCTGGAGGGCAGTATCCTCCAAATTCCGGAATGCAGTATCCTCAAAATCCCGGAGGACAGAATCCTCAAAATCCCGGAATGCAGTATCCTCAAAATCCCGGAGGACAGAATCCTGTCAAAAATCCTGGAGGGCAGTATCCTCCAAATCCCGGAATGCAGTATCCTCAAAATCCCGGAGGACAGAATCCTCAAAATCCCGGAGTGCAGAATCCTCAAAATTCCGCAGGACAAAATCCTGTAAAAAATCCCACAGGACAGAATCCTGTTGAAAATTCTCCAGGACAGAATCCTGTTAAAGTTCCTGGAGGGCAGAATCCTGTTAAAATTCCT…	0					in this study	>HipgutNas4	MLLPFAALLCWATLPHAGKFSISCQSSHADLLADAVEYTEKNPETLCCANVWTGLVDEDVMEGDMLVSYDRNAVDRRWPSTRIPYTIDYTLGYRSDDIKAALNMISLHTCLVFQQRTNEPDYIFFKAAVGCASYVGFMGGQQELHVGITCTVGNIVHEVLHALGFYHEHTRMDRDKYISIVPDNIMRGHQKNFFIQRGQTFQLPYDLPSIMHYGSTFFSSNGEPTIVAKVQNNNMGQRFAMTATDIQRVRLHYKCDQVRKVAKLYWWEPEVTPEPVYNVHVFDIKGLPHNATQSPLGGARNESSTDSGV	in this study	ATGTTGCTGCCATTTGCTGCGCTTCTCTGCTGGGCCACCCTTCCACATGCGGGTAAATTTAGCATATCGTGTCAATCATCCCACGCAGATTTGCTCGCCGATGCAGTCGAGTACACCGAGAAAAACCCGGAGACACTCTGTTGTGCAAATGTTTGGACAGGCTTGGTGGATGAAGACGTGATGGAAGGTGACATGCTCGTTTCATATGACCGGAACGCAGTGGACAGACGGTGGCCTTCCACACGCATCCCATACACCATCGATTACACCCTGGGCTACCGCTCTGACGACATCAAGGCTGCCCTGAACATGATCTCGCTCCACACCTGCTTGGTCTTCCAACAGCGCACTAACGAGCCGGACTACATCTTCTTCAAAGCCGCCGTTGGGTGCGCCTCA…	in this study	>HipgutHCE	MSRFASLLMLLLLGLTQAYQDEFVPEQEEEDQIDISDKILTANRGSDEVLVEGDMMVPKTRNAIKCWSQSCVWKKAANGYVTVPYVVSREFPEWEKQMIETAMRSFQESTCIRFVPRSDEFDYVSVENKIGCYSALGKQGGKQVVSINRGSCLYNGIIQHELNHVLGFQHEQNRSDRDRHVRINWENINPAAALNFNKQDTNNLNTPYDYTSIMHYGRTAFSSNGKDTITPIPDASVRIGHRPGMSKWDITRINMLYSC	in this study	ATGAGTCGCTTCGCTAGCCTGCTGATGCTCCTCCTGCTTGGTCTCACTCAGGCTTACCAGGACGAATTTGTCCCAGAGCAAGAAGAGGAAGACCAAATTGACATCTCCGACAAAATCCTGACCGCCAACAGGGGCTCAGACGAGGTCCTCGTGGAAGGAGATATGATGGTTCCCAAAACCCGGAATGCCATTAAGTGCTGGTCCCAGAGCTGCGTGTGGAAGAAAGCCGCCAACGGCTATGTGACCGTCCCGTACGTCGTGAGCCGTGAATTCCCCGAATGGGAGAAGCAAATGATCGAGACGGCCATGAGGTCCTTCCAAGAGAGCACCTGCATCCGCTTCGTGCCCCGGAGCGACGAGTTCGACTACGTCAGCGTGGAGAACAAAATCGGATGCTAC…	in this study	>HipgutLCE	MDFRTTVFLLLLQLGTFCYAGPGWVNNSGEPDKSSITETILKMNNGEDWKGGKNGSRDEVSGCKWILFFLLGSTAPLMEGDLMIERTRTAIKCACAVNAQSCLWPKSANGQVLIPYIIANKYSISERDTIEGALRGIEAGTCIRFIRRGTQKAYLNFEPWFGCFSRLGRTGGRQLVSLQRFGCVQHGIVQHEVLHALGFYHEHTRSDRDEHILIHWENIQDVNKPNFEERDTDNLDIPYDYNSIMHYGRTAFGIQEAITMTPIPDGSVEIGQREGLSESDVLRINRLYKCWN	in this study	ATGGATTTCAGAACCACCGTGTTCCTTCTTTTGCTGCAGCTCGGCACCTTCTGCTATGCGGGACCTGGCTGGGTGAACAACTCAGGGGAACCGGACAAGTCAAGCATCACTGAGACAATCCTGAAGATGAACAATGGTGAGGATTGGAAGGGGGGAAAAAATGGCAGCCGTGACGAGGTTTCTGGATGCAAATGGATTCTTTTCTTTCTTTTAGGATCGACGGCACCCCTGATGGAGGGGGACTTGATGATTGAGAGAACGAGGACCGCCATCAAGTGCGCGTGCGCGGTGAACGCACAGTCCTGCCTGTGGCCAAAGTCCGCCAACGGCCAAGTCCTGATCCCCTACATCATCGCAAACAAATACTCCATTTCAGAGAGGGATACCATTGAAGGCGCC…
Hippocampus kuda	Syngnathiformes	GCA_901007745.1	doi: 10.1073/pnas.1916251117	0					ND					in this study	>HipkudChgH	MQYPQNPGMQYPQNPGGQNPQNPGGQNPQNPGGQTPVKNPGGQYPQNPGGQNPQNLGGQNPQNPGGQNPVKTLGGQYPPNSGMQNPQNPGGQNPQNPGGQNPVKNPTGQNPVEGPGGQNPVKIPDWGVQHGNPPLNHFPDAFVYDHSTKHTTNPDTQYPATPFNKCDVYTTVRVPCGRDDISAEACEALQCCYNGGMCYFGKTVTVQCTKDAQFIVVVARDVTLPSVDLETFSLLGDGPGCMTVDSNSAFAIYQFPVTTCGTVVTEEPGMIIYENRMTSSYEVAMGPLGAVTRDSSYDLLFQCRYRGTSVETIVAEIFQPHEHPAAVFARGPISVQLRLGNGRCLTKGCDEEEVAYNSYYVAEDYPVTRILRDPVYVEVQLMDRSDANLVLNLGRCWTT…	in this study	ATGCAGTATCCTCAAAATCCCGGAATGCAGTATCCTCAAAATCCTGGAGGACAGAATCCTCAAAATCCCGGAGGACAGAATCCTCAAAATCCCGGAGGACAGACACCTGTCAAAAATCCCGGAGGGCAGTATCCTCAAAATCCCGGAGGACAGAATCCTCAAAATCTCGGAGGACAGAATCCTCAAAATCCCGGAGGACAGAATCCTGTCAAAACTCTTGGAGGGCAGTATCCTCCAAATTCCGGAATGCAAAATCCTCAAAATCCCGGAGGACAGAATCCTCAAAATCCCGGAGGACAAAATCCTGTAAAAAATCCCACAGGACAGAATCCTGTTGAAGGTCCTGGAGGGCAGAATCCTGTTAAAATTCCTGATTGGGGTGTTCAACACGGCAATCCT…	0					in this study	>HipkudNas4	MLLPYAALLCWATLPHAGRCVPLPLQDEDLLADAVEYTEKNPETLVGLVDEDVMEGDMLVSYDRNAVDRRWPSTRIPYAIDYTLGYRSDDIKTALNMISRHTCLVFQQRTNEPDYIFFKAAVGCASYVGFMGGQQELHVGITCTVGNIVHEVLHALGFYHEHTRMDRDKYITIVPDNIMRGHQKNFFIQRGETFQLPYDLPSIMHYGSTFFSSNGEPTIVAKVRSNNMGQRFAMTAIDIQRVRLHYKC	in this study	ATGTTGCTGCCTTATGCTGCGCTTCTCTGCTGGGCCACCCTTCCACATGCGGGCCGTTGCGTGCCGTTGCCGCTCCAGGACGAAGATTTGCTCGCCGATGCAGTCGAGTACACCGAGAAAAACCCGGAGACACTCGTAGGCTTGGTGGATGAAGACGTGATGGAAGGTGACATGCTCGTTTCATATGACCGTAACGCAGTGGACAGACGGTGGCCTTCCACACGCATCCCATACGCCATCGATTACACTCTGGGCTACCGCTCCGACGACATCAAGACTGCCCTGAACATGATCTCGCGCCACACCTGCTTGGTCTTCCAACAGCGCACTAACGAGCCTGACTACATCTTCTTCAAAGCCGCCGTTGGGTGCGCCTCGTACGTGGGCTTCATGGGTGGC…	in this study	>HipkudHCE	MSRFTSLLMLLLLGLTQAYQDEFVPEQEEEDQIDISDKILTANRGSDEVLLDGDMMIPKTRTAIKCWSQSCVWKKAANGYVTVPYVVSHEFPEWEKQMIETAMRSFQESTCIRFVPRSDEFDYVSVENKIGCYSALGKQGGKQVVSINRGSCLYNGIIQHELNHVLGFQHEQNRSDRDRHVRINWENINPSAALNFNKQDTNNLNTPYDYTSIMHYGRTAFSSNGKDTITPIPDASVRIGHRPGMSKWDITRINMLYSC	in this study	ATGAGTCGCTTCACCAGCCTGCTGATGCTCCTCCTGCTTGGTCTCACTCAGGCTTACCAGGACGAATTCGTCCCAgagcaagaagaggaagaccaAATTGACATCTCCGACAAAATCCTGACCGCCAACAGGGGCTCAGACGAGGTCCTTCTGGATGGAGATATGATGATTCCCAAAACCCGGACTGCCATTAAGTGCTGGTCCCAGAGCTGCGTGTGGAAGAAAGCCGCCAACGGCTATGTGACCGTCCCGTACGTCGTGAGCCATGAATTCCCCGAATGGGAGAAGCAAATGATCGAGACGGCCATGAGGTCCTTCCAAGAGAGCACCTGCATCCGCTTCGTGCCCCGGAGTGACGAGTTCGACTACGTCAGCGTGGAGAACAAAATCGGTTGCTAC…	in this study	>HipkudLCE	MGFRTTVFLLLLQLGTFCYAGPGWXPAVDNDNSGEPDKSSITETILKMNNGSTAPLMEGDLMIQRTRTAIKCAMNAQSCLWPKSGNGQVLIPYIIANQYSISERDTIEGALRGIEAGTCIRFIRRGTQKAYLNFEPGFGCFSRLGRMGGRQLVSLQRFGCVQHGIVQHEVLHALGFYHEHTRSDRDEHILIRWENIQDVNKPNFEKQDTDNLDIPYDYNSIMHYGRTAFGVQAAITMTPIPDGSVEIGQREGLSESDVLRINRLYKC	in this study	ATGGGTTTCAGAACCACCGTGTTCCTTCTTTTGCTGCAGCTCGGGACCTTCTGCTATGCGGGACCTGGCTGGGNCCCGGCCGTCGATAACGACAACTCAGGGGAACCGGACAAGTCAAGCATCACTGAGACAATCCTGAAGATGAACAATGGATCGACGGCACCCCTGATGGAGGGAGACTTGATGATTCAGAGAACGAGGACCGCCATCAAATGCGCGATGAACGCACAGTCCTGCCTGTGGCCAAAGTCCGGCAACGGCCAAGTCCTGATCCCCTACATCATCGCAAACCAATACTCCATTTCAGAGAGGGATACCATTGAAGGCGCCCTGAGGGGAATTGAGGCCGGAACCTGCATCCGTTTCATCCGGCGAGGCACCCAGAAGGCTTACCTCAAC…
Hippocampus mohnikei	Syngnathiformes	GCA_026261675.1	doi: 10.1038/s41467-022-35338-7	0					in this study	>HipmohChgL	MKHTAVCLVALALVVSLCSGYPNVDQEHHDQQQAKHVLERPLSWTYPEGPTVPVEHVPDFELRHPIASKTVSVECGERQARMVVQKDFFGTGQLVKRADLTLGPCVAVGEDTQAQVLIFETELQDCGSMSRMTDDALIYTFVIDYNPKMLSDSPIVRTIVRNIETAVIVECHYPRHHNVSSLPLDPKWIPFSAVRVAEEFLYFTLTLRTDDWMYERPRYQYYLGDMVRIEATVRQYHHVPLRVFVETCTATLSPDMNSNPRYTFLDQGCLVDARITGTESRFMQRTAENMLQFQFEAFKFQGADSGMLYITCHLRATSTSHDIDGDHRACSYMINDWRESSGVDSACANCDAVVAQRQAGGWGTGGGGGSQTGGGNSNTGGGSGTHTGGGNWNTGGRGN…	in this study	ATGAAGCACACTGCTGTGTGCCTTGTGGCACTGGCTCTGGTAGTCAGCCTCTGCTCCGGATACCCAAATGTAGACCAGGAGCACCACGATCAGCAGCAGGCTAAGCATGTTCTCGAGAGGCCGCTGAGCTGGACCTACCCTGAAGGGCCCACGGTTCCAGTTGAACATGTACCTGATTTTGAGCTGAGGCACCCCATCGCCTCAAAGACCGTCTCTGTGGAGTGCGGGGAGAGACAAGCACGAATGGTGGTCCAGAAAGACTTCTTTGGAACAGGCCAGCTTGTCAAGCGCGCCGATCTCACTCTGGGTCCCTGTGTCGCAGTGGGTGAGGACACTCAAGCCCAGGTGTTGATATTCGAGACCGAGCTGCAAGACTGTGGCAGCATGTCACGGATGACA…	in this study	>HipmohChgH	MRYPQNPVGQNPQNPGGQNPQNPGGQYPPNPGMQYPQNPGGQNPQNPGGQNPQNPGGQYPPNPGMQYPQNPGGQNPQNPGGQNPQNPGGQYPPNPGMQYPQNPGVQNPQNPGGQNPQNPGGQNPVKNPTGQNPVENPPVQNPVKDPGGQNPVKIPDWGVQHGNPPLNHFPDAFVYDHSTKHMTNPDTKYPTTPFNRCDVYTTVRVPCGRDDISAESCEALQCCYNGGMCYFGKTVTVQCTKDAQFIVVVARHATLPSIDLETFSLLGEGPGCMPVDSNSAFAIYQFPVTTCGTVVTEEPGMITYENRMTSSYEVAMGPLGAITRDSSYDLLFQCRYTGTSVETIVAEIFQPHEHPAAVFARGPISVQLRLGNGRCLTKGCAEEEVAYNSYYVAADYPVT…	in this study	ATGCGGTATCCTCAAAATCCCGTAGGACAGAATCCTCAAAATCCCGGAGGACAGAATCCTCAAAATCCCGGAGGGCAGTATCCTCCAAATCCCGGAATGCAGTATCCTCAAAATCCCGGAGGACAGAATCCTCAAAATCCCGGAGGACAGAATCCTCAAAATCCCGGAGGGCAGTATCCTCCAAATCCCGGAATGCAGTATCCTCAAAATCCCGGAGGACAGAATCCTCAAAATCCCGGAGGACAGAATCCTCAAAATCCCGGAGGGCAGTATCCTCCAAATCCCGGAATGCAGTATCCTCAAAATCCCGGAGTCCAGAATCCTCAAAATCCCGGAGGCCAGAATCCTCAAAATCCCGGAGGACAAAATCCTGTAAAAAATCCCACAGGACAGAATCCT…	0					in this study	>HipnohNas4	MLLPFAALLCWATLPHAGRCVPLPLQDKDLLTDAVEYAEKNPETLVGHCCCANVWTGLVDEDVIEGDMLVSYDRNAVDRRWPSTRIPYTIDYTLGYRSDDIKTALNMISLHTCLVFQQRTNEPDYIFFKVAVGCASYVGFMGGQQELHVGITCTVGNIVHEVLHALGFYHEHTRMDRDKYITIVPDNIMRGHQKNFFIQRGETFQLPYDLPSIMHYGSTFFSSNGEPTIVAKVQNNNMGQRFAMTATDIQRVRLHYKCDQVRKVAKLYWWEPEVTPEPVYNVHVFDIKGLPHNTTQSPLGGARNDSSTDSDV	in this study	ATGTTGCTGCCTTTTGCTGCGCTTCTCTGCTGGGCCACCCTTCCACATGCGGGCCGTTGCGTGCCGTTGCCGCTCCAGGACAAAGATTTGCTCACCGATGCAGTCGAGTACGCCGAGAAAAACCCGGAGACACTCGTAGGCCACTGCTGTTGTGCAAATGTTTGGACAGGCTTGGTGGATGAAGACGTGATTGAAGGTGACATGCTCGTTTCATATGACCGTAACGCAGTGGACAGACGGTGGCCTTCCACACGCATCCCATACACCATTGATTACACCCTGGGCTACCGCTCCGACGACATCAAGACTGCCCTGAACATGATCTCGCTCCACACCTGCTTGGTCTTCCAACAGCGCACAAACGAGCCTGACTACATCTTCTTCAAAGTCGCCGTTGGG…	in this study	>HipnohHCE	MSRFASLLMLLLLGLTHAYQDEFVPEQEEEDQIDISDKILTANRDSDEVLVEGDMMVPKTRNAIKCWSQSCLWKKAANGYVTVPYVVSREFPEWEKQMIETAMRSFQESTCIRFVPRSDEFDYVSVENKIGCYSALGRQGGKQVVSINRGSCLYNGIIQHELNHVLGFQHEQNRSDRDRYVRINWENINPAAALNFNKKDTNNLNTPYDYTSIMHYGRTAFSSNGKDTITPIPDASVRIGHRPGMSKWDITRINMLYSC	in this study	ATGAGTCGCTTCGCCAGCCTGCTGATGCTACTCCTGCTTGGTCTCACTCATGCTTACCAGGACGAATTTGTCCCAGAGCAAGAGGAGGAAGACCAAATTGACATCTCCGACAAAATCCTGACCGCCAACAGGGACTCAGACGAGGTCCTCGTGGAAGGAGATATGATGGTTCCCAAAACCCGGAATGCCATTAAGTGCTGGTCCCAGAGCTGCCTGTGGAAGAAAGCCGCCAACGGCTACGTGACCGTCCCGTACGTCGTGAGCCGTGAATTCCCAGAATGGGAGAAGCAAATGATCGAGACGGCCATGAGGTCCTTCCAAGAGAGCACCTGCATCCGCTTCGTGCCCCGGAGCGACGAGTTCGACTACGTCAGCGTGGAGAACAAAATCGGTTGCTAC…	in this study	>HipmohLCE	MDFRTTVFLLLLQLGTFCYAGPGWVNNSGDPDESSITETILKMNNGSTAPLMEGDLMIERTRTAIKCAVNAQSCLWPKSGNGQVLIPYIIANQYCNFVFIPGEDTIEGALRGIEAGTCIRFIRRGTQKAYLNFEPSFGCFSRLGRRGGRQLVSLQRFGCVQRGIVQHEVLHALGFYHEHTRSDRDEHILIHWENIQDVNKPNFEKQDTDNLDIPYDYNSIMHYGRTAFGVQEAITMTPIPDGSVEIGQREGLSESDVLRINRLYKCWN	in this study	ATGGATTTCAGAACCACCGTGTTCCTTCTTTTGCTGCAGCTCGGCACCTTCTGCTATGCAGGACCTGGCTGGGTGAACAACTCAGGGGACCCGGACGAGTCAAGCATCACTGAGACGATCCTGAAGATGAACAATGGATCGACGGCACCACTGATGGAGGGGGACTTGATGATTGAGAGAACAAGGACCGCCATCAAGTGCGCGGTGAACGCACAGTCCTGCCTGTGGCCAAAGTCCGGCAACGGCCAAGTCCTGATCCCCTACATCATCGCAAACCAATACTGTAATTTTGTTTTCATACCCGGAGAGGATACCATTGAAGGCGCCCTGAGGGGAATTGAGGCCGGAACCTGCATCCGCTTCATCCGGCGCGGGACCCAGAAGGCTTACCTCAACTTT…
Hippocampus whitei	Syngnathiformes	GCA_901007805.1	doi: 10.1073/pnas.1916251117	0					ND					in this study	>HipwhiChgH	MQYPQNPGMQYPQNPGGQNPQNPGGQNPQNPGGQNPVKTLGGQYPPNSGMQNPQNPGGQNPQNPGGQNPVKNPTGQNPVEGPGGQNPVKIPDWGVQHGNPPLNHFPDAFVYDHSTKHTTNPDTQYPATPFNKCDVYTTVRVPCGRDDISAEACEALQCCYNGGMCYFGKTVTVQCTKDAQFIVVVARDVTLPSVDLETFSLLGDGPGCMTVDSNSAFAIYQFPVTTCGTVVTEEPGMIIYENRMTSSYEVAMGPLGAVTRDSSYDLLFQCRYRGTSVETIVAEIFQPHEHPAAVFARGPISVQLRLGNGRCLTKGCDEEEVAYNSYYVAEDYPVTRILRDPVYVEVQLMDRSDANLVLNLGRCWTTTSENPHSLPQWDILIDGCPNRDDRYTSSLVPVG…	in this study	ATGCAGTATCCTCAAAATCCCGGAATGCAGTATCCTCAAAATCCTGGAGGACAGAATCCTCAAAATCCCGGAGGACAGAATCCTCAAAATCCCGGAGGACAGAATCCTGTCAAAACTCTTGGAGGGCAGTATCCTCCAAATTCCGGAATGCAAAATCCTCAAAATCCCGGAGGACAGAATCCTCAAAATCCCGGAGGACAAAATCCTGTAAAAAATCCCACAGGACAGAATCCTGTTGAAGGTCCTGGAGGGCAGAATCCTGTTAAAATTCCTGATTGGGGTGTTCAACACGGCAATCCTCCCCTAAATCATTTTCCTGATGCTTTTGTTTATGATCATTCTACCAAACATACGACGAACCCTGACACCCAATACCCCGCGACTCCTTTCAATAAATGT…	0					in this study	>HipwhiNas4	MLLPYAALLCWATLPHAGRCVPLPLQDEDLLADAVEYTEKNPETLVGLVDEDVMEGDMLVSYDRNAVDRRWPSTRIPYAIDYTLGYRSDDIKTALNMISRHTCLVFQQRTNEPDYIFFKAAVGCASYVGFMGGQQELHVGITCTVGNIVHEVLHALGFYHEHTRMDRDKYITIVPDNIMRGHQKNFFIQRGETFQLPYDLPSIMHYGSTFFSSNGEPTIVAKVRSNNMGQRFAMTAIDIQRVRLHYKC	in this study	ATGTTGCTGCCTTATGCTGCGCTTCTCTGCTGGGCCACCCTTCCACATGCGGGCCGTTGCGTGCCGTTGCCGCTCCAGGACGAAGATTTGCTCGCCGATGCAGTCGAGTACACCGAGAAAAACCCGGAGACACTCGTAGGCTTGGTGGATGAAGACGTGATGGAAGGTGACATGCTCGTTTCATATGACCGTAACGCAGTGGACAGACGGTGGCCTTCCACACGCATCCCATACGCCATCGATTACACTCTGGGCTACCGCTCCGACGACATCAAGACTGCCCTGAACATGATCTCGCGTCACACCTGCTTGGTCTTCCAACAGCGCACTAACGAGCCTGACTACATCTTCTTCAAAGCCGCCGTTGGGTGCGCCTCGTACGTGGGCTTCATGGGTGGC…	in this study	>HipwhiHCE	MSRFTSLLMLLLLGLTQAYQDEFVPEQEEEDQIDISDKILTANRGSDEVLLDGDMMIPKTRTAIKCWSQSCVWKKAANGYVTVPYVVSHEFPEWEKQMIETAMRSFQESTCIRFVPRSDEFDYVSVENKIGCYSALGKQGGKQVVSINRGSCLYNGIIQHELNHVLGFQHEQNRSDRDRHVRINWENINPSAALNFNKQDTNNLNTPYDYTSIMHYGRTAFSSNGKDTITPIPDASVRIGHRPGMSKWDITRINMLYSC	in this study	ATGAGTCGCTTCACCAGCCTGCTGATGCTCCTCCTGCTTGGTCTCACTCAGGCTTACCAGGACGAATTCGTCCCAgagcaagaagaggaagaccAAATTGACATCTCCGACAAAATCCTGACCGCCAACAGGGGCTCAGACGAGGTCCTTCTGGATGGAGATATGATGATTCCCAAAACCCGGACTGCCATTAAGTGCTGGTCCCAGAGCTGCGTGTGGAAGAAAGCCGCCAACGGCTATGTGACCGTCCCGTACGTCGTGAGCCATGAATTCCCCGAATGGGAGAAGCAAATGATCGAGACGGCTATGAGGTCCTTCCAAGAGAGCACCTGCATCCGCTTCGTGCCCCGGAGTGACGAGTTCGACTACGTCAGCGTGGAGAACAAAATCGGTTGCTAC…	in this study	>HipwhiLCE	MGFRTTVFLLLLQLGTFCYAGPGWDPAIDNDNSGEPDKSSITETILKMNNGSTAPLMEGDLMIQRTRTAIKCAVNAQSCLWPKSGNGQVLIPYIIANQYSISERDTIEGALRGIEAGTCIRFIRRGTQKAYLNFEPGFGCFSRLGRMGGRQLVSLQRFGCVQHGIVQHEVLHALGFYHEHTRSDRDEHILIRWENIQDVNKPNFEKQDTDNLDIPYDYNSIMHYGRTAFGVQAAITMTPIPDGSVEIGQREGLSESDVLRINRLYKC	in this study	ATGGGTTTCAGAACCACCGTGTTCCTTCTTTTGCTGCAGCTCGGGACCTTCTGCTATGCGGGACCTGGCTGGGACCCGGCCATCGATAACGACAACTCAGGGGAACCGGACAAGTCAAGCATCACTGAGACAATCCTGAAGATGAACAATGGATCGACGGCACCCCTGATGGAGGGAGACTTGATGATTCAGAGAACGAGGACCGCCATCAAGTGCGCGGTGAACGCACAGTCCTGCCTGTGGCCAAAGTCCGGCAACGGCCAAGTCCTGATCCCCTACATCATCGCAAACCAATACTCCATTTCAGAGAGGGATACCATTGAAGGCGCCCTGAGGGGAATTGAGGCCGGAACCTGCATCCGTTTCATCCGGCGAGGCACCCAGAAGGCTTACCTCAAC…
Hippocampus zosterae	Syngnathiformes	GCA_025434085.3	doi: 10.46471/gigabyte.76	0					XP_051916211.1	>HipzosChgL	MKHTAVCLVALALVVSLCSGYPNVDQEHHDQQQAKHVLERPLSWTYPEGPTVPVEHVPDFELRHPVASKTVSVECGERQARMVVQKDFFGTGQLVKRADLTLGPCGAVGEDTQAQVLIFETELQDCGSMSRMTDDALIYTFVIDYNPKMLSDSPIVRTIVRNIETAVIVECHYPRHHNVSSLPLDPKWIPFSAVRVAEEFLYFTLTLRTDDWMYERPRYQYYLGDMVRIEATVRQYHHVPLRVFVETCTATLSPDMNSNPRYTFLDQGCLVDARITGTESRFMQRTAENMLQFQFEAFKFQGADSGMLYITCHLRATSTSHDIDGDHRACSYMINDWRESSGVDSACANCDAIVGQRQTGGWGTGGGGGSQTGGGNSNTGGGSGTQTGGGNWNTGGGSN…	XM_052060251.1	ATGAAGCACACTGCTGTGTGCCTTGTGGCACTGGCTCTGGTAGTCAGCCTCTGCTCCGGGTACCCGAATGTAGACCAGGAGCACCACGATCAGCAGCAGGCTAAGCATGTTCTCGAGAGGCCGCTCAGCTGGACCTACCCTGAAGGGCCCACGGTTCCAGTTGAACATGTACCTGATTTTGAGCTGAGGCACCCCGTCGCCTCAAAGACCGTCTCTGTGGAGTGCGGGGAGAGACAAGCACGAATGGTGGTCCAGAAAGACTTCTTTGGAACAGGCCAGCTCGTCAAGCGCGCCGATCTCACTCTGGGTCCCTGTGGTGCAGTGGGTGAGGACACTCAAGCCCAGGTGTTGATATTCGAGACCGAGCTGCAAGACTGTGGCAGCATGTCACGGATGACA…	XP_051917533.1	>HipzosChgH	MANRWGVIFLGVFVLLVCFRRTELTPQHGQSSKNPPPQSNLPPQNPTGLNPLFPPDGPFATEPLDPSYLWLSGHPGLNPFKDPGGQMNVKNPMGQNPVKHLGGQHPIKYPGGQTPVNNRAVWDVPQGQNPPNPGMQYPSQNPGVQYPGQNPGGKYPVQNPRMQYPQNPGGQNPPNPGMQYSQNPEGENPVKNPGGQYPQTPGMQYPKNPGGQNPVKNPRVQNPQNPGLQYPQNPGGQNPQNPGMQYPQNPGGQNPQNPGVQNPQNPGGQNPQNPGGQNPVKNPGVQYPGQNPGMQYPQNPGGQNPQNSGVQNPQNPGGQNPQNTGGQNPQNPGGQNPVKNPGGQYPGQNPGMQYPQNPGMQYPQNPGGQNPQNSGAQNPPNPGGQNPQNPGGQNPVKNP…	XM_052061573.1	ATGGCAAACCGCTGGGGCGTTATCTTCTTAGGGGTATTTGTGCTGCTGGTGTGCTTCAGAAGGACCGAGCTAACACCTCAGCACGGGCAATCTTCAAAAAACCCACCTCCTCAGAGCAACCTTCCACCTCAGAATCCAACAGGTCTGAATCCCTTGTTTCCTCCCGACGGCCCATTTGCAACCGAACCTTTGGATCCTTCATATCTGTGGTTATCTGGTCATCCTGGGCTGAATCCATTTAAAGATCCTGGAGGGCAGATGAATGTTAAAAATCCGATGGGCCAGAATCCTGTTAAACACCTTGGAGGGCAGCATCCTATCAAGTATCCTGGAGGGCAGACTCCTGTAAATAATCGTGCTGTTTGGGATGTCCCTCAAGGGCAGAATCCTCCAAATCCT…	0					XP_051906810.1	>HipzosNas4	MLLPFAALLCWATLPHAGRCVPLPLQDEDLLADAVEYTEKNPETLVGLVDEDVMEGDMLVSYDRNAVDRRWPSTRIPYTIDYTLSYRSDDIKTALNMISRHTCLIFRQRTNEPDYIFFKAAVGCASYVGFMGGQQELHVGITCTVGNIVHEVLHALGFYHEHTRMDRDKYITIVPDNIMRGHRRNFFIQRGQTFQLPYDLPSIMHYGSTFFSSNGEPTIVAKVQNSNMGQRFTMTATDIQRVRLHYKCDQVRKVAKLYWWEPEVTPEPVYNVHIFDIKGLPHNATQSPLGGARNDSSTDSGV	XM_052050850.1	ATGTTGCTGCCTTTTGCTGCGCTTCTCTGCTGGGCCACCCTTCCGCATGCGGGCCGTTGCGTGCCGTTGCCGCTCCAGGACGAAGATTTGCTCGCCGATGCAGTCGAGTACACCGAGAAAAACCCGGAGACACTCGTAGGCTTGGTGGATGAAGATGTGATGGAAGGTGACATGCTCGTTTCATATGACCGTAATGCAGTGGACAGACGGTGGCCTTCCACACGCATCCCATACACCATCGATTACACCCTGAGCTACCGCTCCGACGACATCAAGACTGCCCTGAACATGATCTCGCGCCACACCTGCTTGATCTTTCGACAGCGCACTAACGAGCCTGACTACATCTTCTTCAAAGCCGCCGTTGGGTGCGCCTCGTACGTGGGCTTTATGGGCGGC…	XP_051937224.1	>HipzosHCE	MSRFASLLMLLLLGLTQAYQDEFVPEQEEEDQIDISDKILTANRGSDEVLVEGDMMVPKTRTAIKCWSQSCVWKKAANGYVPIPYVVSREFPEWEKQMIETAMRSFQESTCIRFVPRSDEFDYVSVENKIGCYSALGKQGGKQVVSINRGSCLYNGIIQHELNHVLGFQHEQNRSDRDRHVRINWENIDPVAALNFNKQDTNNLNTPYDYTSIMHYGRTAFSGNGKDTITPIPDASVRIGHRPGMSKWDITRINMLYSC	XM_052081264.1	ATGAGTCGCTTCGCCAGCCTGCTGATGCTCCTCCTGCTTGGTCTCACTCAGGCTTACCAGGACGAATTCGTCCCAGAGCAAGAAGAGGAAGACCAAATTGACATCTCAGACAAAATCCTGACCGCCAACAGGGGCTCAGACGAGGTCCTCGTGGAAGGAGATATGATGGTTCCCAAAACCCGGACTGCCATCAAGTGCTGGTCACAGAGCTGCGTGTGGAAGAAAGCCGCCAACGGCTACGTGCCCATCCCTTACGTTGTGAGCCGTGAATTCCCCGAATGGGAGAAGCAAATGATCGAGACGGCCATGAGGTCCTTCCAAGAGAGCACCTGCATCCGCTTCGTGCCCCGGAGCGACGAGTTCGACTACGTCAGCGTGGAGAACAAAATCGGATGCTAC…	XP_051908430.1	>HipzosLCE	MDFRTTVFLLLLQLGTLCYAGPGRDPAVDNDNSGERDKSSITETILKMNNASTAPLMEGDLMIERTRTAIKCAVNAQYCLWPKSGNGQVLIPYIIANQYSILERDTIEGALRGIEAGTCIRFIRRGTQKAYLYFEPGFGCFSTLGRKGGRQLVSLQRFGCVQHGIVQHEVLHALGFYHEHTRSDRDEHILIHWENIDDVNKPNFEEQDTDNLDIPYDYNSIMHYERTAFGVQGAVTMTPIPDGSVEIGQQEGLSELDVLRINRLYECWN	XM_052052470.1	ATGGATTTCAGAACCACCGTGTTCCTTCTTTTGCTGCAGCTCGGCACCTTGTGCTATGCGGGACCTGGCCGGGACCCGGCCGTCGATAACGACAACTCTGGGGAACGGGACAAGTCAAGCATCACCGAGACAATCCTGAAGATGAACAATGCATCGACGGCACCCCTGATGGAGGGGGACTTGATGATTGAGAGAACGAGGACCGCCATCAAGTGCGCGGTGAACGCACAGTACTGCCTGTGGCCAAAGTCCGGCAACGGCCAAGTCCTGATCCCCTACATCATCGCAAACCAATACTCCATTTTAGAGAGGGATACCATTGAAGGCGCCCTGCGGGGAATTGAGGCCGGAACCTGCATCCGGTTCATCCGGCGAGGGACCCAGAAGGCTTACCTCTAC…
Macroramphosus scolopax	Syngnathiformes	GCA_901007825.1	doi: 10.3389/fgene.2021.739781	in this study	>MacscoChgHm	MKSICGYLLVLALLGCTANAQYPMKPQQPRPPQIPNYPQLPQPKQPTESFHTCEVEDQYKIQCGVPGVSASECQAINCCFDGRTCYYGKSVTLQCTKDAQIIVVIARDATLPNIDLELITFLGDDQICKPVGITSAFAIFQFPASACGTLMTEEPGVIIYENRMSSLYEVAIGPSGSITRDSHLELLVQCRYIGTKVEALVVEIGLLAAPPPVAAPGPLRVELRLANGQCDVKGCVEEDVAYNSFYVDTDYPITKVLRDPVYVEVRLLQRTDPNLVLTLGRCWATADPYPHSFPQWDLLIDGCPYSDDRYLTTLVPVGPASGLLYPSHHRRFIFKMFTFVYIHCDTAVCQPSLQNNCEPRCFRRSK	in this study	ATGAAGTCGATTTGTGGTTATCTCCTGGTACTCGCCCTGCTCGGCTGTACGGCTAATGCTCAATATCCAATGAAACCACAGCAGCCCAGGCCACCTCAGATACCGAACTACCCACAACTACCGCAGCCGAAACAGCCTACAGAATCATTTCACACTTGTGAAGTGGAAGACCAATACAAGATACAGTGTGGAGTGCCAGGCGTGTCTGCCTCAGAATGTCAGGCTATAAATTGCTGCTTTGATGGACGCACGTGCTATTATGGCAAATCTGTGACTCTTCAGTGCACCAAGGACGCACAGATTATTGTGGTTATTGCCAGAGACGCCACTCTACCCAACATTGACTTGGAATTGATTACTTTCCTCGGAGATGATCAAATCTGCAAACCGGTTGGCATT…	in this study	>MacscoChgL	MKGTAVCFVALALLGSFCDAQWEAYNNEPNRYQKPIRQDPIKQVPLDPQQTKQTFSKPLTWSYPLEPQPEPQPQVPFELRTPVAAATVAVECREMDAHVEVKKDMFGIGQLINPSDLTLGTCGAVAEDTAAQVLIFESELQECGSVLKMTDEALIYTFTLNYVPQPAAGSTVVRTSSVAVIVECHYPRCQNVSSLPLDPQWIPFSAVKVTEEFLYFSLRLMTDDWQYERPSYQYYLGDMIYIEATVKQYFHVPLRVYVSECVATLSPESNSNPRYVFIENNGCFVDARITGSYSSFMARTAENKLQFQLASFRFKGTESGLLYITCHLKATSTSCAIDSEHRACSY	in this study	ATGAAGGGCACTGCTGTGTGTTTTGTGGCGCTGGCCTTGCTTGGCAGCTTCTGTGATGCTCAGTGGGAAGCTTACAATAATGAACCAAATAGATACCAGAAACCTATCAGACAGGATCCCATCAAACAGGTGCCTCTGGACCCCCAACAAACAAAGCAGACATTTAGCAAACCTCTCACCTGGTCATATCCTTTAGAACCCCAGCCGGAGCCCCAGCCTCAGGTGCCTTTTGAGCTCAGGACTCCTGTTGCCGCTGCAACTGTTGCTGTTGAGTGCAGGGAGATGGATGCACATGTGGAAGTCAAGAAGGACATGTTTGGAATTGGCCAGCTAATCAATCCTTCCGACCTCACCCTGGGAACCTGTGGAGCTGTCGCCGAGGACACTGCTGCTCAAGTG…	in this study	>MacscoChgH	PQYPQRPQVQPPPVQNPPSHPQRPQVQQPPVQNPPSNPQRPQVQPPPAQNPPSHPQRPQVQLPSVQNPPSNPQRPQVQPPAVQKPLPYPQKPQVQPPPMQNPPQYLQRPQHPQPHKLLHPADAQTPSSSQRCDVADGQKVPCGCYDISATACEAISCCFDGQRCYFGKAVTVQCTKDAQFIVVVARDATLPNIDLESISLLGQGEGCTQADSNSAFAIYQFPVTTCGSVIMEESGVIVYENRMSSSFEVGVGALGVITRDSSYELLFQCRYAGTSIETVVAEVLPLLNPIPVAALGPIRVELRLANGQCFTKGCNELDVAYSSFYAEGDYPVTKVLRDPVYVEVQLMGRTDPNLVLTLGRCWATSSPNPHSLPQWDILIDGCPYRDDRYLSSLVPVDPS…	in this study	CCTCAATACCCTCAAAGGCCACAGGTCCAACCGCCTCCAGTGCAGAATCCTCCTTCACATCCTCAAAGGCCACAGGTCCAACAGCCGCCAGTGCAGAATCCTCCTTCAAATCCTCAAAGGCCACAGGTCCAACCGCCTCCAGCGCAGAATCCTCCTTCACATCCTCAAAGGCCACAGGTCCAACTGCCTTCAGTGCAGAATCCTCCTTCAAATCCTCAAAGGCCACAGGTCCAACCGCCAGCAGTGCAGAAACCTCTTCCATACCCTCAAAAACCACAGGTCCAACCGCCACCAATGCAGAATCCTCCTCAATACCTTCAAAGGCCACAGCACCCTCAACCGCATAAATTGCTCCATCCTGCAGATGCACAGACACCTTCCAGTTCCCAGAGGTGTGAT…	in this study	>MacscoAlv	NAVDTVWADATVPYTISPELADREENILKAFKMISAVTCIRFKNLTEELNYLIFLDGDGCKSFVGCQGGAQRLYYARSCSVGNLCHEIIHALGLHHEHTRKDRDQYISVLWDNIMPGMKKHFNMKRGNSLNLPYDLQSIMHYGPYFFSLDGSPTLVPKNDDVKLGQRTHLSTLDIQRLNRLYHC	in this study	AGTTTCAAGAAGACACGGTTGTCACAGAGGGAGATATTTTGATTCCGgaggacaggaatgCTGTGGACACCGTGTGGGCGGACGCCACCGTACCTTACACCATCAGTCCTGAACTGGCTGATCGAGAGGAAAACATCCTCAAGGCCTTCAAGATGATATCGGCGGTCACCTGCATCCGCTTCAAGAACCTCACCGAAGAGCTGAACTACCTCATATTCCTGGACGGCGATGGCTGTAAGTCCTTTGTCGGCTGTCAAGGAGGAGCCCAGCGGCTGTATTACGCCCGATCATGCAGTGTGGGGAATCTTTGCCATGAGATCATCCACGCGCTGGGACTgcatcatgaacacacacgcaaagaccGGGATCAGTACATCAGCGTGCTGTGGGACAATATCA…	in this study	>MacscoNas4	MLLLAALLLNLPDDGALHDVEPNPETLEELVSEQLAVLEGDMILPSSRNAVNRIWPTHQIPYVISPDLVGRTNDILSAVLMVSDHTCVSFHQRTSEPDYLLFKRAKGCASYVGFIGGEQPVFIGAPCIVGNIVHEVLHALGFHHEHTRTDRGQFIKILPYNIMEGMERNFRKLQGKTFDLPYDISSIMHYGSWFFSANGLPTIVSNVEVKDMGQRVKMTQRDVDRVRRLYSC	in this study	ATGCTGCTCCTCGCTGCTCTTCTGCTAAACCTCCCAGATGACGGAGCGTTGCATGATGTGGAGCCGAACCCCGAGACTTTAGAAGAGTTGGTATCAGAGCAGCTCGCAGTGCTGGAAGGCGACATGATTCTGCCAAGCAGCAGAAACGCAGTGAACAGGATTTGGCCGACACATCAGATCCCGTATGTCATCAGTCCAGATTTAGTCGGCCGCACAAACGACATCCTGTCTGCTGTGTTGATGGTGTCCGACCACACCTGCGTGTCCTTCCACCAGAGGACCTCTGAGCCCGACTACCTGCTCTTCAAAAGAGCCAAAGGCTGCGCTTCATACGTGGGCTTCATTGGCGGCGAGCAGCCGGTGTTCATTGGGGCGCCGTGCATTGTGGGTAACATCGTC…	in this study	>MacscoHCE	NAMRCWSQSCLWKKGHDGLVKIPFTVGKQFTGWEKSKINKAMEAFHSRTCIRFVPRQREYDYISVENRAGCFSSLGRVGGRQVLSLNRRGCVYHGIIQHEINHALGFQHEQTRSDRDRHVRINWRNINQRMSYNFLKASTNNLNTPYDYSSIMHYGRKAFSTNGMDTISPIPDGGVQIGQRQGMSHWDIMRINRLYGC	in this study	aagaagaagaagaagaggtccCAGAGGAAAGCCGAGACACTGTCGACATCAGCACCAGAATTCTGTCTACCAACAACGCCACCGATGAGATCCTGCTGGAAGGAGACCTGATGGCTCCCAGAACCAGAAACGCCATGAGGTGCTGGTCCCAGAGCTGCCTGTGGAAGAAAGGCCACGACGGCTTGGTGAAGATCCCCTTCACCGTGGGCAAGCAGTTCACCGGCTGGGAGAAGAGCAAGATCAACAAAGCCATGGAGGCCTTCCACAGCCGGACCTGCATCCGCTTCGTCCCCCGTCAGAGGGAGTACGACTACATCAGCGTGGAGAACAGAGCCGGATGCTTCTCGTCTCTGGGTAGAGTGGGAGGCCGGCAGGTGCTCTCTCTCAACAGGAGGGGCT…	in this study	>MacscoLCE	MDLRTAISVLLLLLSGVCNAQSGDDQDADNVIPLDASATEDITTTILRMNNGSSDYLVEGDLLVPRTRTAMKCMNKAYSCLWPKSWNGRVEVPFLIHERYDDSERTEILRAMKDFEYRTCIRFIPRASQRVYLSIEPKYGCFSLLGRIGQKQVLSLQRIGCVRKGIIQHELLHALGFYHEHTRSDRDQYVRINEENVLKYFMSNFRKKDTNNLNIPYDYSSVLHYGKTAFGKLGAETITPIPDPSVAIGQRNGLSDLDVLRINRLYKC	in this study	ATGGACCTCAGAACGGCGATTTCTGTTCTTCTGCTGCTGCTTTCAGGCGTCTGCAATGCACAGTCTGGTGATGATCAGGACGCTGATAACGTGATCCCGCTGGACGCGTCTGCCACGGAGGACATCACCACGACTATTCTGAGGATGAACAATGGATCCTCTGATTACCTGGTGGAAGGAGACCTGCTGGTTCCCAGAACAAGGACGGCCATGAAGTGCATGAACAAAGCATACAGCTGTTTGTGGCCCAAGTCTTGGAACGGGAGAGTTGAAGTCCCTTTCCTCATACATGAAAGATATGATGACTCGGAGAGGACCGAGATCCTACGCGCCATGAAAGACTTTGAATACAGAACCTGCATTCGCTTCATACCACGTGCAAGTCAGAGGGTGTACCTG…
Mullus surmuletus	Syngnathiformes	GCA_901007815.1	doi: 10.1073/pnas.1916251117	0					in this study	>MulsurChgL	MVMKWTCLCLVALALLDGLCDAQGYRPKYQKPAPPPPPPRDPIKQQPQDPIQQKQTFETPLTWTYPEDPQPELQPEVPFELRQPIAVETVAVECREQIAHVEVKKDMFGTGQLINPNDLQLGGCAAVGEDAAAQVLIFESELHGCGSTLMMTNDFLIYTFVLYYDPQPVGSSPVVRTSQATVVAECHYPRKHNVSSLALDPVWIPFSAVKIAEEFLYFTMKLMTDDWQYERPIYQYYLGQVINIEATVKQFYHVPLRVFVDNCVATASPDTQSNPRYAFIENHGCLVDAIITGSSSQFMPRRAENKLQFQLEAFRFQGIESGIIYITCNLRATSTSTPISSDNRACSSVN	in this study	ATGGTGATGAAGTGGACTTGTCTGTGCCTTGTGGCACTGGCCTTATTGGACGGCTTGTGTGATGCTCAAGGTTACAGGCCTAAATACCAGAAGCCAGCACCACCTCCACCTCCACCGAGAGACCCCATCAAACAGCAGCCACAGGACCCCATACAGCAAAAGCAGACATTTGAGACACCTCTCACATGGACATACCCAGAAGATCCCCAGCCAGAGCTTCAGCCTGAGGTGCCATTTGAGCTGAGACAGCCAATTGCTGTTGAAACTGTTGCTGTTGAGTGCAGGGAACAAATTGCGCATGTCGAAGTCAAGAAGGACATGTTTGGAACAGGCCAGCTCATCAATCCAAATGACCTTCAGCTGGGAGGATGTGCTGCTGTTGGCGAGGATGCTGCTGCT…	in this study	>MulsurChgH	MARHRSLVALALLACFVRIGVDAQGSPWSKPASPQPSQGLHGSHGSQGSHGSHGSHGSQGSQPALGHQSFAPVVKPAGQDPKRQLSPYPAVPLSSQPGFMSTGLQDPQPQPQPQPQPQPTFHRPHVQQPPQVLNPGVQVPQPGVQPSTQQKVQLSLMPNPQPSFQTQPSQRPPQPQYQPAVAQNPQPSAFSKKQPVGDQQPQPQQRFQTPQMQRPPQPQYQPSGAQNPQPQYQPSGAQNPQPQYQPSVGQNPQQQPSQYSKKQPAQDPQPQSQQNFQTPLIQRPPQSQYQPSVAQNPQSSQYSKKQPVHDQQPQQRFQPSVAQNPQPQPQPSQHSKKQPAQNPQPQHQQRPPQPQFQPSVVQNPQPQPQPSQHSKKQPAQNPQPQHQQRPPQPQFQPSV…	in this study	ATGGCACGACACAGGAGTTTGGTAGCACTAGCATTGCTAGCATGCTTCGTTAGAATAGGTGTTGATGCACAGGGGTCTCCATGGAGCAAGCCTGCATCACCCCAGCCGTCACAGGGATTACACGGATCACATGGATCACAGGGATCACATGGATCACATGGATCACATGGATCACAGGGATCTCAACCTGCTCTGGGACATCAGTCTTTTGCCCCTGTTGTGAAGCCAGCAGGCCAAGATCCGAAGCGACAGCTGTCTCCATACCCTGCGGTGCCATTGTCTTCACAGCCAGGTTTTATGTCAACAGGGCTCCAAGATCCACAGCCGCAGCCACAGCCACAGCCTCAGCCACAGCCAACCTTTCACAGGCCACATGTCCAACAACCTCCGCAGGTCCTG…	in this study	>MulsurAlv	DRNAVWLLWSDAIVPYTISDDLAYREPDIQKAFKMISDVTCIRFKKRTTEFNYVKFKSGRGCASFVGVQGGDQPLYLSNSCGVGNLGHEIIHTLGLHHEHTRQDRDQYITVQWNNIMPGRQRNFEVKHGDTLNLPYDLASIMHYGKFFFSADGKPTIMAKKGDVKMGQRDHLSQMDIQKLNGLYHC	in this study	GACAGGAATGCTGTGTGGCTCCTGTGGTCGGACGCCATCGTGCCTTACACCATCAGTGATGACCTGGCTTACCGAGAGCCTGACATCCAAAAAGCCTTCAAGATGATCTCGGACGTCACCTGCATTCGCTTCAAGAAACGCACCACTGAGTTCAACTACGTGAAGTTTAAGAGCGGTAGAGGCTGTGCATCGTTTGTTGGCGTTCAGGGAGGAGACCAGCCGCTGTATTTGTCCAACTCGTGTGGCGTGGGGAACCTGGGCCACGAGATCATCCACACACTGGGCCTTCACCATGAACACACACGGCAGGACCGCGATCAGTACATCACCGTGCAGTGGAACAACATCATGCCAGGGAGGCAGAGGAACTTTGAGGTGAAGCATGGGGACACTCTAAAT…	ND					in this study	>MulsurHCE	MTPSVSLLLLLLLGFSQAQPLHEEESQEEVLVDSFDTVDISTRILTSNNGSEELLLEGDLLAPKTRNAMMCWSQSCRWRKGSNGLVSIPFTVSSQFTAWEKQKIDYAMKDFHSRTCIRFVPRRAEYDYISIENKAGCFSSLGRVGGRQVLSLNRQGCLYYGIIQHEINHALGFQHEQTRSDRDSYVRINWDNINPQMAYNFYKHNTNNLNTPYDYSSIMHYGRTAFSIQYGRDSITPIPDANVQIGQRQGMSYWDITRINVLYGC	in this study	ATGACTCCCTCCGTCAGCCTGCTGCTGCTGCTCCTGCTGGGCTTCTCTCAGGCACAGCCTCTCCACGAGGAGGAAAGCCAAGAAGAAGTCCTGGTGGACAGCTTTGACACCGTGGACATCAGCACCAGGATTCTGACCTCCAACAACGGTAGCGAGGAGCTTCTTCTGGAAGGAGACCTGCTGGCTCCCAAAACAAGAAACGCCATGATGTGCTGGTCCCAGAGCTGTCGGTGGAGAAAAGGCAGTAACGGCTTGGTGAGCATCCCCTTCACCGTGAGCAGCCAGTTCACGGCCTGGGAGAAGCAGAAGATCGACTACGCCATGAAGGACTTCCACAGCAGAACCTGCATCCGCTTCGTCCCCCGCCGGGCCGAGTACGACTACATCAGCATCGAGAAC…	in this study	>MulsurLCE	NAMKCWNKKFSCLWPKSANGNVEIAFQISEKYGDAHRNEILRAMKDMESKTCIRFVPRARERSYLSIESKYGCFSMLGRIGDKQMVSLNEFGCVKFGIIQHELLHMLGFYHEHSRSDRDQYIRINWENLHKGFEMNFKKRDTNNLDTPYDYSSIMHYGRTAFGKLASETITPLLDPSAKIGQRNGMSAIDIFRVNKLYKCWRYL	in this study	ACATTAACATTTCTTTTTGTTGAATTAGGATCGTCTGATTTCCTGCTGGAAGGTGATGTGTTGATCCCACGTAAAAGGAATGCCATGAAATGCTGGAATAAAAAATTCAGCTGTTTGTGGCCAAAGTCTGCCAACGGGAATGTGGAAATCGCCTTTCAGATAAGTGAAAAATATGGTGACGCTCACAGAAATGAGATCTTACGTGCCATGAAGGACATGGAGTCAAAGACCTGCATTCGCTTCGTTCCACGTGCGCGTGAGAGGTCGTACTTGAGCATTGAATCCAAATATGGGTGTTTCTCAATGTTGGGTCGGATCGGAGACAAGCAGATGGTGTCGCTGAACGAGTTTGGTTGCGTGAAATTCGGCATCATCCAGCACGAGCTCCTGCACATGCTG…
Nerophis ophidion	Syngnathiformes	GCA_901007905.1	doi: 10.1073/pnas.1916251117	ND					ND					in this study	>NerophChgH	RYDQARQDQKVYDRKNPNHPQPHPRSCDVHLSARVPCGNRDISGSDCEAINCCYDGGQCYFGNTVTVQCTKDGQFIVVVSRECTLPNIDLDTISLLGNGQGCTHVDSNSVFAIYQFPVTACGSMITEEPGIIVYENRMTSSYEVGVGPLGAITRDSSYDLLFQCRYTGTSVETFIVEVQPISHPVMVSVWGPIHVALRLANGQCFSKGCVEEDVAYSSYYMEGDYPVTKVLRDPVYVEVQLMERTDPKLVLSLGRCWTTTSANPHSLPQWDILIDGCPNRDDRYLTSLVPVGPNSGLDFPTHYRRFIFKMFTFVDTSSLEPQNQQV	in this study	CGTTACGATCAAGCCCGCCAAGACCAGAAGGTGTACGACAGAAAAAACCCCAACCATCCGCAACCCCACCCACGGAGCTGCGATGTCCACTTAAGCGCGCGAGTCCCGTGTGGAAACCGTGATATCAGCGGGAGTGATTGTGAGGCCATTAATTGCTGCTACGATGGAGGCCAATGCTACTTTGGGAACACGGTGACCGTCCAGTGTACCAAGGACGGCCAGTTCATCGTGGTCGTGTCCAGAGAATGTACTCTGCCCAACATCGACCTGGATACCATTTCTCTGTTGGGAAACGGTCAAGGCTGCACACACGTGGACTCCAACTCCGTCTTTGCCATCTATCAGTTCCCTGTGACCGCCTGTGGCAGCATGATTACGGAGGAGCCCGGTATCATCGTC…	in this study	>NerophAlv	NAVRSVWQDATMPYVISRELKSRKADILRALKMISDVTCIRFKEHENEMSYIRFKNGRGCASFVGCRGGEQKLYFSESCSVGNLCHEVMHALGLHHEHTREDRDEHITVQWRNIIPRKKEYFKIKKGRTFDIPYDVGSIMHYGKYFFSSGRGPTLVPKQSSIHLGQRTHLSKLDALRLNTLYRC	in this study	GTCTCAATGATGACATGAGGGTCGAAGAAGGAGACATTTTGATGCAGGAGGACAGAAACGCAGTGAGAAGTGTGTGGCAGGATGCCACAATGCCTTATGTCATCAGTCGTGAGCTGAAGTCTCGAAAGGCAGACATTCTTAGGGCCCTTAAGATGATTTCTGATGTTACCTGTATTCGCTTCAAGGAGCACGAAAATGAGATGAGCTACATCAGGTTCAAGAATGGCAGAGGGTGTGCATCATTTGTCGGGTGCAGAGGAGGAGAACAGAAGTTGTATTTCTCTGAGTCGTGCAGCGTGGGGAATCTGTGCCATGAGGTCATGCACGCGCTGGGTCTGCACCACGAACACACCCGTGAGGACCGCGACGAGCACATCACTGTGCAGTGGAGGAACATCA…	ND					in this study	>NerophHCE	MSPFSSLLMLLLLGLAQAQQDTDEEFSGNEEETVDLTTAILTTNNGTSESLLEGDMLLPKTRNALKCFSNSCLWKKSFNGLVTIPYVISPQFSGMERQKIENAVKSFHGRSCVRFVPRRNEYDFVSVENGGGCFSALGRQGGRQVLSLNRDGCIYHGIIQHEFLHALGFQHEQTRSDRDSYVRIVWENIDRAMAFNFHKQDTNNLNTPYDYSSIMHYGRTAFSVNGRDTIVPLSHANIGQRRGLSRVDISRINLLYGC	in this study	ATGAGTCCCTTTTCCAGTCTGCTGATGCTCCTCTTGCTTGGCCTCGCTCAGGCTCAACAGGACACGGATGAAGAATTCTCAGGAAATGAGGAGGAGACCGTTGACCTTACCACCGCCATTCTGACCACCAACAACGGCACGAGTGAGTCCCTCCTGGAAGGAGACATGCTGCTTCCCAAAACCAGAAATGCCCTGAAGTGCTTCTCCAACAGCTGCCTGTGGAAGAAGTCCTTCAACGGCTTGGTGACGATCCCCTATGTCATCAGTCCTCAGTTCAGCGGCATGGAGAGGCAGAAGATTGAGAACGCGGTTAAGTCTTTCCACGGCAGGTCCTGCGTCCGCTTCGTCCCCCGGCGCAATGAGTACGACTTCGTCAGCGTGGAGAACGGAGGCGGCTGC…	in this study	>NerophLCE	ILPSLSGSSEIMLEGDLMLPRTRTAMKCYTETSSCLWRKSNNGNVEIPFVISDNYGNYAGERNTIVTSLKSMEAKTCIRFIPRTNQRDYISYEPRYGCSSMMGRMGDKQVVALQRFGCIQHGIILHETMHAMGFYHEHTRSDRDSHVRINWDNIETFNAYNFQKQKTNNLNVPYDYKSLMHYGRNAFGIKDRDTITPIPDASVEIGQRKRLSDYDILRINRLYKC	in this study	ATATTGCCCTCGCTTTCAGGCTCTTCTGAGATCATGTTAGAGGGAGACTTGATGCTTCCGAGAACAAGGACCGCCATGAAGTGCTACACCGAAACGTCCAGCTGCCTGTGGCGTAAATCTAACAACGGCAACGTTGAGATCCCGTTTGTCATATCTGACAACTACGGTAACTACGCTGGCGAGAGGAACACTATTGTCACGTCCTTGAAGTCGATGGAGGCCAAAACTTGCATCCGCTTCATTCCACGAACCAATCAGCGTGATTACATAAGCTACGAGCCCAGATACGGGTGCTCCTCAATGATGGGCCGCATGGGAGACAAGCAGGTGGTGGCCCTGCAGCGGTTTGGCTGCATCCAACACGGCATCATCTTGCACGAGACCATGCACGCCATGGGC…
Oostethus manadensis	Syngnathiformes	GCA_024372805.1	doi: 10.1093/nsr/nwaa002	0					in this study	>OosmanChgL	MVIKCTAVCLLALALLSSVCNAQLYLSHDTKQGTFDPQQSKNTFEKPLTWMYPEVPKPEPKPEVPFELRHPIAAATVAVDCREKIAHVEVKKDFYGIGHFINPDDLTLGHCSLVGEDTAANVLIYESELHDCGSKLLMTSDSLIYTFSLVYNPKPLGDSPVVRTTTAAVLVECHYPRHHNVSSLPLDPHWVPFSSAKVAEEFLYFSLTLMTSDWMNERPRYEYYLGDMIFVEATVKQYFHVPLRVYVDSCVATLTPEINSSPRYAFIENGCLVDAWITRSDSKFMPRTAENKLQFMLEAFRFQGAESGLVSPSQIELNSVLNLTKITLIESKQLYITCHMRATSTSRIIDSDHRACSFID	in this study	ATGGTGATCAAGTGCACCGCTGTGTGCCTACTGGCACTGGCCTTGCTCAGCAGCGTGTGCAATGCTCAGCTCTACCTAAGTCATGACACCAAACAGGGGACCTTCGATCCCCAGCAGTCAAAGAACACATTTGAAAAGCCGCTCACGTGGATGTACCCTGAAGTGCCCAAGCCTGAGCCTAAGCCTGAGGTTCCCTTTGAGCTCCGGCACCCTATTGCTGCTGCGACTGTGGCTGTGGACTGCCGGGAGAAGATTGCACACGTGGAGGTCAAGAAGGACTTCTATGGAATAGGCCACTTCATCAATCCTGATGACCTCACTCTTGGACACTGCAGTCTTGTGGGGGAAGACACAGCCGCTAACGTGTTGATTTACGAGTCTGAGCTGCATGATTGCGGA…	in this study	>OosmanChgH	MTKLRGVTSFVALVLLGFLIRIEAQSWYPSRHQSQEPVKPPKGKGQMSGPPVQMPTPAVPVWPPYWPPDYPVQQGQDSHINFPPWICNVMSSLRVQCGAPGISRTYCEALNCCYDDGECYYGKMGEFLHPASVCVCLCLKLSGSLMSSHNGSDYTVQQNPTGQQQTSDPDGQWLVNYDQSRPNQMMLDRQKPVKQAPSGRCDVIKSARTQCGARGISRTYCEALNCCYDEGQCYYANTGQQQTQDPVVQMDSVRYNQYRQDQMMHDRQKPVKQAPSWSCNVIKNWRNQCGAPGISRTSCEALNCCYDEGQCYYGNTGQQQTKDAVVQMDARYNQSEMMMMMMMMDKQKNAKQGPSWKCNVVKTARTQCGPPGISRTYCESLNCCYDRGYCYYGNMGQQQ…	in this study	ATGACAAAGCTCAGGGGTGTTACCTCCTTTGTGGCACTTGTGCTGCTGGGATTCCTCATAAGGATCGAAGCTCAGAGTTGGTATCCAAGTAGACACCAGTCTCAGGAACCTGTAAAACCACCTAAAGGTAAAGGTCAAATGTCAGGTCCCCCAGTTCAGATGCCAACGCCAGCTGTCCCCGTCTGGCCCCCCTACTGGCCCCCTGACTATCCTGTCCAACAGGGACAGGATAGTCATATTAATTTTCCCCCCTGGATCTGCAATGTGATGAGTAGTTTACGAGTTCAATGTGGGGCTCCTGGTATTTCTAGGACTTATTGCGAGGCTCTGAACTGCTGCTACGATGACGGCGAGTGCTACTATGGAAAAATGGGTGAGTTTCTCCATCCAGCTAGTGTC…	in this study	>OosmanAlv	MIENGFTWCPCEKTCWSNMFLLLFVCTLPVGAVLKNQTRDASISPSTGQLARLDCMGSIDTCRVVKSKVVLFRQRYLRDFAAWMCKKLQSMLTRWISKPQEDRNAVSMLWSDALVPYTVGYGLNGLEQNILKALKMISDVTCIRFKKRSQEENYIKFMKGSGCASFVGCQGGAQPLYYSRACSVGNLCHEVMHSLGLHHEHTRNDRDDYISVQWDNIKSGKTKDFEMKHGNTFNLPYDLESIMHYGEYFFSANGRPTLVPKRERVHIGQRTHLSKLDTQRLNKLYSC	in this study	ATGATTGAAAATGGCTTCACCTGGTGCCCATGTGAGAAGACCTGCTGGAGCAACATGTTCCTGCTGCTCTTTGTGTGCACGCTGCCTGTCGGCGCTGTCCTCAAAAACCAGACCCGGGATGCGAGCATTAGTCCCAGCACAGGTCAGTTGGCTAGATTGGACTGCATGGGTTCCATTGACACGTGCCGAGTAGTAAAGTCAAAAGTTGTTTTGTTTAGGCAACGTTACCTCCGAGACTTTGCTGCTTGGATGTGCAAGAAGCTCCAGTCGATGTTGACGCGTTGGATATCCAAACCCCAGGAGGACAGAAACGCCGTGAGCATGTTGTGGTCGGACGCCTTGGTGCCTTACACCGTCGGCTACGGACTGAACGGGCTGGAGCAGAACATCCTCAAAGCC…	in this study	>OosmanNas4	NAADKKWTTTDIPYVISPSVDSRTEEIVAALEMISEDTCLSFHQRTTEHDYLFFRSAEGCASYVGVIGGKQDVYVGSECMVGNIVHEVLHSLGFYHEHTRLDRSKFITVLPENIMKGRERNFQMQTGKTFHLPYDLLSILHYGSNYFSSNGRPTIVSKVKESQMGQRLKMSPIDIQRVRHLYEC	in this study	CTGCAGACTGACCGCAACGCCGCAGACAAAAAGTGGACGACCACGGATATCCCGTATGTGATCAGTCCAAGCGTAGACAGTCGCACTGAAGAAATTGTGGCTGCTTTGGAGATGATCTCTGAGGACACCTGCCTGTCCTTCCATCAGCGCACCACCGAGCACGACTACCTCTTCTTCAGATCGGCCGAAGGGTGTGCGTCGTACGTGGGCGTCATCGGCGGCAAGCAGGACGTGTACGTGGGCTCGGAATGCATGGTGGGCAACATTGTCCACGAGGTCCTCCACTCGCTGGGCTTCTACCACGAGCACACCAGGCTGGACCGCAGCAAGTTCATCACCGTCCTGCCGGAAAACATCATGAAAGGGCGGGAGCGCAACTTCCAAATGCAAACCGGCAAA…	in this study	>OosmanHCE	MVPFVSLLMILLLGLSQAEQHIENGEEVPERNQDTVDITTAILTTNNGTDELLLEGDMLVPKTRNALKCWSQSCLWKKDSSGLVSIPYAINAQFSSSERQTIERAMRSFHSSTCIRFVPWQNEYDYISVENRGGCFSDLGRQGGGQVVSINRQGCLYHAVIQHELNHALGFQHEQTRSDRDSYVRINWENIDPQMAYNFYKQDTNNLNTPYDYSSVMHYEKSAFSINGKDTITPIPNSRVQIGQRQDMSNWDIIRINLLYGC	in this study	ATGGTTCCCTTTGTCAGCCTACTGATGATCCTCTTGCTTGGCCTCTCTCAGGCTGAGCAGCACATAGAAAATGGTGAAGAAGTCCCAGAGAGAAACCAGGACACTGTGGACATCACCACTGCAATTTTGACCACCAACAACGGCACAGATGAGCTACTACTGGAAGGAGACATGCTGGTTCCCAAAACAAGAAATGCCTTGAAGTGCTGGTCTCAGAGCTGCCTGTGGAAGAAAGATTCCAGCGGCTTGGTGAGCATCCCCTATGCCATCAATGCTCAGTTCAGCAGTTCGGAGAGACAGACAATTGAGAGAGCCATGAGGTCGTTCCACAGCAGCACCTGCATCCGCTTTGTCCCCTGGCAAAACGAGTACGACTATATTAGTGTTGAGAACAGAGGT…	ND
Phycodurus eques	Syngnathiformes	GCA_024500275.1	doi: 10.1073/pnas.2119602119	in this study	>PhyequChgHm	MKWIVLALLLGCMAAAQKSTDQWPMLPFKPVDTGLSCEVQTHHKIRCGPDGISSSECQAINCCFDGNLCYYGRHVTLQCTKDAQMIVVISRDASLPRIDLASLSLISSGPGCGPVDSTSAFSIYQFPVTACGTVIMEEPGAITYENNMSASYEVNVGPYGAITRDSRFELAVQCRYVGTSVEAIVIKVDQVPEPPPVAAPGPLKVELRLGNGRRTAKGDMDYEVVFNYFYADSDYPVTKELREPVYVEVRMLGRTDPNLVLTLGRCWATAHSYPHSMPQWDLLVHGCPYVDDRYQTSLVPVDSSSGLEFPTHHRRFLFKMFTFVSTTTANPGKGGPADPEGITPLKGKVYIHCDTTVCMPHQGNNCEPQCYRGSK	in this study	ATGAAGTGGATCGTGCTCGCCCTGCTGCTGGGCTGCATGGCCGCAGCTCAAAAGTCCACCGACCAGTGGCCTATGCTACCTTTCAAGCCCGTAGACACAGGACTTTCTTGCGAGGTGCAGACGCACCACAAGATACGGTGTGGCCCCGACGGAATCTCGTCTTCCGAGTGTCAAGCCATCAACTGCTGCTTTGATGGTAACCTGTGCTACTACGGGAGACATGTGACTCTCCAGTGCACCAAGGATGCCCAGATGATAGTGGTTATCAGCAGAGATGCCAGCCTGCCCCGCATCGACTTGGCATCCCTTTCGTTGATCTCCAGTGGGCCCGGGTGTGGACCGGTTGACAGCACGTCGGCTTTTTCCATTTATCAGTTTCCGGTCACGGCGTGCGGCACT…	in this study	>PhyequChgL	MIMNHAAVCLVALALFGSLCSGYQKPGQTPHDQQQAKHLFEQPLTWTYPEGPTVAVEHVPDFEQRHPVPAATVSVECGERQARVEAQVDFFGIGQFIKPDDLALGPCGAVAEDTQARVLIFETELQDCGSMLRMTDDALIYTFTLNYSPTRVGDSIIVRTNEAAVIVECHYPRHHNVSSLPLEPNWIPFSAVRVAEEFLYFTLTLRTDDWVHERPRYQYYLGDMIRIEASVMQYHHVPLRVFVETCTATLTPDMNSSPRYSFLDTGCLIDAVITGADSRFMQRTVENMLQFQFEAFRFQGADSGMLYITCHLRATSTGRDIDADHRACSYIN	in this study	ATGATAATGAATCACGCCGCTGTGTGCCTTGTGGCACTGGCGCTGTTCGGCAGCCTTTGCTCCGGATACCAGAAGCCGGGTCAGACGCCCCACGATCAGCAGCAGGCCAAGCATTTGTTTGAGCAGCCGCTCACCTGGACCTACCCCGAAGGGCCTACGGTTGCGGTAGAGCATGTGCCCGATTTTGAGCAGAGGCACCCTGTCCCCGCAGCAACAGTCTCCGTGGAGTGCGGGGAGAGGCAAGCACGCGTGGAGGCCCAGGTGGACTTCTTTGGAATAGGCCAGTTTATTAAGCCCGACGATCTCGCCCTGGGTCCCTGTGGCGCAGTGGCTGAGGACACTCAAGCCCGTGTGCTCATATTCGAGACTGAGCTGCAAGACTGTGGCAGCATGTTACGG…	in this study	>PhyequChgH	MANRCGVTFLVAFMLLVCFTRTEVEAQQWHSSKKQLPQNSVPHQNPSGQNPVNPGGQTPVKNPPGQNPVYNPPVWQVLQGQNPQTPGGQSPVKNPTGQNPVNTPPVWHVSQGQNHQTPGRQTPVKSPPGQNPLNDPPVWQDLQGQNPQNPVGKTPVKNPTPQNPVNNPPVWQNPKKSGGQNPDKNPTDQNPVNNVPVWHVPHGQNPNSEGQNPVKNPSKDWSFQNNFPPKSLLLNDNSRKQTKNPDTHHPPPPMNTCDVHTNTRVPCGSPDISAAGCEALNCCYNGGMCYFGKMVTVQCTKDAQFIVVLARDATLPNIDLETISLLGDGPGCMCVDSNSAFAIYHFPVTACGTVVAEEPGMIIYENRMTSSYEVAMGPLSAITRDSSYDLLFQCRYTST…	in this study	ATGGCAAACCGCTGCGGTGTTACTTTCTTAGTGGCATTCATGCTGCTGGTATGCTTCACAAGGACTGAAGTCGAAGCTCAGCAGTGGCATTCTTCAAAAAAACAACTTCCACAGAACAGCGTTCCACATCAGAATCCATCAGGGCAGAATCCTGTAAATCCTGGAGGACAGACTCCTGTTAAAAATCCTCCAGGGCAGAATCCTGTATATAATCCTCCCGTTTGGCAGGTTCTTCAAGGGCAGAATCCTCAAACTCCCGGAGGTCAGAGTCCTGTTAAAAATCCAACAGGACAGAATCCTGTAAATACTCCTCCTGTTTGGCATGTTTCTCAAGGGCAGAATCATCAAACTCCTGGAAGGCAGACTCCTGTTAAAAGTCCTCCAGGGCAGAATCCTTTA…	0					in this study	>PhyequNas4	NAVDRLWPSTKIPYKIASNLGFRTNDIEMALNMIYSHTCLSFHKRTTEVDYLYFKDGFGCASYVGFIGGKQDVHMGSNCRLGNIVHEVLHALGFYHEHTRMDRGKYISIVSGNIMKGHHKNFRKQIGETFQLAYDLTSIMHYGRTFFSANGKPTIVAKVKATNMGQRVGMTHTDVRRVRLLYKC	in this study	GTGCAGAGTAACCGTAACGCAGTGGACAGACTGTGGCCTTCCACAAAGATCCCATACAAGATTGCTTCCAATTTGGGCTTCCGCACCAATGACATTGAGATGGCGCTGAACATGATCTATTCCCACACCTGTTTGTCCTTCCACAAGCGTACTACCGAGGTGGACTACCTCTACTTCAAAGACGGCTTTGGGTGTGCGTCCTACGTGGGCTTCATAGGCGGCAAGCAGGATGTGCATATGGGCAGCAACTGCAGGTTAGGCAACATCGTCCACGAGGTCCTCCATGCGCTGGGATTCTACCACGAGCACACAAGGATGGACCGCGGGAAATACATCAGCATTGTGTCCGGCAACATCATGAAAGGGCATCATAAAAACTTCCGGAAGCAAATTGGGGAA…	in this study	>PhyequHCE	MSRFAGLLMLLLLGLAQAYQDEEFQEQDGEDTVDISATILTVNNGSEVLLLEGDLLVPKTRNAMKCWYQSCLWNRTANSYVTIPYVVSREFPEWEKRKIETAMRSFHGSTCIRFVPRSNEYDYISVENKGGCYSALGRQGGKQAVSIKRGGCLYHGIIQHELNHALGFYHEQTRSDRDGYVRINWENIDPAMVHNFDKQDTNNLNSPYDYASVMHYGRTAFSTNGRDTITPIPDARVQIGQRQGMSNWDIRRINMLYGC	in this study	ATGAGTCGCTTTGCCGGCCTGCTGATGCTCCTGCTGCTTGGTCTCGCTCAGGCTTACCAGGATGAAGAATTCCAAGAGCAAGACGGCGAAGACACGGTCGACATCTCCGCCACAATTCTCACCGTCAACAATGGCAGTGAGGTGCTCCTCCTGGAAGGAGACCTGCTGGTTCCAAAAACCAGGAACGCCATGAAGTGCTGGTACCAGAGCTGCCTGTGGAACAGAACCGCCAACAGCTACGTGACCATCCCTTACGTGGTGAGCAGGGAGTTCCCAGAATGGGAGAAGCGGAAGATCGAGACGGCCATGAGGTCCTTCCACGGCAGCACCTGCATCCGCTTCGTGCCCCGGAGCAACGAGTACGACTACATCAGCGTGGAGAACAAAGGCGGCTGCTAC…	in this study	>PhyequLCE	MFLLLLQLVTLCHARPGWVKNSRDPAEENISETILRMNNGVDLKEKLEICQCLCMQVDIFFLSGSTEYLIEGDVVIPKTRTAMKCTGNAYSCLWPKSHNGKVEIPYSIIDKYTNSEKRTIVGALRAMEARTCIRFIPRTTQRSYLSFEPKFGCFSMLGRTGEKQLVSLQRFGCVQHGIIQHEVLHAMGFYHEHTRSDRDRYIRINWENIQDYNKYNFEKHDTDNLNIPYDYSSILHYGRTAFGVRQAVTLTPIPDSSVEIGQREDLSDMDILRINRLYKCSN	in this study	ATGTTCCTTCTTTTGCTGCAGCTCGTCACCCTCTGCCATGCACGACCTGGCTGGGTGAAGAACTCGAGGGACCCGGCCGAGGAGAACATCTCAGAAACAATCCTGAGGATGAACAATGGTGTTGATTTAAAGGAAAAATTGGAGATTTGCCAATGCTTATGCATGCAGGTTGATATTTTTTTTCTTTCAGGTTCAACTGAATACCTGATAGAGGGGGATGTGGTGATTCCGAAAACGAGGACCGCCATGAAGTGCACCGGCAATGCATACAGCTGCCTGTGGCCTAAGTCTCACAACGGCAAAGTCGAGATCCCCTACAGCATCATAGACAAATACACTAATTCGGAGAAGAGAACCATTGTAGGTGCCCTGAGGGCTATGGAGGCCAGAACCTGCATC…
Phyllopteryx taeniolatus	Syngnathiformes	GCA_019802545.1	doi: 10.1126/sciadv.abg5196	in this study	>PhytaeChgHm	MKWIVLALLLGCMAVAQKSTDQWPMLPSKPVDTGLSCEVQTHHKIRCGPDGISSSECQAINCCFDGNLCYYGRHVTLQCTKDAQMIVVISRDATLPRIDLASLSLISSGPGCGPVDSTSAFSIYQFPVTACGTVIMEEPGAITYENAMSASYEVNVGPYGAITRDSRFELAVQCRYVGTSVEAIVIKVDQVPEPPPVAAPGPLKVELRLGNGRRTVKGDMDYEVVFNYFYADSDYPVTKELREPVYVEVRMLGKTDPNLVLTLRRCWATAHSYPHSMPQWDLLVHGCPYVDDRYQTSLVPVDSSSGLEFPTHHRRFLFKMFTFVSTTTANPGKGGPADPEGITPLKEMVYIHCDTTVCMPHQGNNCEPQCSRWSK	in this study	ATGAAGTGGATCGTGCTCGCCCTGCTGCTGGGCTGCATGGCCGTAGCTCAAAAGTCCACCGATCAGTGGCCTATGCTACCTTCCAAGCCCGTAGACACAGGACTTTCTTGCGAGGTGCAGACGCACCACAAGATACGGTGTGGCCCCGACGGAATCTCGTCTTCCGAGTGTCAAGCCATCAACTGCTGCTTTGATGGTAACCTGTGCTACTACGGGAGACATGTGACTCTCCAGTGCACCAAGGATGCCCAGATGATAGTGGTTATCAGCAGAGATGCCACCCTGCCCCGCATCGACTTGGCATCCCTTTCGTTGATCTCCAGTGGGCCCGGGTGTGGACCGGTTGACAGCACCTCGGCTTTTTCCATTTATCAGTTTCCGGTCACAGCGTGCGGCACT…	in this study	>PhytaeChgL	MIMNHAAVCLVALALFGSLCSGYQKPGQTPHDQQQAKHLFEQPLTWTYPEGPTVAVEHVPDFEQRHPVPAATVSVECGERQARVEAQVDFFGIGQFIKPDDLTLGPCGAVAEDTQARVLIFETELQDCGSMLRMTDDALIYTFTLNYNPTRLGDSIIVRTNEAAVIVECHYPRHHNVSSLPLEPNWIPFSAVRVAEEFLYFTLTLRTDDWIHERPRYQYYLGDMIRIEASVMQYHHVPLRVFVETCTATLSPDMNSSPRYCFLDTGCLIDAVITGADSRFMQRTVENMLQFQFEAFRFQGADSGMLYITCHLRATSTGRDIDADHRACSYIN	in this study	ATGATAATGAATCACGCCGCTGTGTGCCTTGTGGCACTGGCGCTGTTCGGCAGCCTTTGCTCCGGATACCAGAAGCCGGGTCAGACGCCCCACGATCAGCAGCAGGCCAAGCATTTGTTTGAGCAGCCGCTCACCTGGACCTACCCCGAAGGGCCTACGGTTGCGGTAGAGCATGTGCCCGATTTTGAGCAGAGGCACCCTGTCCCCGCAGCAACAGTCTCCGTGGAGTGCGGGGAGAGGCAAGCACGCGTGGAGGCCCAGGTGGACTTCTTTGGAATAGGCCAGTTTATCAAGCCCGACGATCTCACCCTGGGTCCCTGTGGCGCAGTGGCTGAGGACACTCAAGCCCGTGTGCTCATATTCGAGACTGAGCTGCAAGACTGTGGCAGCATGTTACGG…	in this study	>OhytaeChgH	MANRCGVTFLVAFMLLVCFTRTEVEAQQWQSPKKQLPQNSVPHQNPSGQNPVNPGGQTPVKNPSGQNPVYNPPVWQVLQGQNPQTPGGQSPVKNPTGQNPVNTPPVWHVSQGQNHQTPGGQTPVKSPPVQNPLNDPPVWQVLQGQNPQNPGGKTPVKNPTAQNPVNNPPVWQNPKKSGGQNPDKNPTEQNPVNNVPVWHVPHGQNPNSEGQNPVKNPSKDWGFQNNFPPKSLLVNDNSRKQTKNPDTHHPPPPMNTCDVHTNTRVPCGSPDISAAGCEALNCCYNGGMCYFGKMVTVQCTKDAQFIVVLARDATLPNIDLETISLLGDGPGCMCVDSNSAFAIYHFPVTACGTVVAEEPGMIIYENRMTSSYEVAMGPLSAITRDSSYDLLFQCRYTST…	in this study	ATGGCAAACCGCTGCGGTGTTACTTTCTTAGTGGCATTCATGCTGCTGGTATGCTTCACAAGGACTGAAGTCGAAGCTCAGCAGTGGCAGTCTCCAAAAAAACAACTTCCACAGAACAGCGTTCCACATCAGAATCCATCAGGGCAGAATCCTGTAAATCCTGGAGGGCAGACTCCTGTTAAAAATCCTTCAGGGCAGAATCCTGTATATAATCCTCCCGTTTGGCAGGTTCTTCAAGGGCAGAATCCTCAAACTCCCGGAGGTCAGAGTCCTGTTAAAAATCCAACAGGACAGAATCCTGTAAATACTCCTCCTGTTTGGCATGTTTCTCAAGGGCAGAATCATCAAACTCCTGGAGGGCAGACTCCTGTTAAAAGTCCTCCAGTGCAGAATCCTCTA…	0					0					in this study	>PhytaeHCE	MSRFAGPLMLLLLGLAQAYQDEEFQEQDGEDTVDISTTILTINNGSEVFLLEGDLLVPKTRNAIKCLYQSCLWNRASNGHVTIPYVVSREFPEWEKRKIETAMRSFHGSTCIRFVPRSNEYDYISVENKGGCYSALGRQGGKQVVSIKRGGCLYHGIIQHELNHALAFHHEQNRSDRDGYVRINWENIDPAMAHNFDMQDTNNLNTPYDYGSIMHYGRTAFSTNGRDTITPIPDARVQIGQRQGMSNWDIERINVLYGC	in this study	ATGAGTCGCTTTGCCGGCCCGCTGATGCTCCTGCTGCTTGGTCTCGCTCAGGCTTACCAGGATGAAGAATTCCAAGAGCAAGACGGGGAAGACACGGTCGACATCTCCACCACAATTCTCACCATCAACAATGGCAGTGAGGTGTTCCTCCTGGAAGGAGACCTGCTGGTTCCCAAAACCAGGAACGCCATTAAGTGCCTTTACCAGAGCTGCCTGTGGAATAGAGCCTCCAACGGTCACGTGACCATCCCTTACGTGGTGAGCAGGGAGTTCCCAGAATGGGAGAAGCGGAAGATCGAGACGGCCATGAGGTCCTTCCACGGCAGCACCTGCATCCGCTTCGTGCCCCGGAGCAACGAGTACGACTACATCAGCGTGGAGAACAAAGGCGGCTGCTAC…	ND
Synchiropus splendidus	Syngnathiformes	GCA_027744825.1	doi: 10.46471/gigabyte.76	XP_053741224.1	>SynsplChgHm	MKLIGSCLLALAVLGCLAEGQFMKPQQPQKPQPPTQPLQPQRPNNPPQKLTPPKPQQPQQPQQPQVPQPQKPHQPQKPHQPQQPQQPQTPHQPKQPQQPTEVFHSCEVEDNKKIQCGGPSISADECSAINCCFDGRMCYYGKAVTLQCTKDGQMIVVVARDATLPNLDLESITFLGTGQQCSPVGTTSAFAIYQFPVTGCGTIMTDESGVVVYENRMSSFYEVAIGEFGAITRDSHYDLLVQCRYIGVSVEALVIEVGNVPPPPPVAAPGPFFVELRLGNGECTAKGCVEEQVAYTSFYGNSDYPVTKVLRDPVYVEVRMLERTDPNIVLTLGRCWATADAFPHSLPQWDLLIDGCPYTDDRYMTALIPVGPSSGLMYPTHHSRFVFKMFTFVSTGPSN…	XM_053885249.1	ATGAAGTTGATTGGTAGCTGTCTTCTGGCCTTGGCCGTCCTTGGTTGCCTGGCCGAGGGTCAGTTCATGAAGCCGCAGCAGCCACAGAAGCCTCAGCCGCCTACGCAACCCCTGCAGCCACAGAGACCCAATAACCCTCCCCAAAAGCTCACGCCGCCAAAGCCTCAGCAGCCCCAGCAGCCCCAGCAGCCCCAGGTGCCTCAGCCCCAGAAACCTCACCAGCCTCAGAAACCTCACCAGCCTCAGCAGCCTCAGCAGCCTCAGACACCTCACCAGCCCAAGCAGCCCCAGCAGCCAACTGAGGTGTTTCACTCTTGTGAGGTGGAAGACAACAAGAAGATTCAGTGTGGAGGTCCGAGCATCTCTGCTGACGAATGCAGTGCTATTAACTGCTGCTTC…	XP_053741229.1	>SynsplChgL	MAMNWSAVCLLALALCSSFSDAQWPNFQQPSKPQRQEPTKQMPKDPQQSKQSFEAPLTWTYPEDPKPEPQPEVPFELRHPVPAATVAVECRESVAHVEVKKDMFGINQFINPADLTLGNCPVVAEDSSAHVLIYESELHNCQSVLTMTEESLIYSFTLNYNPMPIGDSPVVRTSKAAVIVECHYPRKHNVSSLPLDPLWIPFSTIKVAEEFLYFTLKLMTGDWMFERPSYQYFLGDMINIEATVMQYFHVPLRVYVDSCVATLSPEMNSSPRYAFIENNGCLVDSRITGSKSQFMARAVQNKLQFQLEAFRFQGADSGVLFITCHLRASSAAHAVDSDHRACSYVNLGWREASGIDSACGSCESSSFGPAVTTSVASPGVSASGGSWTSGSGLSHTGRK…	XM_053885254.1	ATGGCGATGAATTGGTCTGCTGTTTGCCTTTTGGCGCTGGCCCTGTGCAGCAGCTTCTCAGATGCTCAATGGCCAAATTTTCAGCAGCCATCGAAACCTCAGAGACAGGAGCCCACCAAACAGATGCCTAAAGACCCCCAACAGTCAAAGCAGTCATTTGAGGCACCTCTCACTTGGACATACCCCGAAGACCCCAAGCCGGAGCCCCAGCCAGAGGTGCCATTTGAGCTCCGACACCCTGTTCCTGCCGCAACCGTCGCTGTGGAGTGCAGAGAGAGCGTGGCTCACGTTGAAGTCAAGAAGGACATGTTTGGAATAAACCAGTTCATCAACCCGGCCGACTTGACCCTGGGAAACTGCCCGGTGGTGGCTGAGGACTCATCTGCTCATGTGCTGATT…	XP_053740912.1	>SynsplChgH	MAKEGIAGIVLALALLWSQVLVDVEAQYTTYYSQLTPIQYPPWASILQQKETFELDDGSQQAPVQQHYQQHQLAPQQPQVHHSQQQGPQQAHVYQSQKPAPHGPPPSSPKVPQQQPLFQQYYERPHQPAPQQPQSQFPEQPQQPAPQQPLVHRFSKQPQQPAPQQPQVPQYPKQPQQPAPLPPQVPQYPKQPQQPAPLPPQVPQFPKQPQQPAPLPPQVPQYPKQPQQPAPQQPQVPQYPKQPQQPAPQQPQVPQYPKQPQQPAPQQPQVPQFPKQPQQPAPLPPQVPQFPKQPQQPAPLPPQVPQFPKQPQQPAPPPPQAPQFPKQPHQPAPQPPHFPQYPKQPQQPAPQQPQVPQYHKQPQQPAPLPPQVPQYPKQPQQPGPPPPQVPQFPKQPQQP…	XM_053884937.1	ATGGCGAAGGAAGGGATTGCAGGGATTGTTCTGGCATTAGCGCTGCTGTGGAGCCAAGTTTTGGTGGATGTAGAAGCTCAGTATACCACATACTACAGCCAGCTGACACCGATTCAATACCCACCATGGGCATCGATTCTTCAACAAAAAGAAACCTTCGAGCTGGATGACGGCTCACAGCAAGCCCCAGTTCAGCAACATTATCAACAGCATCAACTAGCACCTCAGCAACCACAGGTGCATCACTCTCAGCAACAAGGTCCCCAGCAAGCCCATGTGTATCAGTCACAGAAACCAGCTCCACATGGGCCTCCTCCTTCATCGCCAAAAGTTCCTCAACAACAGCCTCTGTTTCAACAATATTATGAACGGCCGCATCAACCAGCTCCTCAGCAACCA…	XP_053736616.1	>SynsplAlv	MLLLLLLLVCVLPGGSVPVNHTHDDGPPGNVTSGVDVIIADLVEDRNTSHSAADLVEDSHSSTLQQLEEAQAETLAEMEDFPVEEGDILLQEERNAVSSIWQTTLVPYTISPQLAGLEWKIYTAMQMISDASCIRFKEHSNEANFLGFQGGAGCASYVGQIGGHQPVFISPACSVGNICHEVIHALGFHHEHTRRDRDQYIDVEWNNIVPKRKRHFKAKQGDTQNLPYDLNSIMHYGQYFFSKNGGQTLVAKVPGSMMGQRTHLSQLDMQRLNLLYCGRGRG	XM_053880641.1	ATGCTGCTGCTGCTGCTGCTCTTGGTCTGCGTGCTGCCAGGGGGCAGCGTCCCGGTCAACCACACTCACGATGATGGCCCTCCAGGTAACGTGACCTCGGGTGTGGACGTGATCATCGCTGACCTGGTGGAAGACCGGAACACCTCCCACAGTGCAGCTGATCTAGTTGAAGACTCGCACTCGTCCACCCTTCAGCAGCTGGAGGAGGCGCAGGCGGAAACCTTGGCAGAGATGGAGGACTTTCCTGTTGAGGAGGGCGACATCCTGCTCCAGGAGGAACGGAACGCTGTGAGCTCCATCTGGCAGACCACCCTGGTCCCCTACACCATCAGTCCTCAGCTGGCGGGCCTGGAGTGGAAGATCTACACCGCAATGCAGATGATCTCTGACGCCTCCTGC…	in this study	>SynsplNas4	NAVNNRWPTSSIPYAIDATLEGRTNDIEAAMAMVSEETCLTFHLRTSEPDYLLFQTSKGCASYVGFIGGKQPVFVGPQCRVGNIIHEILHAAGFHHEHTRQDREKFISIQTGNIMQGMEKNFNKRSGATFELPYDITSILHYGSHFFSVNGQPTIVPNESVKGMGQRRKMTPLDVAKVRQLYKC	in this study	GTCACCCTGCAGACTGATCGGAACGCAGTGAACAACAGGTGGCCGACGTCATCGATACCGTACGCCATTGATGCAACATTGGAGGGCCGGACAAATGACATTGAGGCTGCCATGGCGATGGTGTCGGAAGAGACCTGCCTGACCTTCCATCTCCGGACCAGCGAGCCAGACTACCTGCTCTTCCAAACCAGTAAAGGTTGTGCGTCATACGTTGGCTTCATCGGCGGGAAGCAGCCCGTGTTCGTCGGGCCTCAGTGCCGGGTCGGCAACATCATCCACGAAATCCTGCACGCAGCCGGCTTCCACCACGAGCACACAAGGCAGGACCGCGAGAAGTTCATCAGCATCCAGACGGGGAATATCATGCAGGGCATGGAGAAGAACTTCAACAAAAGGTCA…	in this study	>SynsplHCE	MVLCISLLLLLLGFSQAHLFQHEEEIPVDHLDTVDISTRILASNNNTDEILMEGDLLVPRTRNAMRCWYQSCQWKKGSDGLVTIPFTVSSEFTSWERKKIEYAMQSFHSSTCLRFVPRQNQYDFISIENRGGCFSSLGRVGGMQVLSLNRRGCLYHGIIQHEINHALGFQHEQTRSDRDQHVKINWENIDPQMAYNFYKQNTNNLNTPYDYSSIMHYGRTAFSIAYGKDSITPIPNPNVQIGQRQGMSYWDIMRINALYQC	in this study	ATGGTTCTCTGCATCAGTCTACTGCTGCTCCTGCTCGGCTTCTCTCAGGCTCATCTCTTCCAGCATGAAGAAGAAATTCCAGTGGACCACCTCGACACTGTGGATATCAGCACCAGGATCCTGGCCTCCAACAACAACACCGATGAGATTCTGATGGAAGGTGACCTGTTGGTTCCCAGAACCAGAAATGCCATGCGGTGCTGGTACCAGAGCTGCCAGTGGAAGAAAGGCTCTGACGGCCTGGTGACGATCCCCTTCACTGTGAGCAGCGAGTTCACCAGCTGGGAGAGGAAGAAGATCGAGTATGCCATGCAGTCCTTCCACTCCAGCACCTGCCTCCGCTTTGTGCCCCGTCAGAACCAGTACGACTTCATCAGCATTGAGAACCGTGGCGGCTGC…	in this study	>SynsplLCE	TAMRCYNKKYSCLWPKSRFGTVDIPFTLSSSYDDAEREEILSSMREFETKTCIRFLPRVAQRAYLRIQPQQGCASLLGYIGDVQTVSLQRFGCIQRGIIQHELLHALGFYHEHTRSDRDQHVKILWDNLHPYFAYNFNKKNTNNLNTPYDYSSVMHYGRNAFGKNGAQTMVPIPDASVPIGQRDGMSDIDILRVNRLYKC	in this study	GATAAAGGATCGTCTGAGCTCATGCTGGAGGGCGACGTTTTGATTCCAAAGAAAAGAACCGCCATGAGGTGCTACAACAAAAAGTACAGCTGCTTGTGGCCCAAGTCCCGCTTCGGAACCGTTGATATTCCGTTTACTTTGAGCTCCAGTTATGATGATGCAGAGAGGGAAGAAATATTGAGCTCCATGAGAGAATTCGAGACCAAAACCTGCATTCGCTTCCTTCCACGCGTCGCTCAGAGGGCTTACCTGAGAATCCAGCCACAGCAGGGCTGCGCATCACTTCTGGGCTACATCGGAGACGTGCAGACCGTGTCCCTGCAGAGATTCGGCTGCATACAGCGAGGCATCATCCAGCACGAACTGCTGCACGCCCTCGGTTTTTACCACGAACACACT…
Syngnathoides biaculeatus	Syngnathiformes	GCA_019802595.1	doi: 10.1126/sciadv.abg5196	in this study	>SynbiaChgHm	MKRSVLTLLLACMAAAQKSTDQWLTPPSNPQETELSCEVQAHHKIRCGPDGISSTDCEAINCCFDANLCYYGRHVTLQCTKDAQMIVVISRDASLPRIDLTTLSFISSGPGCGPVDSTSAFSIYQFPVTACGTVIMEEPGAITYENAMSASYEVDVGPYGAITRDSRFELAVQCRYVGTCVEAIVTKVDKVPGPPPVAGLGPLKVELRLGSGRRTVKGIMDEDVVFNDFYAESEYPVTKELREPVYVEVRMLERTDPNLVLTLKRCWGTAHSYPYSMPQWDLLVHGCPYVEDRYKTTLVPVVSSSRLEFPSHYRRFFFKMFTFMSTTTDNTGKGGSAAQQIISPLKEKVYIHCDTTVCVRQQGNNCEPQCYRGSK	in this study	ATGAAGCGGTCCGTGCTCACCCTGCTGCTGGCCTGCATGGCTGCAGCTCAAAAGTCCACCGACCAGTGGCTCACGCCACCCTCCAACCCCCAAGAAACAGAACTTTCCTGCGAGGTGCAGGCGCACCACAAGATACGCTGTGGCCCTGACGGAATCTCGTCTACAGACTGCGAAGCCATCAACTGCTGCTTTGATGCTAACCTGTGCTACTACGGCAGACATGTGACTCTCCAGTGCACCAAGGATGCCCAGATGATCGTGGTTATCAGCAGAGACGCCAGCCTGCCCCGCATCGACTTGACGACCCTTTCGTTCATCTCCAGCGGGCCCGGTTGCGGACCGGTTGACAGCACGTCGGCTTTTTCCATCTACCAGTTTCCGGTCACGGCGTGCGGCACT…	in this study	>SynbiaChgL	MNHAAVCLVALALFGSLCSGQMQHDQQQAKHLFEKPLTWTYPEGPTVQVEPIPDFELRHPIPAATVSVQCGERQARVEARMDFFGIGQFIKSSDLTLGPCNAVGEDPQTHVLIFETELQECGSVLRTTDDALIYTFTLNYNPTTLGGSPVVRTNEAAVYVECHYPRHHNVSSLPLDPKWIPFSAVRVAEEFLYFTLSLRTDDWMYERPRYQYYLGDMIRIEASVMQYHHVPLRVFVESCTATLSPDMNSSPRYTFLDNGCLIDAVVTGADSRFMQRTAENMLQFQFEAFRFQGVASGMLYITCHLRATSTGHDIDVDHRACSFINGWREASGVDSACGTCGAGGYQQITGGGVTGGGNVNTGGGTQTGGVNWYTGGGGGGEKQTVSWTSGGSGTTGTSW…	in this study	ATGAATCACGCCGCTGTGTGCCTTGTGGCACTGGCGCTGTTCGGCAGCCTCTGCTCCGGTCAGATGCAGCACGATCAGCAGCAGGCCAAGCATTTGTTTGAGAAGCCGCTCACCTGGACGTACCCTGAAGGGCCTACGGTTCAAGTGGAGCCCATCCCTGATTTTGAGCTGAGGCACCCGATCCCGGCAGCAACAGTCTCGGTGCAGTGCGGGGAGAGGCAAGCACGCGTGGAGGCCCGGATGGACTTTTTTGGAATAGGCCAGTTCATCAAGTCCTCGGATCTCACCCTGGGTCCCTGTAACGCAGTGGGCGAGGACCCTCAAACCCATGTGCTGATATTCGAGACCGAGCTGCAAGAATGCGGCAGCGTGTTACGGACGACAGATGACGCGCTCATC…	in this study	>SynbiaChgH	MANRWGITFLVAFLILVCFTRTEAQQQWPSSKKQLPQNTVQPQNQQNPLLPPDGPFPTKHSDPSFPWSPSYPGKNDPGQNPQNPMGQNPINNLPVLQVPHGQNPQTPVVQIPDQSSGGQNPVKKTSTWHVTQGQNPQNPVGQNTDKYPAGQNPVINSLVLQVHQEQNPQTPVVQIPDKSPQGQNPVKKTTGWQVSQGQNTQNTVGQNVVQNPSKDWPGKGQNQYQNLNVLKDLLASDHSQKQTTNPDTHHPPSHVNSCDVHTNLRVPCGSPDISAASCEALNCCYNGGMCYFGKMVTVQCTKDAQFIVVVARDATLPNIDLDTISLLGDGPSCMSVDSNSAFAIYQFPVTTCGTVVAEEPGMIIYENRMTSSYEVAMGPLSAITRDSSYDLLFQCRYTA…	in this study	ATGGCAAACCGCTGGGGTATTACCTTCTTAGTAGCATTCTTGATCTTGGTATGCTTCACAAGGACCGAAGCTCAGCAGCAGTGGCCATCTTCAAAAAAACAACTTCCACAGAACACCGTTCAACCTCAGAATCAGCAGAATCCCTTGCTTCCTCCTGACGGCCCATTTCCAACTAAACACTCGGACCCTTCATTTCCATGGTCACCTAGTTATCCTGGCAAAAATGATCCAGGGCAGAATCCTCAAAATCCAATGGGGCAGAATCCTATAAATAATCTTCCTGTTTTGCAGGTTCCTCATGGGCAAAATCCTCAAACTCCTGTAGTGCAGATTCCTGATCAAAGTTCTGGAGGACAGAATCCCGTCAAAAAGACTTCCACTTGGCATGTTACTCAAGGA…	0					ND					BAU29957.1	>SynbiaHCE	MSRFSGPLILLLLGLAHAYQDEEFQEQDGEDGEDVVDISTIILTVNNGSKELLLEGDMLVPRTRNALKCWQKSCLWRRGADGYVRVPYVVSREFSEQEKRMIERAMRSFHGSTCVRFVPRGNEFDYISVENREGCFSALGRQRGRQVVSIKRRGCLYHGIIQHELLHALGFYHEQTRSDRDGFVRINWGNVEPAMAHNFHKQDTDNLNTPYDYTSVMHYGRTAFSVNGRDTITPIPDAGIQIGQRRGMSAWDIKRINILYGC	LC065378.1	ATGAGTCGCTTTTCCGGCCCGCTGATACTCCTGCTGCTCGGTCTCGCTCATGCCTACCAGGACGAAGAATTCCAAGAGCAAGACGGGGAAGACGGGGAAGACGTGGTCGACATCTCCACCATCATCCTCACCGTCAACAATGGCAGCAAGGAGTTGCTCCTGGAAGGAGACATGCTGGTTCCCAGAACCAGGAACGCCCTGAAGTGCTGGCAGAAGAGCTGCCTGTGGAGGAGAGGCGCCGACGGCTACGTGCGAGTCCCTTACGTGGTGAGCAGGGAGTTCTCGGAACAGGAGAAGCGGATGATCGAGAGGGCCATGAGATCCTTCCACGGCAGCACCTGCGTCCGCTTCGTGCCCCGCGGCAACGAGTTCGACTACATCAGCGTGGAGAACAGAGAG…	BAU29958.1	>SynbiaLCE	MDLRAIMFLLLLHFVALCHAQPVWDQDVDSEISGDSADDSISETILGLNNGSTEYLMEGDVLIPKTRTAMKCTGNPYSCLWPKSPNGKVYIPFNIIDKYSFSEKNTIIGALRAMEARTCIRFIPRTTQRAYISFEPKFGCFSQLGRIGGKQLVSLQRFGCVQHCIIQHEVLHAMGFYHEHTRSDRDRYIRINWGNIHKYEKHNFEKQDTNNLQIPYDYNSIMHYGRTAFGVRQAVTIVPIPDSSVEIGQREKLSDLDVLRINRLYRCSN	LC065379.1	ATGGATCTCAGAGCCATAATGTTCCTTCTTTTGCTACATTTCGTCGCGCTCTGTCATGCGCAACCGGTTTGGGACCAGGACGTCGACAGCGAGATCTCGGGGGATTCGGCGGATGACAGCATCTCAGAAACGATCCTGGGACTGAACAACGGATCTACTGAATACCTTATGGAGGGGGATGTACTGATTCCGAAAACGAGGACCGCCATGAAGTGCACCGGCAATCCATACAGCTGCCTGTGGCCCAAGTCTCCCAACGGCAAAGTCTATATCCCCTTCAACATCATAGACAAATACAGTTTTTCGGAGAAGAACACCATTATAGGTGCCCTGAGGGCTATGGAGGCCAGAACCTGCATCCGCTTCATCCCGCGAACAACCCAGAGGGCTTACATAAGC…
Syngnathus acus	Syngnathiformes	GCA_901709675.2	doi: 10.1073/pnas.2119602119	0					XP_037110055	>SynacuChgL	MRMKHTAACLAALALLGSVCVGYQVPHDQQQAKHVLERPLTWSYPEGPTNPVAPVPDFELRHPVPAATVSVECGERQARVEVQLDFFGIGQFIKPSDLTLGPCGPVAEDTQAHVLIFQPELQDCGSISRTTDDALIYTFSLNYNPTRLGESPVVRTNEAAVIVECHYPRHHNVSSLPLDPQWIPFSAVRVAEEFLYFTLTLRTDDWMYERPRYQYYLGDMIRIEASVRQYHHVPLRVFVESCTATLSPDMNSSPRYTFLEQGCLIDARITGAESRFMQRTTENMLQFQFEAFRFQGADSGMLYITCHLRATSNGHDIDPEHRACSHIQNGWREASGVDSACSSCNALGGNQQPGNPWNPGDLHKGSQNNLGGGGDSQTGGIGWTIGGGGGSQTGGGSRT…	XM_037254160.1	ATGAGAATGAAGCACACCGCTGCGTGCCTTGCGGCACTGGCCCTGCTCGGCAGCGTCTGCGTCGGATATCAGGTGCCCCATGATCAGCAACAGGCCAAGCATGTACTTGAGAGGCCGCTCACCTGGAGCTACCCTGAAGGGCCCACGAATCCGGTCGCGCCTGTGCCCGATTTCGAGCTCAGGCACCCCGTCCCTGCAGCAACCGTATCAGTGGAGTGCGGAGAGAGGCAAGCGCGCGTGGAGGTCCAGTTGGACTTTTTTGGAATAGGCCAGTTCATCAAGCCCTCTGACCTGACGCTGGGTCCTTGTGGCCCAGTGGCTGAGGACACTCAAGCCCATGTGCTGATATTCCAGCCTGAGCTGCAAGACTGCGGCAGCATTTCGCGAACGACAGATGAT…	XP_037109201	>SynacuChgH	MADHRGVTFFVALMLLVCFTRTGVKAWYTHTRPTFSTGPVYFTDDPVPNKPLDPTHLELSSPPLIVPPLGQNAKNPGWTNAGQNPGGQNPTRNPGGQIPVRPVSPGQNPVQIPGGQDPFKPVSPGQNPVQIPGGQTSVNPIPPGPNPVIFGGQIPVNPVSPGRNPVEIPGHQNPVDPVSPGQNPVRIPGSQIHVRPVSPGQQPVQIPGGQNPGTYPGGQMPGNKPYIREYQQGQDPGMYPGGQMPENKPHNWESQQGQNPGMYPGGQLPENKPHNWESQQGQNPGMYPGGQMPVKKPHNWESQQGQNPVPNPVGPDPPRILTDQGPVRNDWIHMPGQIPGQNPSWQIPGQNPSWQIPGQNPFRLIPGQNPSGLIPGQNPSGQIPGQNPSGQIPGQNPSG…	XM_037253306.1	ATGGCAGACCACAGGGGTGTTACCTTCTTTGTGGCGTTAATGCTGCTGGTATGTTTTACAAGGACCGGGGTAAAGGCATGGTATACTCATACAAGACCTACGTTTTCAACGGGTCCCGTGTATTTTACTGATGACCCCGTTCCAAACAAACCGTTGGATCCTACACATCTGGAGTTATCTAGTCCTCCTCTCATCGTTCCTCCTCTAGGCCAGAATGCCAAAAATCCTGGATGGACAAATGCTGGTCAAAATCCTGGAGGGCAGAATCCTACGAGAAATCCTGGAGGCCAGATTCCTGTTAGGCCTGTTTCCCCGGGACAGAATCCTGTTCAAATTCCTGGAGGCCAGGATCCTTTCAAGCCTGTTTCCCCGGGACAGAATCCTGTTCAAATTCCTGGA…	0					XP_037121257	>SynacuNas4	MLLLFAALFCSASLPRAGKRRCVPLPLQDPDIVAKALEYTENNPETLSGLMDDAVAEGDMLLPDYRNAANRPWPSRHIPYRIDYELGESYRTNDIDAALKMVTFHTCLSFHQRTSEADYIFFKSAFGCAKCASYVGFMGGKQEVHVGATCKVGNIVHEVLHALGFFHEHTRLDRGKYVNILSGNIMQGHHKNFQIQPGETFQLPYDLPSIMHYGSNFFSANGQPTIVAKVRDDNMGQRSAMTHTDVQRVRLLYNCVGNVAEPTPAPIFSAYIYDFVGLPRNTTLSPLRGTRKRSSTVSDV	XM_037265362.1	ATGTTGCTGCTTTTCGCTGCACTTTTCTGCTCGGCCAGCCTTCCGCGTGCGGGTAAACGCCGCTGCGTGCCGTTGCCGCTCCAGGACCCAGACATCGTCGCCAAAGCGCTCGAGTACACCGAGAACAACCCGGAGACGCTCTCAGGCTTGATGGACGATGCGGTGGCGGAAGGTGACATGCTTCTCCCAGATTACCGGAACGCGGCCAACCGCCCGTGGCCTTCCAGACACATCCCGTACCGCATTGACTACGAGTTGGGTGAGAGCTACCGCACCAACGACATTGACGCCGCCCTGAAGATGGTCACTTTCCACACTTGCTTGTCCTTCCACCAGCGCACCAGCGAGGCAGACTACATCTTCTTCAAAAGCGCCTTCGGGTGCgccaaGTGCGCATCC…	XP_037128163	>SynacuHCE	MSHFASLLMLLLLGLSQAYRLDDIQEQDEEDSVDISDKILTANNGTDEILLEGDLLVPRTRNALKCWQQSCLWKKASNGLVSVPYVVSRDFPAGEKRKIETAVRSFDGTTCIRFVPWTGESDYVSVENKKGCFSALGRVGGKQEVSINRGGCLFHGIIQHELNHALGFQHEQTRSDRDGYVKINWENIDPAQAFNFNRQDTNNLNTPYDYTSVMHYGKTSFSINGKDTITPIPNANVQIGQRSGMSRWDIKRINLLYDC	XM_037272268.1	ATGAGTCACTTCGCCAGCCTGCTGATGCTTCTCCTGCTCGGGCTCTCTCAGGCTTACCGGCTTGATGACATCCAAGAGCAAGATGAGGAAGACTCGGTCGACATCTCCGACAAAATCCTCACCGCCAATAACGGCACTGACGAGATCCTCCTAGAAGGAGATCTGCTGGTTCCCAGAACTAGGAACGCCCTGAAGTGCTGGCAACAGAGCTGCCTGTGGAAGAAAGCTTCCAACGGCCTTGTGTCGGTCCCTTACGTGGTGAGCCGAGACTTCCCCGCCGGGGAGAAGAGGAAGATCGAGACGGCCGTGAGATCCTTCGACGGCACCACCTGCATCCGCTTCGTGCCCTGGACCGGCGAGTCCGATTACGTCAGCGTGGAGAACAAAAAAGGTTGCTTC…	XP_037101205	>SynacuLCE	MDLRSITFLLLLQLVALCQARPEWNQAVDNEDLKDPADDSISGTILRMNNGSTAYLIXGDMVLPRTRTAMKCTAKEYSCLWPKSSNGKVEIPYIIIDKYTDTERQTIEMALREIEARTCLRFIPQRNQRAYLSFEPKYGCFSMLGRMGGKQLVALQRFGCVQHGIIQHEVLHALGFNHEHTRSDRDDYIRIHWENIQDYHKNNFEKQDTNNLGIPYHYDSIMHYGKTAFGVRQAVTMTPFPDPSREIGQRKGLNERDVLQVNRLYRCFN	XM_037245310.1	ATGGATCTTAGAAGCATCACGTTCCTTCTTTTGCTGCAGCTCGTCGCACTCTGCCAAGCACGACCGGAATGGAACCAGGCTGTCGATAACGAGGACTTGAAGGACCCAGCGGACGATAGCATCTCAGGAACAATCCTGAGGATGAACAATGGATCTACTGCATACCTGATANNGGGGGACATGGTACTCCCGAGAACACGGACTGCCATGAAGTGCACGGCTAAGGAATACAGCTGCCTGTGGCCAAAGTCCAGCAATGGCAAAGTGGAGATCCCCTACATCATCATAGACAAATACACGGATACAGAGAGGCAAACCATTGAAATGGCCTTGAGAGAGATTGAGGCCAGAACCTGCCTCCGTTTCATCCCGCAAAGAAACCAGAGGGCTTACCTCAGT…
Syngnathus floridae	Syngnathiformes	GCA_010014945.1	doi: 10.46471/gigabyte.76	0					in this study	>SynfloChgL	MRMKYTAAWLAALALLGSICVGFQVPRDQQQAKNVLERPLSWSYPEGPTNPVAPVPDFELRHPVPAATVSVECGERQARVEVQLDFFGIGQFIKPSDLTLGPCGAVAEDTQAHVLIFQPELQDCGSISRTTDDALIYTFSLNYNPTRLGESPVVRTNEAAVIVECHYPRHHNVSSLPLDPQWIPFSAVRVAEEFLYFTLTLRTDDWMYERPRYQYYLGDMIRIEASVRQYHHVPLRVFVESCTATLSPDMNSSPRYTFLEQGCLIDARITGAESRFMQRTAENMLQFQFEAFRFQGADSGMLYITCHLRATSNGHDIDPEHRACSHIQNGWKEASGVDSACSSCNALGGNQQPGDPWNPGDPPRGGQNNLGAGGGSQTGGIGWTIGGGGGSQTGGGWTT…	in this study	ATGAGAATGAAGTACACCGCTGCGTGGCTTGCGGCACTGGCCCTGCTCGGCAGCATCTGTGTCGGATTTCAGGTGCCCCGTGATCAGCAACAGGCCAAGAATGTACTTGAGAGGCCGCTCAGCTGGAGCTACCCTGAAGGGCCCACGAATCCGGTCGCGCCTGTGCCCGATTTCGAGCTCAGGCACCCCGTCCCTGCAGCTACCGTATCAGTGGAGTGCGGAGAGAGGCAAGCGCGCGTGGAGGTCCAGTTGGACTTTTTTGGAATAGGCCAGTTCATCAAGCCCTCTGACCTGACGCTGGGTCCTTGTGGCGCAGTGGCTGAGGACACTCAAGCCCATGTGCTGATATTCCAGCCTGAGCTGCAAGACTGCGGCAGCATTTCGCGAACGACAGATGAT…	ND					0					in this study	>SynfloNas4	MLLLFAALFCSASLPRAGKRRCVPLPLQDPDIVAKALEYTENNPETLTGLMDDAVAEGDMLLPDYRNAANRPWPSRHIPYRIDYELGYRTNDIDAALRMVTFHTCLSFHQRTSEADYLFFKSGFGCAKCASYVGFMGGKQEVHVGATCKVGNIVHEVLHALGFFHEHTRLDRGKYINILSGNIMQGHHKNFQIQPGETFQLPYDLPSIMHYGSNFFSANGQPTIVAKVRDDNMGQRVAMTHTDVQRVRLLYNC	in this study	ATGTTGCTGCTTTTCGCTGCACTTTTCTGCTCGGCCAGCCTTCCGCGTGCGGGTAAACGCCGCTGCGTGCCGTTGCCGCTCCAGGACCCAGACATCGTCGCCAAAGCGCTCGAGTACACCGAGAACAACCCGGAGACGCTCACAGGCTTGATGGATGATGCGGTGGCGGAAGGTGACATGCTTCTCCCAGATTACAGAAACGCGGCCAACCGCCCGTGGCCTTCCAGACACATCCCGTACCGCATTGACTACGAGTTGGGCTACCGCACCAACGACATTGACGCCGCACTAAGGATGGTCACTTTCCACACTTGCTTGTCCTTCCACCAGCGCACCAGCGAGGCAGACTACCTCTTCTTCAAAAGCGGCTTCGGGTGCGCCAAGTGCGCTTCCTACGTG…	in this study	>SynfloHCE	MSHVASLLMLLLLGLSQAYRLDGIQDEEDLVDISAKILAANKDTDEILLEGDMLVSKTRNALKCFQQSCLWKKASNGLVLVPYVVSRDFPAEEKMKIEKAMRSFDGTTCIRFVPWTGESDYISVENKKGCFSALGRVGGKQEVSINRGGCLYHGIIQHELNHALGFQHEQTRSDRDNHVKINWENIDPEEAYNFNRQDTNNLNTPYDYTSVMHYGKTAFSINGKDTITPIPNANVQIGQRSGMSQWDIKRINLLYDC	in this study	ATGAGTCACGTCGCCAGCCTGCTGATGCTCCTCCTGCTCGGACTCTCTCAGGCTTACCGGCTTGATGGCATCCAAGATGAGGAAGACTTGGTTGACATCTCCGCCAAAATTCTCGCCGCCAATAAAGACACTGATGAGATCCTCCTCGAAGGAGATATGCTGGTTTCTAAAACTAGGAACGCCCTGAAGTGCTTTCAACAGAGCTGCCTGTGGAAGAAAGCTTCCAACGGCCTTGTGTTGGTCCCTTACGTGGTGAGCCGAGACTTCCCCGCcgaggagaagatgaagatcGAGAAGGCCATGAGATCCTTCGACGGCACCACCTGCATCCGCTTCGTGCCCTGGACCGGCGAGTCCGATTACATCAGCGTGGAGAACAAAAAGGGTTGCTTCTCGGCT…	in this study	>SynfloLCE	EDSKDPADDSISGTILRMNNGSTAYLKEGDMVFPRTRTAMKCTAKEYSCLWPKSSNGKVEIPYIIIDKLKRQTSEMALREIEARTCIRFIPQRNQRAYLSFEPKYGCFSMLGRMGGKQLEALQRFGCVQHGIIQHEVLHALGFYHEHTRSDRDDYIRIHWENIQDYHKNNFEKQDTNNLGIPYDYDSIMHYGRTAFGVRQAVTMTPFPDPSREIGQRKGLSERDVLQVNRLYRCFY	in this study	GAGGACTCGAAGGACCCGGCGGATGATAGCATCTCAGGAACAATCCTGAGGATGAACAATGGATCTACTGCATACCTGAAGGAGGGGGACATGGTATTCCCGAGAACACGGACTGCCATGAAGTGCACGGCTAAGGAATACAGCTGCCTGTGGCCAAAGTCCAGCAATGGCAAAGTGGAGATCCCCTACATCATCATAGACAAATTAAAGAGGCAAACCAGTGAAATGGCCCTGAGAGAGATTGAGGCCAGAACCTGCATCCGTTTCATCCCGCAAAGAAACCAGAGGGCTTACCTCAGTTTTGAGCCCAAATATGGGTGTTTTTCAATGCTGGGCCGTATGGGAGGGAAGCAGTTGGAGGCACTGCAGCGTTTCGGCTGCGTCCAGCATGGCATCATC…
Syngnathus rostellatus	Syngnathiformes	GCA_901007895.1	doi: 10.46471/gigabyte.76	0					in this study	>SynrosChgL	MRMKLTAACLAALALLGSVCIGFQVPHDQEQAKHVLERPLTWSYPEGPTNPVAPVPDFELRHPVPAATVSVECGERQARVEVQLDFFGIGQFIKPSDLTLGPCAAVAEDTQAHVLIFQPELQDCGSISRTTDDALIYTFSLNYDPTRLGESPVVRTNEAAVIVECHYPRHHNVSSLPLDPQWIPFSAVRVAEEFLYFTLTLRTDDWMYERPRYQYYLGDMIRIEASVRQYHHVPLRVFVESCTATLSPDMNSSPRYTFLEQGCLIDARITGAESRFMQRTAENMLQFQFEAFRFQGADSGMLYITCHLRATSNGHDIDSEHRACSHIQNGWREASGVDSACSSCNGLDGNQQPGNPWNPGDPHQGGGGGSQTGGIGWTTGGGGGSQTGGGSQTGGIGWT…	in this study	ATGAGAATGAAGCTCACCGCTGCGTGCCTTGCGGCACTGGCCCTGCTCGGCAGCGTCTGCATCGGATTTCAGGTGCCCCATGATCAGGAGCAGGCCAAGCATGTACTTGAGAGGCCGCTCACCTGGAGCTACCCTGAAGGGCCCACGAATCCGGTCGCGCCTGTGCCCGATTTCGAGCTCCGGCACCCCGTCCCTGCAGCAACCGTTTCAGTGGAGTGCGGAGAGAGGCAAGCGCGCGTGGAGGTCCAGTTGGACTTTTTTGGAATAGGCCAGTTCATCAAGCCCTCTGACCTGACGCTGGGTCCTTGTGCCGCAGTGGCTGAGGACACTCAAGCCCATGTGCTGATATTCCAGCCTGAGCTGCAAGACTGCGGTAGCATTTCGCGAACGACAGATGAT…	in this study	>SynrosChgH	MADHRGVTFFVALMLLVCFTRTGVKAWHIYTRPTYSLGPVVFTDESVLNKPLDPTHPELSSAPLIGPPQGQNAVKNSGWTNTVQIPGGQDPFKPVSPGQNPVQIPGGQDPFKPVSPGQNPVEIPGGQTSVHPIPLGPNRVIVGGQIPVNPVSPGRNPVEIPGGQTSVNPIPPGPNPVTFGGQITVNPVFPGRNPVEIPGRQNPVGPVSPGQNPAQIPGSQIHVRLVSPGQQPVQIPGGQNPGTYPGGQLPGNKPYIREYQQDQNPGMYPGGQMPENKPHNWESQQGQNPGMYPGGQMPVNNPNPVGPNPDQGPVRNDWIYTHGQIPGQNPSWQIPGQNPSRLITGQNPIRLIPGQNPSGQIPGQNPSWQIPGQNPSGQFPGQNPSGQITGQNPSGQIPS…	in this study	ATGGCAGACCACAGGGGTGTTACCTTCTTTGTGGCGTTAATGCTGCTGGTATGCTTTACAAGGACCGGGGTAAAGGCATGGCATATTTATACAAGACCTACGTATTCATTGGGTCCCGTGGTTTTTACCGATGAGTCCGTTCTAAACAAACCGTTGGATCCTACACATCCGGAGTTATCTAGTGCTCCTCTCATCGGTCCTCCTCAAGGCCAGAATGCTGTTAAAAATTCTGGATGGACAAATACTGTTCAAATTCCTGGAGGCCAGGATCCTTTCAAGCCTGTTTCCCCGGGACAGAATCCTGTTCAAATTCCTGGAGGCCAGGATCCTTTCAAGCCTGTTTCCCCGGGACAGAATCCTGTTGAAATTCCTGGAGGCCAGACTTCTGTCCACCCTATT…	0					in this study	>SynrosNas4	MLLLFAALFCSASLPRSGRCVPLPLQDPDIVAEALEHTENNPETLAGLMADAVAEGDMLLPDYRNAANRPWPSRRIPYRIDYGLGDRTNDIDAALKMITFHTCLSFHQRTSEADYIFFKSGFGCAKCASYVGFMGGKQEVHVAATCKVGNIVHEVLHALGFFHEHTRLDRGKYINILSGNIMQGHHKNFQIQPGETFQLPYDLPSIMHYGSHFFSANGQPTILAKVRDDNMGQRITMTHTDVQRVRLLYNCVGNVAEPTPAPIFSAYIYDFVGLPRNTTLSPLRGARKRSSTVSEV	in this study	ATGTTGCTGCTTTTCGCTGCACTTTTCTGCTCGGCCAGCCTTCCGCGATCGGGCCGCTGCGTGCCGTTGCCGCTCCAGGACCCAGACATCGTCGCCGAAGCGCTCGAGCACACCGAGAACAACCCGGAGACGCTCGCAGGGTTGATGGCCGATGCGGTGGCGGAAGGTGACATGCTTCTCCCAGATTACCGAAACGCGGCCAACCGCCCGTGGCCTTCCAGACGCATCCCGTACCGCATTGACTACGGGTTGGGCGACCGCACCAACGACATTGACGCCGCCCTGAAGATGATCACTTTCCACACTTGCTTGTCCTTCCACCAGCGCACCAGCGAGGCAGACTACATCTTCTTCAAAAGCGGCTTCGGGTGCgccaaGTGCGCATCCTACGTGGGCTTC…	in this study	>SynrosHCE	MSHFASLLMLLLLGLSQAYRLDDIQEQDEEDSVDISDKILTANNGTEELLLEGDLLVPRTRNALKCWDQSCLWKKASNGLVSVPYVVGPDFPAGEKMKIETAMRSFHGTTCIRFVPWTSESDYVSVENKKGCFSVLGRVGGKQEVSINRGGCLFHGIIQHELIHALGFRHEHTRSDRDGYVRINWENIDPEETFNFNRQDTNNLNTPYDYTSVMHYGKTSFSINGKDTITPIPNANVQIGQRAGMSRWDTKRINLLYDC	in this study	ATGAGTCACTTCGCCAGCCTGCTGATGCTCCTCCTGCTCGGGCTCTCTCAGGCTTACCGGCTTGATGACATCCAAGAGCAAGATGAGGAAGACTCGGTCGACATCTCCGACAAAATCCTCACCGCCAATAACGGCACTGAAGAGCTCCTCCTAGAAGGAGATCTGCTGGTTCCCAGAACTAGGAACGCCCTGAAGTGCTGGGATCAGAGCTGCCTGTGGAAGAAAGCTTCCAACGGCCTTGTGTCGGTCCCTTACGTGGTGGGCCCAGACTTCCCCGCCGGGGAGAAGATGAAGATCGAGACGGCCATGAGATCCTTCCACGGCACCACCTGCATCCGCTTCGTGCCCTGGACCAGCGAGTCCGATTACGTCAGCGTGGAGAACAAAAAAGGTTGCTTC…	0
Syngnathus scovelli	Syngnathiformes	GCA_024217435.2	doi: 10.46471/gigabyte.76	0					XP_049579436.1	>SynscoChgL	MRMKHTAACLAALALLGSICVGFQVPRDQQQAKHVLERPLSWSYPEGPTNPVAPVPDFELRHPVPAATVSVECGERQARVEVQLDFFGIGQFIKPSDLTLGPCGAVAEDTQAHVLIFQPELQDCGSISRTTDEALIYTFSLNYNPTRLGESPVVRTNEAAVIVECHYPRHHNVSSLPLDPQWIPFSAVRVAEEFLYFTLTLRTDDWMYERPRYQYYLGDMIRIEASVRQYHHVPLRVFVESCTATLSPDMNSSPRYTFLEQGCLIDARITGAESRFMQRTAENMLQFQFEAFRFQGADSGMLYITCHLRATSNGHDIDPEHRACSHIQNSWREASGVDSACSSCNALGGNQQPGDPWNPGDPLKGGQNNLGGGGGSQTGGIGWTIGGGGGSQTGGGSRT…	XM_049723479.1	ATGAGAATGAAGCACACCGCTGCGTGCCTTGCGGCACTGGCCCTGCTCGGCAGCATCTGTGTCGGATTTCAGGTGCCCCGTGATCAGCAACAGGCCAAGCATGTACTTGAGAGGCCGCTCAGCTGGAGCTACCCTGAAGGGCCCACGAATCCGGTCGCGCCTGTGCCCGATTTCGAGCTCAGGCACCCTGTCCCTGCAGCTACCGTATCAGTGGAGTGTGGAGAGAGGCAAGCGCGCGTGGAGGTCCAGTTGGACTTTTTTGGAATAGGCCAGTTCATCAAACCCTCTGACCTGACGCTGGGTCCTTGTGGCGCAGTGGCTGAGGACACTCAAGCCCATGTGCTGATATTCCAGCCTGAGCTGCAAGACTGCGGCAGCATTTCGCGAACGACAGATGAG…	XP_049578579.1	>SynscoChgH	MADHRGVSFLVALMLLVCFTRIGVKAWYSVGPVYFTDDPVPNKPLDPTHPVLSSPPLGQSAVKNPGWTNAGQNPGGQNPMRNPGGQDPFKPVSPGPNPVQIPGGQISVNPIPPGPNPVIFGGPIPVNPVSPGRNPVEIPESHIPVNPVPPGRNPVEITERQISVNPVPPGRNPVEIPGSQIPVGPVPPGQNPVRIPGSQIRVRPVSPGQQPVQIPGGQNPGTYPGEQIPGNKPYIRESQQGQNPGMYPGGQMPVNKPPNWESQQGQDPGTYPGGQMPVNKPHNWESQQGQNPGMYPGGQMPVNKPPNWESQQGQDPAMYPGGQMPVNKPHNWESQQGQNPVPNPVGPNPPKIPTDQGPVRNDWIYIPGQIPGQNPSWQIPGQTPIRLIPGQNPSGQIPG…	XM_049722622.1	ATGGCAGACCACAGGGGTGTTAGCTTCTTAGTGGCATTAATGCTGCTGGTATGCTTTACAAGGATCGGGGTAAAGGCATGGTATTCAGTGGGTCCCGTGTATTTTACTGATGACCCCGTTCCAAACAAACCGTTGGATCCTACACATCCGGTGTTATCTAGTCCTCCTCTAGGCCAGAGTGCTGTTAAAAATCCTGGATGGACAAATGCTGGTCAAAATCCTGGAGGGCAGAATCCTATGAGAAATCCGGGAGGCCAGGATCCTTTCAAACCTGTTTCCCCGGGACCGAATCCTGTTCAAATTCCTGGAGGCCAGATTTCTGTCAACCCTATTCCCCCAGGACCGAATCCTGTTATTTTTGGAGGCCCAATTCCTGTCAACCCTGTTTCCCCAGGACGG…	0					XP_049593675.1	>SynscoNas4	MLLLFAALFCSASLPRAGRCVPLPLQDPDLVAKALEYTENNPETLAGLMDDAVAEGDMLLPDYRNAANRPWPSRHIPYRIDYELGYRSNDIDAALKMVTFHTCLSFHQRTSEADYLFFKSGFGCASYVGFMGGKQEVHVGATCKVGNIVHEVLHALGFFHEHTRLDRGKYINILSGNIMQGHHKNFEIQPGETFQLPYDLPSIMHYGSNFFSANGQPTIVAKVRDDNMGQRVAMTHTDVQRVRLLYNCDRVGNVAEPTPAAIFSAHIYDFVGLPRNTTLSPLRGARKRSSTVSDV	XM_049737718.1	ATGTTGCTGCTTTTCGCTGCACTTTTCTGCTCGGCCAGCCTTCCGCGTGCGGGCCGCTGCGTGCCGTTGCCGCTCCAGGACCCAGACCTCGTCGCCAAAGCGCTCGAGTACACCGAGAACAACCCGGAGACGCTCGCAGGCTTGATGGACGATGCGGTGGCGGAAGGTGACATGCTTCTCCCAGATTACAGAAACGCGGCCAACCGCCCGTGGCCTTCCAGACACATCCCGTACCGCATTGACTACGAGTTGGGCTACCGCAGCAACGACATTGACGCCGCACTAAAGATGGTCACTTTCCACACTTGCTTGTCCTTCCACCAGCGCACCAGCGAGGCAGACTACCTCTTCTTCAAAAGCGGCTTCGGGTGCGCATCCTACGTGGGCTTCATGGGCGGC…	XP_049592553.1	>SynscoHCE	MTQPGHRSSLHRIVKMSHFASLLMLLLLGLSQAYRLDDIQDEEDLVDISVKILTANKGTDEILLEGDMLVPRTRNALKCFQQSCLWKKASNGLVSVPYVVSRDFPAGEKMKIETAMRSFDGITCIRFVPWTGESDYVSVENKKGCFSALGRVGGKQEVSINRDGCLYHGIIQHELNHALGFQHEQTRSDRDNHVRINWENIDPEEAYNFNRQDTNNLNTPYDYTSVMHYGKTSFSINGKDTITPIPDANVQIGQRSGMSQWDIKRINLLYDC	XM_049736596.1	ATGACCCAACCAGGACATCGATCTTCTCTCCATAGAATCGTGAAGATGAGTCACTTCGCCAGCTTGCTGATGCTCCTCCTGCTCGGGCTCTCTCAGGCTTACCGGCTTGATGACATCCAAGATGAGGAAGACTTGGTTGACATCTCCGTCAAAATCCTCACCGCCAATAAAGGCACTGATGAGATCCTCCTAGAAGGAGATATGCTGGTTCCTAGAACTAGGAACGCCCTGAAGTGCTTTCAACAGAGCTGCCTGTGGAAGAAAGCTTCCAACGGCCTTGTGTCGGTCCCTTACGTGGTGAGCCGAGACTTCCCCGCCGGGGAGAAGATGAAGATCGAGACGGCCATGAGATCCTTCGACGGCATCACCTGCATCCGCTTCGTGCCCTGGACCGGCGAG…	XP_049612346.1	>SynscoLCE	MDLRSITFLLLLQLVALCQARPEWNQAVDNEDSKDPVDNSISGTILRMNNGSTAYLXEGDMVLPRTRTAMMCTAKEYRCLWPKSSNGKVEIPYIIIDKYTDTERQTIEMALREIEARTCIRFILQRNQRAYLSFEPSSRCFSMLGRMGGKQLVALQRFGCVQHGIIRHEVLHALGFYHEHTRSDRDDYIRIHWENIQEYHKNNFEKQDTNNLGIPYDYDSIMHYGRTAFGVRQAVTMTPFPDPSREIGQRKDLSEGDVLRVNRLYRCFN	XM_049756389.1	ATGGATCTTAGAAGCATCACGTTCCTTCTTTTGCTGCAGCTTGTCGCACTCTGCCAAGCACGACCGGAATGGAACCAGGCTGTCGATAACGAGGACTCGAAGGACCCGGTGGACAATAGCATCTCGGGAACAATCCTGAGGATGAACAATGGATCTACTGCATACCTGNATGAGGGGGACATGGTACTCCCGAGAACACGGACTGCCATGATGTGCACGGCTAAGGAATACAGATGCCTGTGGCCAAAGTCCAGCAATGGCAAAGTGGAGATCCCCTACATCATCATAGACAAATACACGGATACAGAGAGGCAAACCATTGAAATGGCCTTGAGAGAGATTGAGGCCAGAACCTGCATCCGTTTCATCCTGCAAAGAAACCAGAGGGCTTATCTCAGT…
Syngnathus typhle	Syngnathiformes	GCA_901007915.1	doi: 10.46471/gigabyte.76	0					in this study	>SyntypChgL	MRMKHTAACLAALALLGSVCIGFQVPHDEEQAKHVLERPLTWSYPEGPTNPVAPVPDFELRHPVPAATVSVECGERQARVEVQLDFFGIGQFIKPSDLTLGPCGAVAEDTQAHVLIFQPELQDCGSISRTTDDALIYTFSLNYNPTRLGESPVVRTNEAAVIVECHYPRHHNVSSLPLDPQWIPFSAVRVAEEFLYFTLTLRTDDWMYERPRYQYYLGDMIRIEASVRQYHHVPLRVFVESCTATLSPDMNSSPRYTFLEQGCLIDARITGAESRFMQRTAENMLQFQFEAFRFQGADSGMLYITCHLRATSNGHDIDSEHRACSHIQNGWREASGVDSACSSCNGLDGNQQPGNPWNPGDPHQGGGGGSQTGGIGWTTGGGGGSQTGGGSQTGGGGSG…	in this study	ATGAGAATGAAGCACACCGCTGCGTGCCTTGCGGCACTGGCCCTGCTCGGCAGCGTCTGCATCGGATTTCAGGTGCCCCATGATGAGGAGCAGGCCAAGCATGTACTTGAGAGGCCGCTCACCTGGAGCTACCCTGAAGGGCCCACGAATCCGGTCGCGCCTGTGCCCGATTTCGAGCTCCGGCACCCCGTCCCTGCAGCAACCGTTTCAGTGGAGTGCGGAGAGAGGCAAGCGCGCGTGGAGGTCCAGTTGGACTTTTTTGGAATAGGCCAGTTCATCAAGCCCTCTGACCTGACGCTGGGTCCTTGTGGCGCAGTGGCTGAGGACACTCAAGCCCATGTGCTGATATTCCAGCCTGAGCTGCAAGACTGCGGTAGCATTTCGCGAACGACAGACGAT…	in this study	>SyntypChgH	MADHRGVTFFVALMLLVCFTRTGVKAWHIYTRPTYSLGPVVFTDDSVTDKPLDPTHPELSSARLIGPPLGQSSVKTSGWTNTGQNPGGQNPTGNPGGQIPARPVSPGQNPVPIPGGQDPFKPITVNPVSPGRNPVEIPGGQTSVNPIPPGPNPVTFGGQITVNPVFPGRNPVEIPGRQNPVGPVSPGQNPAQIPGSQIHVRLVSPGQQPVQIPGGQNPGTYPGGQLPGNKPYIREYQQDQNPGMYPGGQMPENKPHNWESQQGQTPGMYPGGQMPVNKPHNWGSQQGQNPVPNPVGPNPDQGPVRNDWIYTHGQIPGQNPSWQIPGQNPSRLITGQNPIRLIPGQNPSGQIPGQNPSWQIPGQNPSGQFPGQNPSGQITGQNPSGQIPSRNPSGLTPGQ…	in this study	ATGGCAGACCACAGGGGTGTTACCTTCTTTGTGGCGTTAATGCTGCTGGTATGCTTTACAAGGACCGGGGTAAAGGCATGGCATATTTATACAAGACCTACGTATTCATTGGGTCCCGTGGTTTTTACTGATGACTCCGTTACAGACAAACCGTTGGATCCTACACATCCGGAGTTATCTAGTGCTCGTCTCATCGGTCCTCCTCTAGGCCAGAGTTCTGTTAAAACTTCTGGATGGACAAATACTGGTCAAAATCCCGGAGGGCAGAATCCTACGGGAAATCCTGGAGGCCAGATTCCTGCTAGGCCTGTTTCCCCGGGACAGAATCCTGTTCCAATTCCTGGAGGCCAGGATCCTTTCAAGCCTATTACTGTCAACCCTGTTTCCCCAGGACGGAAT…	0					in this study	>SyntypNas4	MLLLFAALFCLASLPRAGKRRCVPLPLQDPDIVAQALEYTENNPETLAGLMADAVAEGDMLLPDYRNAANRPWPSRHIPYRIDYELGDRTNDIDAALKRITFHTCLSFHQRTSEADYIFFKSGFGCAKCASYVGFMGGKQEVHVAATCKVGNIVHEVLHALGFFHEHTRLDRGKYINILSSNIMQGHHKNFQIQPGETFQLPYDLPSIMHYGSHFFSANGQPTIVAKVRDDNMGQRITMTHTDVQRVRLLYNC	in this study	ATGTTGCTGCTTTTCGCTGCACTTTTCTGCCTCGCCAGCCTTCCGCGTGCGGGTAAACGCCGCTGCGTACCGTTGCCGCTCCAGGACCCAGACATCGTCGCCCAAGCGCTCGAGTACACCGAGAACAACCCGGAGACGCTCGCAGGGTTGATGGCCGATGCGGTGGCGGAAGGTGACATGCTTCTCCCAGATTACCGAAACGCGGCCAACCGCCCGTGGCCTTCCAGACACATCCCGTACCGCATTGACTACGAGTTGGGCGACCGCACCAACGACATTGACGCCGCCCTGAAGAGGATCACTTTCCACACTTGCTTGTCCTTCCACCAGCGCACCAGCGAGGCAGACTACATCTTCTTCAAAAGCGGCTTCGGGTGCGCCAAGTGCGCATCTTACGTG…	in this study	>SyntypHCE	MSHFASLLMLLLLGLSQSYRLDNIQEQDEEDSVDISDKILTANNGSEELLLEGDLLVPRTRNALKCWDQSCFWKKASNGLVSVPYVVGPDFPAGEKMKIETAMRSFHGTTCIRFVPWASESDYVSVENKKGCFSALGRVGGKQEVSINRGGCLFHGIIQHELIHALGFRHEHTRSDRDGYVRINWENIDPEETFNFNRQDTNNLNTPYDYTSVMHYGKTSFSINGKDTITPIPNANVQIGQRAGMSRWDTKRINLLYDC	in this study	ATGAGTCACTTCGCCAGCCTGCTGATGCTCCTCCTGCTCGGGCTCTCTCAGTCTTACCGGCTTGATAACATCCAAGAGCAAGATGAGGAAGACTCGGTCGACATCTCCGACAAAATCCTCACCGCCAATAACGGCTCTGAAGAGCTCCTCCTAGAAGGAGATCTGCTGGTTCCCAGAACGAGGAACGCCCTGAAGTGCTGGGATCAGAGCTGCTTCTGGAAGAAAGCTTCCAACGGCCTTGTGTCGGTCCCTTACGTGGTGGGGCCAGACTTCCCCGCCGGGGAGAAGATGAAGATCGAGACAGCCATGAGATCCTTCCACGGCACCACCTGCATCCGCTTCGTGCCCTGGGCCAGCGAGTCCGATTACGTCAGCGTGGAGAACAAAAAAGGTTGCTTC…	0
Alfaro cultratus	Cyprinodontiformes	GCA_903066825.1	doi: 10.1093/molbev/msab057	0					ND					ND					0					ND					0					0
Anableps anableps	Cyprinodontiformes	GCA_014839685.1	doi: 10.1186/s12864-025-11327-0	in this study	>AnaanaChgHm	MCYYGKFVTLQCTKDGQFIIAVARDATLPNIDLESVGFLGGGPNCSPVGITSAFAIYQFPVTACGTVMTEEPGVVVCENRMSSSYEVAVGPSGAITRDSQYELFVQCRYIGTSVETLVTEVGVPSSPPGVAAPGPLCIELRLGNGECTVKGCFEEQVAYASYYTDADYPVTKVLRDPVYVEVRILERTDPNIVLTLGRCWATTSPFPQTLPQWDLLIDGCPYRDDNYLINLIPVDASSGLMFSSGVLFSRCSLLWGGGVSDPTKKPPADPSWTPLHEKVYKHCDAAVCQPSVTNSCEPSCYRKKREISGSTRILSREETTIVSSQEVVFTAPD	in this study	ATGTGCTATTATGGCAAATTTGTGACTCTTCAGTGCACCAAGGATGGCCAGTTCATCATAGCTGTGGCAAGAGATGCCACTCTGCCCAACATTGACTTAGAATCAGTTGGTTTTCTTGGAGGTGGTCCAAATTGTAGTCCTGTTGGTATAACTTCAGCTTTTGCAATCTACCAATTTCCAGTGACTGCCTGCGGCACTGTCATGACGGAAGAACCCGGTGTTGTAGTCTGTGAGAACAGGATGTCCTCTTCGTATGAAGTTGCTGTTGGACCTTCTGGAGCTATTACCAGGGACAGCCAATATGAGCTGTTTGTCCAGTGCAGATATATTGGCACTTCTGTTGAAACTTTGGTCACTGAGGTTGGTGTACCTTCTTCACCACCTGGAGTTGCAGCTCCT…	in this study	>AnaanaChgL	MKLTAVCIVVLAFLGSFCDAQGVYAKPRKPSPPQQPPQQPQQQLQTFEKELTWKYPDDPQPDPKPNVPFELRYPVPAATVAVKCREAIAHVEVKKDMFGIGQPINPNDLTLGNCPPVGEDPTAQVLIYEAELHQCGSQLTMTNDALIYTYILNYNPTPMGSSPVVRTTQAAIIVECHYPRKHNVSSLPLEPLWVPFSEVKMAEEFLYFTMKLMTDDWMYERPSSQYFLGDLIRIEVTVKQHFHVPLRVYVDRCVATLSPDATSRPNYAFIDNFGCLIDARITGSDSKFMARTEENKLHFQLEAFRFQNTDSGLIYITCHLKATSTAYAIDSQHRACSYIGEWKEASGVDPACDSCESGGVVPYTAPAVTFGNPPAISGGDVTQPAPGSPDIPYNPPVPR…	in this study	ATGAAATTGACTGCTGTTTGCATTGTGGTGTTGGCCTTTCTTGGCAGCTTCTGTGATGCTCAAGGTGTGTACGCAAAACCCAGAAAACCATCACCTCCTCAACAACCACCTCAGCAACCCCAACAGCAATTGCAAACATTTGAGAAAGAACTCACCTGGAAATACCCTGATGATCCCCAGCCTGACCCCAAGCCTAATGTGCCATTTGAGCTGAGATACCCTGTTCCTGCTGCAACCGTTGCTGTCAAGTGCAGAGAAGCCATAGCTCACGTGGAGGTCAAGAAGGACATGTTTGGCATCGGGCAGCCTATCAATCCAAACGACCTCACCTTGGGTAACTGCCCTCCTGTTGGAGAGGACCCTACCGCTCAAGTGCTGATTTATGAAGCTGAACTGCAT…	in this study	>AnaanaChgH	MASHWSVTCLAALALLCCLASSLVELSSTYPQKPLYPHPQTPHYPQKPQTPSYPHPQMPHYPQKPQTPSYPHPQTPQYPQQPQTPSYPQYPQTPQSPQQPQTPQVLWGASKPQYPSYPQPQTPTKPQYPQPQTPSKPQDPHPHTPSKPQYPQTPSKPQYPQPQTPSYPGEKLPFSDAPKIPHPQTPSIPSKAPQTPGIPSPKNCDVPTASRVPCGTSDISLTECEARDCCFQGQSCYFGKGVTVQCTKDGHFIVVVAKDVTLPYIDLETISLLGGGQGCTHVDSNSIFAIYYFPVTACGTVVMEEPGVIVYENRMTPSYEVGVGPLGAITRDSSYELLFQCRYIGTSAQTLVVEVLPLNNPPLPVVALGPIRVALRLANGQCLTKGSNEVDVAYTSYYQ…	in this study	ATGGCAAGTCACTGGAGTGTCACTTGTTTAGCAGCACTAGCTCTGCTATGCTGCTTGGCTAGCAGCCTAGTAGAGCTATCCTCAACTTATCCTCAAAAGCCTTTGTACCCTCACCCTCAAACACCTCATTACCCCCAGAAACCTCAGACGCCTTCGTACCCTCACCCTCAAATGCCTCATTACCCCCAGAAACCTCAGACGCCTTCGTACCCTCACCCTCAAACGCCGCAATACCCCCAGCAACCTCAAACGCCTTCATACCCTCAGTACCCTCAAACGCCTCAATCCCCCCAGCAACCTCAAACGCCTCAAGTGTTGTGGGGTGCATCAAAGCCTCAGTACCCTTCATACCCTCAGCCCCAAACGCCTACAAAACCTCAGTACCCTCAGCCTCAAACA…	0					in this study	>AnaanaNas4	NLVGNSWPTTDLPYDVSPEINHRTEEIMAAMAMVSEHTCITFHRKNSTESNYVLFQTGSGCASHVGFIRGQQAVYVGPSCSVGNIAHEILHTLGFQHEHTRSDRDNFIKIIKSNIIPGMEKNFKKLVGETFDIPYDYTSIMHYGRCFFSSNGEPTIIPKKDVKNMGQRGRLMKTDIKKVVLLYNC	in this study	ATGCTGCTTCAGCTCTTAGTGGCCTTAATGTTTGCTGAATATGTGAAAAATGTGCCTCTGGTTGACATCAAGACCGTACATAACGTGACCCATCACCCAGAGACATTAGAAGAGCTATTTTCTGACCATGAGGCATTAGTGGAGGGAGACATGCTGATGTTGAGAGTCAGGAATCTAGTTGGTAATTCTTGGCCAACTACAGACTTGCCATATGATGTCAGCCCAGAAATAAACCATAGAACAGAGGAGATCATGGCTGCAATGGCAATGGTGTCTGAACATACCTGTATAACTTTCCACAGAAAAAACTCCACTGAGTCAAACTATGTGCTCTTCCAAACTGGCAGTGGCTGTGCTTCACACGTGGGCTTCATCAGAGGCCAGCAGGCTGTGTATGTT…	in this study	>AnaanaHCE	MIPSTSLLLLLLLGLSQALPLEEGGDHEEEKEEGAHNVDITTKILTANDGSDEMVLEGDIVAPTDRNARKCWYKSCLWTKASNGYVVVPYVIGREFSSYERQTIETGMRAFSSSTCVRFQQRTNERDFISVVSKQGCWSELGKTGGMQELSLNKQGCIYSEIAMHELNHALGFQHEQTRSDRNSYIRINWANIIPNSANNFNKHDTNNLNTPYDYSSIMHYGRDAFAVAYGRETITLIPNPNVQIGQRHGLSCWDITRVNLLYNC	in this study	ATGATTCCTTCCACcagcctcctgctgctgctcctgcttgGCCTCTCTCAGGCACTTCCTCTCGAGGAGGGAGGAGACCATgaagaggagaaagaagaaGGAGCACACAATGTAGACATAACCACCAAGATTCTGACTGCCAATGATGGCTCAGATGAAATGGTGCTAGAAGGAGACATAGTGGCTCCCACAGACAGAAATGCCAGGAAGTGCTGGTACAAGAGCTGCCTATGGACAAAAGCCTCCAATGGCTATGTGGTGGTTCCTTATGTAATTGGCCGGGAGTTCAGCAGTTATGAGAGACAGACCATTGAGACCGGCATGAGGGCCTTCTCCAGCAGTACCTGCGTTCGCTTCCAGCAACGTACCAATGAGCGAGACTTCATCAGCGTTGTGAGC…	0
Aphanius iberus	Cyprinodontiformes	GCA_028564705.1	doi: 10.1007/s11033-022-08236-w	in this study	>AphibeChgHm	MKLIYCCFLAVAIHGFLAVAQIGKPENPPSYPRPPQPQQPQYPRPQQPLQPQYPRPQQPQLPQYPQKPQQPQRPQQPQKPQQPQKPQQPQQPQRPQQPQKPQQPQQPQQPQKPQQPQQPQQPHQPQQPPKKPQDPQEAFHTCEVAEAYKIQCGAPSISATECTAIDCCFDGRMCYYGKAVTLQCTKDGQFIIVVARDATLPHIDLESIGFLGSGTNCSPVGTTSAFAIYQFPVTACGTVMTEEPGVIIYENRMASSYEVAVGPYGAITRDSQYELFVQCRYIGTSIEALVIEVGVPLPPQGVAGPGPLRVELRLGSGQCNIKG*DVAYTSYYTDADYPVEKVLRDPVYVEVRILERTDPNIVLTLGRCWATTTPFPQSLPQWDLLLDGCPYRDDNYLTS…	in this study	ATGAAGCTGATTTACTGCTGCTTTTTGGCCGTCGCCATCCATGGCTTCTTGGCTGTTGCTCAGATCGGGAAGCCTGAGAACCCTCCTTCATATCCCAGGCCTCCGCAACCCCAACAGCCTCAATATCCCAGGCCTCAGCAACCCCTACAGCCTCAATATCCCAGGCCTCAGCAACCCCAACTGCCTCAATATCCCCAGAAGCCTCAGCAACCCCAGAGGCCTCAGCAACCCCAGAAGCCTCAGCAACCCCAGAAGCCTCAGCAACCCCAGCAGCCTCAGAGGCCTCAGCAACCCCAGAAGCCTCAGCAACCCCAGCAGCCTCAGCAACCCCAGAAGCCTCAGCAACCCCAGCAGCCTCAGCAACCCCACCAGCCTCAGCAACCGCCGAAGAAACCGCAG…	in this study	>AphibeChgL	MKLTGVCVLVLAFLGSFCDAQWQKPGKPSSPKQPPQQPQQQLQTFEKELTWRYPDDPQPEPKPNVPFEMRYPVPAATVAVECREAIAHVEVKKDMFGIGQPINPNDLTLGNCAPVAEDNAAEVLIYEAELHQCGSQLMMTNDALIYTFVLNYNPTPVGSSPVVRTTQAAVIVECHYPRRHNVSSLPLDPLWVPFSAVKMAEEFLYFTMKLMTDDWTYERPSYQYFLGDLIRIEVTVKQYFHVPLRVYVDRCVATLSPDATSSPNYVFIDNFGCLIDARITGSDSRFMVRSEENKLQFQLEAFRFQNSESGLIYITCHLKATSTAYSIDSQHRACSYIGGWKEASGVDGACGTCESGDVVPYTAPAVTFANPPEIPIGGLLPPPGNAKFPNTPRKQRDVA…	in this study	ATGAAGTTGACTGGTGTTTGCGTTTTGGTGCTGGCCTTTCTTGGCAGCTTTTGCGATGCTCAGTGGCAAAAACCTGGTAAACCATCATCTCCCAAACAACCACCTCAGCAACCCCAACAGCAACTTCAGACATTTGAGAAAGAGCTTACCTGGAGATATCCTGATGATCCTCAGCCTGAACCCAAGCCTAATGTGCCATTTGAGATGAGATACCCTGTTCCCGCTGCAACCGTTGCTGTGGAGTGCAGAGAGGCCATAGCTCATGTGGAGGTCAAGAAGGACATGTTTGGCATTGGCCAACCTATCAATCCGAATGACCTCACCTTGGGAAACTGTGCTCCTGTTGCAGAGGACAATGCTGCTGAGGTTTTGATTTATGAAGCTGAACTACATCAATGT…	in this study	>AphibeChgH	MASHWSVICLEVLALLCCLAGREAEAQKGQPHISPPNFASYPQKPPPQDPGHVSPPSFPQKPSNPQTPQMPSYPQQPPMPPYPQQPQMPPYPQQPQKPSYPQHPQTPSLPQNPQKPSYPQQPPMHSYPQQPQKPSYPQQPPMPSYPQQPQMPSYPQQPQTPSFPQHPQADQIFWDDSKPQYPQPQIPSKPQILQPQYPQPQIPSKPQIPQPQYPQPQIPSKPQIPHPQHPQPQIPSKPQNPQPQYPRPQIPSKPQIPHPQYPQPQIPSKPQNPQPQYPQPQTPSKPQKPQPQYPQPQIPSKPLNPQPQYPQPQTPSMPHTATKKYPFSDDTKTQRPQTPSFPAKRPQTPTVPSPKSCDVPSASRVPCGAPDISATDCEARDCCFSGQACYFGSGVTVQC…	in this study	ATGGCAAGTCACTGGAGTGTTATCTGTTTGGAAGTACTGGCTCTGCTATGCTGCTTAGCTGGGAGGGAAGCAGAGGCCCAGAAGGGTCAGCCTCATATTTCGCCACCAAATTTTGCTTCGTACCCTCAGAAACCTCCGCCTCAGGATCCTGGACATGTTTCACCGCCAAGTTTTCCTCAAAAGCCTTCAAACCCTCAGACACCTCAAATGCCTTCATACCCCCAGCAACCTCCAATGCCTCCATACCCCCAGCAACCTCAAATGCCTCCATACCCCCAGCAACCTCAAAAGCCTTCATACCCCCAGCATCCTCAAACCCCCTCATTGCCCCAGAATCCTCAAAAGCCTTCATACCCCCAGCAACCTCCAATGCATTCATACCCCCAGCAACCTCAAAAG…	in this study	>AphibeAlv	NAVNTVWSNAIVPFEIRPNVGHRMAEIQAAFRMISASTCVRFVPHTHELNYINIKDGDGCASFVGVNGGSQPVFFGASCTTGNLAHELIHALGLYHEHTRNDRDGYVTIDWSKIIPSKVENFKVKKGNTLNQPYDYESIMHYGPNFFSVDGSRTIITKGQHIGQRTHLSRVDIKKLQTLYRC	in this study	AATGCCGTTAACACTGTGTGGTCAAATGCTATCGTCCCATTTGAAATCCGTCCCAACGTGGGTCATCGAATGGCTGAAATCCAGGCCGCCTTTAGGATGATCTCTGCATCCACGTGTGTTCGCTTTGTACCGCACACTCATGAGCTGAACTATATCAACATTAAAGATGGCGACGGCTGTGCATCATTTGTCGGTGTGAATGGAGGAAGCCAGCCGGTGTTCTTTGGAGCATCCTGCACCACGGGGAACTTGGCTCACGAGTTGATCCACGCCTTGGGGTTGTACCATGAACACACGCGTAACGACAGAGACGGCTACGTCACCATTGACTGGTCAAAAATAATTCCAAGTAAGGTTGAGAACTTCAAGGTAAAAAAAGGAAACACCCTAAACCAGCCT…	in this study	>AphibeNas4	NVVGRSWPTTGLPYDVSPEIHHRTNDILAAMAMVSEETCITFHRRNSMESNYVLFQTGNGCASHVGFIGGKQSVFIAPPCSVGNIAHEILHTLGFQHEHTRSDRDSFIEIVEHNIIPGMEKNFKKLSGKTFDIPYDYTSIMHYGRHFFSSNGEPTIVPKKSVTDMGQRIRLTKTDLRRVISLYNC	in this study	AATGTCGTGGGTCGTTCTTGGCCAACCACAGGCCTGCCATATGATGTTAGCCCAGAGATACACCATAGAACGAATGACATTCTGGCTGCCATGGCAATGGTGTCTGAAGAGACCTGCATCACTTTCCACAGGAGAAACTCCATGGAGTCAAACTATGTGCTCTTCCAAACTGGCAATGGTTGTGCTTCACACGTGGGCTTCATCGGAGGCAAGCAGTCTGTGTTTATTGCTCCACCATGCAGTGTAGGCAACATTGCTCACGAGATCCTGCACACTCTTGGCTTCCAACACGAACACACGAGGTCTGATCGGGATAGTTTTATCGAAATTGTTGAGCATAACATCATCCCAGGTATGGAAAAGAACTTCAAAAAGCTTTCTGGAAAAACTTTTGATATT…	in this study	>AphibeHCE	MVPSTSLLLLILIGLSQALPLEEGEKQEEKIEEGTDSVDITTRILTANNGSDEILVEGDIVAPKNRNAMKCWYNSCLWQKASNGYVVVPYVIGREFTSSERQIIETGMRGFYSGTCIRFTPRTTERDFISIVSKQGCWSELGRTGGMQELSLNRQGCVYSGIAIHELNHALGFQHEQTRSDRDSYVRINWQNIIPSSAYNFYKHDTNNLNTPYDYSSIMHYGRDAFAVAYGLETITPFPNSKVQIGQRQGLSSWDITKLNRLYNC	in this study	ATGGTTCCCTCCACCAGCCTCCTGCTGCTGATCCTAATCGGCCTCTCCCAGGCACTTCCTCTCGAGGAGGGAGAAAAACAAGAGGAGAAAATAGAAGAAGGAACAGACAGCGTGGACATTACTACCAGGATTCTGACCGCCAACAACGGCTCAGACGAAATACTGGTGGAAGGAGACATAGTGGCTCCCAAAAACAGAAATGCCATGAAGTGCTGGTACAACAGCTGCCTATGGCAAAAAGCCTCCAATGGCTATGTGGTGGTTCCCTATGTAATTGGCCGTGAGTTCACTAGTTCTGAGAGGCAGATCATCGAGACCGGCATGAGGGGCTTCTACAGCGGTACCTGCATCCGCTTTACACCCCGTACCACAGAGCGAGACTTCATCAGCATTGTGAGC…	in this study	>AphibeLCE	TAMKCLNTQYSCFWPKTSGENVEIPFVISDEYDYNEKSKILLAMKGFEEKTCIRFVPHRSQRAYLSIESKFGCYSLLGRIGEKQLVSLQRFGCIDNGIIQHELLHALGFYHEHTRSDRDQYVKIHWENIQQYYSKNFQKMDTDNLTPYDYSSVMQYGKTAFGTRGAVTITPIPDPNVPIGQRLGMSDMDILRVNKLYKCWSYRG	in this study	GGGTCCATGGATCTCCTGCATGAAGGAGACATCTTTGTTCCAAAAACCAGGACTGCCATGAAGTGCCTTAATACCCAGTATAGCTGTTTCTGGCCGAAGACTTCAGGCGAGAATGTGGAAATCCCTTTTGTTATAAGTGACGAATACGATTACAATGAGAAGAGTAAGATTCTTCTTGCCATGAAAGGCTTTGAGGAAAAAACTTGCATCCGCTTCGTTCCTCACAGAAGTCAGAGGGCATACCTGAGCATTGAGTCCAAATTTGGCTGTTACTCTTTGTTGGGTCGTATTGGAGAGAAGCAGCTGGTGTCTCTGCAGAGGTTTGGCTGCATAGATAATGGCATAATCCAACACGAACTGCTCCATGCTCTGGGTTTCTACCACGAACACACTCGCAGT…
Aphyosemion australe	Cyprinodontiformes	GCA_006937985.1	doi: 10.1016/j.cell.2019.06.004	in this study	>AphausChgHm	MAMKLIYCCLLAVAFHGYLTTPPQPQYPQKPSYPTQPQSPQHPQYPTQPQTPQQPQTPPQPQYPQKPSYPTQPQSPQHPQYPTQPQSPQQPQYPQKPSYPTQPQTPQQPQSPPQPQYPQKPSYPTQPQSPQQPQYPQKPSYPTQPQNPQQPQYPPQPQNPQYPQQPQNPQYPQQPQNPPVPQPVKQPTEPFHTCDVPAHYKIQCGVPSISAHDCQAIDCCYDGQMCYYGKFVTLQCTKDGQFIIVVARDATLPNIDLESINFLGHGPDCSPVGSTSAFAIYQFHVTDCGTVMTEEPGAILYDNKMTSSYEVAVGPYGAITRDSQYELHVQCKYIGTAVEALVIEVGVVPPPPPVAAPGPLRVELRLGNGECHVKGCVEDHVAYTSYYTDADYPVTKVLR…	in this study	ATGGCAATGAAGCTGATTTATTGTTGTCTTTTGGCAGTCGCTTTTCACGGCTACCTGACTACCCCTCCGCAACCCCAGTATCCTCAGAAGCCTTCGTATCCTACGCAACCTCAAAGCCCTCAGCATCCTCAATATCCCACTCAACCTCAGACCCCTCAGCAACCTCAGACCCCTCCGCAACCCCAGTATCCTCAGAAGCCTTCGTATCCTACGCAACCTCAAAGCCCTCAGCATCCTCAGTATCCTACTCAACCTCAGAGCCCTCAGCAACCTCAGTATCCTCAGAAGCCTTCATATCCTACACAGCCTCAGACCCCTCAGCAACCTCAGAGCCCTCCGCAACCCCAGTATCCTCAGAAGCCTTCGTATCCTACTCAACCTCAGAGCCCTCAGCAACCC…	in this study	>AphausChgL	MMKLAAVCVVVLVLFGSFCDAQPPYSKTKYPQVPQYPAKNPPEVQQQKQTFEKELTWKYPEDPTPEPKHDVPFELRYPVAAATVAVECRESTAHVEVKQDMFGIGQLVSPSDLTLGNCGPVSEDTAAQVLIFEAELQDCGSTLTMTDDSLVYTFTVNYNPKPLGSAPVVRTNQAAVIVECHYPRCHNVSSLPLDPHWIPFSAVKMAEEFLYFTLKLMTDDWMYERPSHQYFLGDMIHIEAAVKEYFHVPLRVYVDECVATLSPDANSSPSYAFIDNHGCFMDARITGSDSKFLPRTEDDKLHFQLEAFRFQGADSGVMYITCHLVATSAAYVIDSEHRACSYINGWREASGHDAVCGSCESGGFVPYTIPIITPGSSTHGGGGTKQPHPVVYA	in this study	ATGATGAAGTTGGCTGCTGTTTGCGTTGTGGTGCTAGTCCTGTTTGGCAGCTTCTGTGATGCTCAGCCCCCCTACAGCAAAACAAAATACCCTCAAGTCCCTCAATATCCTGCCAAAAACCCTCCAGAAGTCCAACAGCAAAAGCAAACATTTGAAAAAGAACTCACCTGGAAATATCCTGAAGATCCCACACCTGAACCCAAACATGACGTGCCATTCGAGCTAAGGTACCCCGTTGCTGCTGCCACTGTTGCTGTCGAGTGCAGAGAGAGCACGGCTCACGTGGAAGTCAAGCAGGACATGTTCGGCATTGGTCAGCTGGTCAGTCCATCTGATCTTACCCTGGGTAACTGTGGTCCAGTTTCAGAGGATACGGCTGCTCAAGTGTTGATTTTTGAA…	in this study	>AphausChgH	MATHWSITCFAALALLCCLAQKEAEAQTKGAPPQYPQPPQYPPLPQVPSKSQNPQPPQYPQLPQNPQIPSNPQYPQLPKNPQPPASPQYPQPQMPSKTQFPPPPQYPQFPQLPQLPQNPQVPSKSQNPQPPQYPQQPQNPQIPSNPQYPQPQMPSKTQFTPPPPPPPPPQYPQPQMPSKTQFPPPPPQYPQLPKNTQPPSPPQYPQPQMPSKTPFPSPPQNPQFPQLPQLPQNPQVPSKSQNPQPPQYPQQPQNPQIPSNPHCDVPQNARIPCGVGDISATDCEARDCCFDGQGCYFGKGVTVQCTKGGQFIIVVAKDVTLPHIDLDSITLLGHGQSCTAVDSNSVFAVYFFPVTACGTIVMDEPGAIIYQNRMMSLLEVEVGTYGAITRDTSYELLFQ…	in this study	ATGGCAACTCACTGGAGTATTACCTGTTTTGCAGCATTGGCTCTGCTGTGCTGCTTAGCACAGAAAGAAGCAGAGGCTCAGACCAAGGGTGCACCTCCTCAGTACCCTCAACCTCCTCAATATCCTCCACTTCCTCAGGTACCATCAAAGTCTCAGAACCCCCAACCACCTCAGTACCCTCAACTGCCTCAGAATCCACAAATACCATCAAATCCTCAGTACCCTCAACTTCCTAAGAACCCTCAACCTCCAGCATCTCCTCAGTACCCTCAACCTCAAATGCCTTCAAAGACACAGTTTCCTCCTCCTCCTCAGTACCCTCAATTTCCTCAGTTACCTCAACTTCCTCAGAATCCTCAGGTACCATCAAAGTCTCAGAACCCCCAACCGCCTCAGTAC…	in this study	>AphausAlv	MMMMMMLWLVLLGSCSLSTGVPVNSTSAAASTTVTPQLGVSHNVSGETLADLQGDQPTVEGDMILEDDRNAVNTVWSDATVPYVINPEIAFRTTDILQAFNMIMSSTCIRFVPHTNELNYIEVKNGQGCASFVGCRGGSQPVYFESSCSAGNLCHELIHALGMYHEHTRPDRDDYIIVKWQSIAPGKKANFDIKVGNTLNLPYDPESIMHYGKSYFSVDGTPTIETKRPGDIGQRTHLSQLDIQKLNTLYHC	in this study	atgatgatgatgatgatgctgtggTTGGTGCTGTTGGGGAGCTGCAGCTTGTCAACCGGTGTTCCAGTTAATTCAACAAGTGCAGCTGCTTCGACCACAGTGACGCCACAGCTTGGAGTCTCACACAATGTGAGTGGAGAGACCTTAGCAGATCTACAAGGTGATCAGCCAACTGTGGAAGGAGACATGATATTGGAGGATGACAGGAATGCAGTCAACACTGTTTGGTCAGATGCAACAGTTCCATATGTCATCAATCCAGAGATCGCTTTTCGTACTACAGACATCCTTCAAGCATTCAACATGATCATGTCATCGACGTGCATTCGCTTCGTGCCGCACACTAATGAGCTGAACTACATTGAAGTTAAGAATGGACAAGGTTGTGCGTCTTTTGTG…	in this study	>AphausNas4	NAVGIPWPTKNIPYEISSEMKDQTPDHTSDILAAMAMISKHTCISFHKKKADEPNYLFYNISKGCTSYVGFSGGQQAVFIGPRCTVGNIAHEILHSLGFQHEHTRWDRDDFISVIKANIIAGAEDDFEKYNGKTFNIPYDYTSIMHYGRNFFSSNGKDTIIPKKEAKDMGQRLQLMPSDIDRVRKFYNC	in this study	atgcggctctggctCTTTGTGGCACTTGTGCTTGCTGAAATAGTCAAAAATGCGGCAATGCATATTCATCACCCAGAGATCCTAGAAGAGCTGATGAGTGGCATAATCTCACCTGTGGTGGAGGGAGACATGCTATCGGTAAggctgaaacaaacaaatctgTATTTTCTTCATCCTTGTAGACGAGTAACACATTTTCGGAAGAGGAGGAATGCTGTGGGAATTCCTTGGCCAACAAAAAACATACCGTATGAAATCAGCTCAGAAATGAAGGACCAAACGCCCGACCATACGTCTGACATCCTGGCTGCCATGGCGATGATCTCCAAACACACCTGTATCTCCTTCCACAAGAAGAAAGCTGATGAGCCCAACTACTTGTTCTATAACATCTCCAAA…	in this study	>AphausHCE	MFPSASLLLLLLLGLSQALPLHEEGDKDGDREHKGDLDDDKDGDREHKGDLGDDKDGHREHKGDLGDDKDGHREHKWEKKHDKNHDGHKEGEVEIVDITTNILTTNNGSIEILMEGDLVVPKHRNAIKCYYAQCLWSKGSDGLVRVPYVISSEYNDYERQVIEGAANAFSGSTCIRYTPRTNEYNYVSIVNKDGCYSSLGKVGGMQELSLNRAGCIYSGIAQHEMNHALGFQHEQVRSDRDNYVRINWQNIMQGDAYNFYKADTNNLNTPYDYGSIMEYGRDAFSIGPGLDTITPIPNPNVAIGQRNGLSYWDIRRINLLYQC	in this study	ATGTTTCCCTCtgccagcctgctgctgctgctcttgcTCGGCCTCTCTCAGGCTCTACCTCTCCATGAAGAAGGAGACAAAGATGGAGACAGAGAGCATAAAGGAGACCTAGATGATGACAAAGATGGAGACAGAGAGCATAAAGGAGACCTAGGTGATGACAAAGATGGACACAGAGAGCATAAAGGAGACCTAGGTGATGACAAAGATGGACACAGAGAGCATAAATGGGAgaaaaaacatgacaaaaaccATGATGGGCATAAAGAAGGAGAAGTAGAAATTGTGGACATCACCACCAACATTCTGACAACCAATAACGGCTCAATTGAAATCCTGATGGAGGGAGACCTGGTGGTCCCCAAACACAGAAATGCCATCAAGTGTTATTACGCCCAA…	in this study	>AphausLCE	MNRNAKVSLLLLLLAGLCKAHNGDDHDGDNEHSAGESDIEEDISTTILRMNNEFLDTLFEGDMLIPKTRNAMKCLSTEYSCFWDKSPNGYVEVPFVLSDSYGDDEKNTIHTAMKGMESKTCIRFIDRTNERAYLSIEPKPGCFSLVGRVGEEQLVSLQRFGCVENGIVQHELLHSLGFYHEHTRSDRDDYIRVNWNNIMESYTNNFDKMDTNNLNTRYDYSSVMHYGRTAFGIKGAETITPIPNSKVNIGQRVGMSEIDILRVNILYKC	in this study	ATGAACCGTAACGCCAAAGTTTCTCTTCTGCTTTTGCTGCTTGCAGGCCTCTGCAAAGCTCACAATGGAGATGATCACGATGGAGATAATGAACACTCAGCGGGTGAATCTGATATAGAAGAGGACATTTCCACCACTATCCTCAGAATGAACAATGAATTTTTGGATACCCTGTTCGAAGGAGACATGTTAATCCCAAAAACCAGGAACGCCATGAAGTGCCTCAGTACAGAATACAGCTGTTTCTGGGACAAGTCTCCCAACGGATATGTGGAAGTCCCTTTCGTTTTGAGCGATAGTTATGGTGACGACGAGAAGAACACAATTCACACCGCCATGAAAGGCATGGAATCAAAAACCTGCATCCGCTTCATTGACCGTACAAATGAGAGGGCGTAT…
Austrofundulus limnaeus	Cyprinodontiformes	GCA_001266775.1	doi: 10.1186/s12864-018-4539-7	in this study	>AuslimChgHm	MKLIYCCLLAAALYSYLAAAQSGKPQYPQIPSYPPRQPPPQTPPQKPANPPPQPPPQTPPQVPKYPQKPAYPPPPPPPLTPPLVPQYPQKPAYPPPQPPPQPPPLTPPLVPQYPQKPAYPPPPPPPQTPPQVPHYPSKPANPPPPPPPQTPPHVPQYPQKPANPPPPPPANPPPQEPPHPQFPPPPQVPQHLYPPAPPASPPRPDSFHICEVAENYKIQCGPPSTTAHDCEVLNCCYDGRMCYYGKYVTLQCTKDGEFIVVVARDSTLPNIDLESINFLGTGDHCHPVGTTSAFAIYQFPVTDCGTVMTEEPGVIIYQNKMTSLFEVAVGPHGSITRDSLFEVQVQCKYVGTAVQALVIDVGLLPPPLPVAALGPLRVELRIGNGQCVTKGYQVAYTSY…	in this study	ATGAAGCTGATTTATTGTTGTCTCTTGGCAGCTGCTCTCTACAGCTACCTGGCTGCTGCGCAATCCGGCAAACCGCAGTATCCTCAGATACCTTCATATCCTCCTCGCCAACCACCTCCCCAAACACCTCCTCAGAAACCTGCCAATCCTCCACCCCAACCACCTCCCCAAACACCTCCTCAGGTCCCTAAGTACCCCCAGAAACCCGCTTATCCTCCACCCCCACCACCTCCTCTAACACCTCCTCTGGTCCCTCAGTACCCCCAGAAACCCGCTTATCCTCCACCCCAACCACCTCCCCAACCACCTCCCCTAACACCTCCTCTGGTCCCTCAGTACCCCCAGAAACCCGCTTATCCTCCACCCCCACCACCTCCCCAAACACCTCCTCAGGTCCCT…	XP_013867699.1	>AuslimChgL	MMKLAAVCIVVLALIGSLCEAQLSKRPPYSPPQAPQAPQVPSLPPVQSPQQQQQAFEPPLTWKYPAEPPPETQPVVPFELRYPVPAATVAVMCREDIAHVEVKKDFFGIGQLISPADITLGLCAPTGEDINSQVYIFEAELQECGSVLAMTDIALIYTFVLNYNPKPLGSAPVVRTNPAAVIVECHYPRNFNVSSGPINPTWVPYSQVKMAEEFLYFTLKLMTDDWLYERPSHQYFLGDLIRIEATVKQYFHVPLRVYIDRCVATLTPDVTSVPNYAFIDNHGCFIDARVTGSKSQFMHRTVENKLEFQLEAFRFDGAATGEIYITCNLVATSTSHAIDNEHRACSYLNYAWTEASGSDGACASCETGNFVAFTIPSVVPSAPVGTGTHPAAPILPPYS…	XM_014012245.1	ATGATGAAGTTGGCTGCTGTTTGCATTGTGGTGCTGGCCTTGATTGGCAGCTTATGTGAGGCCCAGTTGAGTAAAAGACCCCCATACTCACCACCTCAAGCGCCTCAAGCGCCTCAAGTGCCTTCACTGCCTCCAGTACAATCGCCCCAACAGCAACAGCAAGCATTTGAACCGCCACTCACCTGGAAATACCCTGCAGAGCCCCCGCCTGAAACCCAGCCTGTTGTGCCATTCGAACTGAGATACCCAGTTCCTGCTGCAACTGTTGCTGTCATGTGCAGAGAGGATATAGCTCACGTGGAGGTCAAGAAGGACTTTTTCGGGATCGGCCAGTTAATCAGTCCAGCTGACATCACCCTGGGTCTCTGTGCCCCTACAGGAGAGGACATCAATTCTCAA…	XP_013867694.1	>AuslimChgH	IPSQPQPPQYPQIPSKPQPPQYPQPPPSPQTPSKPQYPEIPQNPQIPSQPQPPQYPQIPSKPQPQYPEVPQNPQIPSKPQFPQPPQYPQTSKYPIIPPQTPQMPGMHPSSINCDIETNVRVPCGLPDISAAECQARDCCFDGQSCYFGKGVTVQCTKDGQFIVVVARDVTLPHIDLESISLLGEGQNCKSVDSNSAFAIYFFPVSACGTIVMEEPDSIIYQNMMTSSYEVGNGPAGSITRDSSYVLVFQCKYVTSDTSVLSVVAEVEPIIVPSQVSALGPVNVIMRLANGLCMTKGCNEDVAAYTSYYQDSDYPVTKVLRDPVYVEVVLLDKTDPHLVLTLGHCWATSSPEAHTLPQWDILIDGCPYADDRYLSTLIPVDSSSGVQFPTHYRRFVFKMF…	XM_014012240.1	ATACCATCACAGCCTCAGCCTCCTCAGTACCCTCAGATCCCATCAAAGCCTCAGCCACCCCAGTATCCCCAGCCTCCTCCGAGTCCTCAAACACCTTCAAAACCTCAATACCCTGAAATCCCTCAGAACCCTCAGATACCATCACAGCCTCAGCCTCCTCAGTACCCTCAGATCCCATCAAAGCCTCAGCCTCAGTACCCTGAAGTTCCTCAGAACCCACAGATACCGTCAAAGCCTCAGTTCCCTCAACCTCCTCAGTACCCACAAACTTCAAAGTATCCAATCATTCCTCCCCAGACACCACAGATGCCTGGAATGCATCCTTCTTCAATAAATTGTGATATAGAAACAAATGTCAGAGTTCCATGTGGGCTTCCTGATATCTCTGCTGCAGAATGT…	0					0					XP_013873455.1	>AuslimHCE	MAPSASLLLLLLLGLSQALPLLENKDRDGENHGDEGKDADHDVYDDEEKQQDHDGDNNGDEDKDGNHDVYDNEEEKEDHVDISTRILVANNNSDVMFVEGDMVAPTSRNAMKCYYNSCLWRKSLNGLVMIPYVIGNEFGGYERQVIQGAMGAFASQTCIRFIPRTNENDFVMIVSKTGCYSALGRTGGMQELSLNKAGCIYGGIAQHELNHVLGFQHEQTRSDRDYYVRINYENIIPSTAYNFEKHDTNNLNTPYDYSSVMHYGRDAFSIGPGRYTITPIPNPNTPIGQRNGLSSWDITRIKMLYSCQQR	XM_014018001.1	ATGGCCCCCTCTGCCAGCCTGCTGCTCCTGCTCCTGCTCGGCCTCTCTCAGGCTCTTCCTCTCCTGGAGAACAAAGACCGTGATGGAGAAAATCATGGGGATGAAGGTAAAGATGCGGACCATGATGTATACGATGATGAAGAAAAACAACAAGACCATGATGGAGACAATAATGGGGATGAAGATAAAGATGGGAACCATGATGTATACGATAATGAAGAAGAAAAAGAAGACCATGTGGACATCTCTACCAGGATTCTGGTCGCTAATAACAATTCAGACGTAATGTTTGTGGAAGGAGACATGGTGGCTCCCACATCCAGAAATGCCATGAAGTGCTACTACAACAGCTGCCTGTGGAGAAAATCCCTCAACGGCTTAGTGATGATCCCCTACGTC…	XP_013865389.1	>AuslimLCE	MSTFGGKMDHKVGVSLLLVLLLGLCTAQPEDGSNAENPAGQSDKEGISTVILRMNNATLNRLHEGDVVIPTTRNGYKCLNKQYSCFWAKSPNGLVEVPFIIDEKYGESEKKVILKAMKAFEPKTCIRFVPHKKERAYLSIVPNFGCSSLVGRIGEKQLVSLQIPGCVDHGIIQHELLHALGFYHEHNRSDRDKYVKINWDNIMKPFWKDFQLMDTDNLGTKYDYSSVMQYGKTAFGTNGLQSIVPIPDPNVPIGQRVGMSDTDILRINKLYKCSNSKG	XM_014009935.1	ATGAGCACCTTCGGGGGGAAAATGGACCATAAAGTAGGCGTTTCTCTTCTGCTTGTGCTGCTTTTAGGCCTCTGTACAGCTCAGCCTGAGGATGGTTCCAATGCTGAAAACCCAGCGGGTCAGTCTGACAAGGAGGGCATTTCCACAGTTATCCTCAGAATGAACAATGCAACTTTGAATCGGCTGCATGAAGGAGATGTGGTCATTCCAACTACCAGGAATGGTTATAAGTGCCTCAACAAACAATACAGCTGCTTCTGGGCAAAGTCTCCGAATGGGCTTGTAGAAGTCCCTTTCATTATAGATGAAAAGTATGGTGAATCAGAAAAGAAAGTAATTCTGAAAGCCATGAAGGCCTTTGAACCAAAAACCTGCATTCGCTTTGTTCCTCATAAAAAG…
Brachyrhaphis roseni	Cyprinodontiformes	GCA_903066815.1	doi: 10.1093/molbev/msab057	0					in this study	>BrarosChgL	MKLIAVCVVVLVSFGSFCDAKPGKPLPPKQPPQQSQQQLQTFEKELTWKYPDDPQPDPKPNVPFELKYPATVPAATVAVECREAIAHVEAKKDLFGIGQPINPNDLVLGNCPPTGEDPVAQVLIYEVELHKCGSQLTMTDDALVYTYFLNYSPSNLGTTPIVRTTQAPVIVECHYPRKHNVSSLPLEPLWVPYAEVKTAEEFLYFTMKLMTDDWLNERPSYQYFLGDLIHIEVTVKQYFHVPLRVYVDRCVATLSPDATSSPYYAFIDNFGCLVDARITVCDSRFMARTEENKLQFQLEAFKFQNPDSGLIYISCHLKARSTAHPIDAQHRACSYIGGWREASGVDPACASCESGDVVLYTSTGIKFGNPLIISSDGVGRQHIPGDPRVPYHSPFSRKA…	in this study	ATGAAATTAATTGCCGTTTGCGTTGTGGTGCTGGTCTCTTTTGGCAGCTTCTGTGATGCAAAACCTGGTAAACCATTACCTCCCAAACAACCACCTCAGCAATCCCAACAGCAATTGCAGACATTTGAGAAAGAGCTCACCTGGAAATACCCTGATGATCCCCAGCCTGACCCTAAGCCTAATGTGCCATTTGAGCTGAAATATCCAGCAACGGTTCCTGCTGCAACCGTTGCTGTTGAGTGCAGAGAAGCCATAGCTCATGTGGAGGCCAAGAAGGACTTGTTTGGCATCGGGCAGCCCATCAATCCAAACGACCTCGTCTTAGGTAACTGTCCACCTACTGGAGAAGATCCTGTCGCACAAGTGCTGATTTATGAAGTTGAACTGCATAAATGTGGA…	in this study	>BrarosChgH	MASHWSVTCLAALALLCCLADKEAEAQKYPQMPQYPQNPQNPQQPQSPQEPQSPQQLQSLKEPQNPYPQPQDPLQSRLQNPQQPQNTYAQQPHNPYPQPHPQPQNPQQPQSPKETQNPYPQPQNPLQRRLQNHQQPQNPYAQQPHNPYPEPQNPQQPQNPQQPQSPKEPQNPYPQLQNPLQRRLQNHQQPQNPYAQQPHNPYPEPQNPQQPQNPQQPQSPKEPQNPYPQLQNPLQHSIPPMRPQDLVIPVPKRCDVPTASRVPCGSPDITATECEARNCCFQGQSCYFGKGVTVQCTKDGQFIIVVAKDVTLPHIDLETISLWGGGPGCTHVDSNSIFAIYFFPVTACGTVVLELNGAIIYENSMISSYEVGVGPLGAITRDSSYEVLFQCRYIGRSVE…	in this study	ATGGCAAGTCACTGGAGTGTCACTTGTTTGGCAGCACTAGCTCTGCTATGCTGCTTGGCTGACAAGGAAGCAGAGGCACAGAAGTACCCTCAAATGCCTCAGTATCCCCAGAACCCTCAGAACCCCCAGCAACCTCAGAGCCCTCAGGAACCTCAGAGCCCCCAGCAACTTCAGAGCCTGAAGGAACCCCAGAACCCTTACCCTCAACCTCAGGACCCCCTGCAAAGTCGACTTCAGAACCCTCAGCAACCTCAGAACACTTACGCCCAGCAACCTCATAATCCTTACCCTCAACCTCACCCTCAACCTCAGAACCCTCAGCAACCTCAGAGCCCTAAGGAAACTCAGAACCCTTACCCTCAACCTCAGAACCCCCTGCAACGTCGACTTCAGAACCAT…	0					0					0					0
Brachyrhaphis terrabensis	Cyprinodontiformes	GCA_903067065.1	doi: 10.1093/molbev/msab057	0					in this study	>BraterChgL	MKLIAVCVVVLVSFGSFCDAKPGKPLPPKQPPQQSQQQLQTFEKELTWKYPDDPQPDPKPNVPFELKYPATVPAATVAVECREAVAHVEAKKDLFGIGQPINPNDLVLGNCPPTGEDPVAQVLIYEVELHKCGSQLTTTDDALVYTYFLNYSPSNLGTTPIVRTTQAPVIVECHYPRKHNVSSLPLEPLWVPYAEVKTAEEFLYFTMKLMTDDWLNERPSYQYFLGDLIHIEVTVKQYFHVPLRVYVDRCVATLSPDATSSPYYAFIDNFGCLVDARITVCDSRFMARTEENKLQFQLEAFKFQNPDSGLIYISCHLKARSTAHPIDAQHRACSYIGGWREASGVDPACASCESGDVVLYTATGIKFDNPLIISSDGVGRQHIPGDPRVPYHSPFSRKA…	in this study	ATGAAATTAATTGCCGTTTGCGTTGTGGTGCTGGTCTCTTTTGGCAGCTTCTGTGATGCAAAACCTGGTAAACCATTACCTCCCAAACAACCACCTCAGCAATCCCAACAGCAATTGCAGACATTTGAGAAAGAGCTCACCTGGAAATACCCTGATGATCCCCAGCCTGACCCCAAGCCTAATGTGCCATTTGAGCTGAAATATCCAGCAACGGTTCCTGCTGCAACTGTTGCTGTTGAGTGCAGAGAAGCCGTAGCTCACGTGGAGGCCAAGAAGGACTTGTTTGGCATCGGGCAGCCCATCAATCCAAACGACCTCGTCTTGGGTAACTGTCCACCTACTGGAGAAGATCCTGTCGCACAAGTGCTGATTTATGAAGTTGAACTGCATAAATGTGGA…	ND					0					0					0					0
Callopanchax toddi	Cyprinodontiformes	GCA_006937965.1	doi: 10.1016/j.cell.2019.06.004	in this study	>CaltodChgHm	MKRISSCLLVVALHSFLAAAQYEKPSPPHPLNPPQPQYPQQPQSPPQPQYPQQPQSPPQPQYPQQPQSPPQPQYPQQPQSPPQPQYPQQPQSPPQPQYPKQPQYPKQPQSPPQPQYPQQPQSPPQPQYPQQPQSPPQPQYPQQPQSPPQPQYPKQPQYPKQPQSPPQPQYPQQPQTPPQPQYPKQPQSPPQPQYPQQPQTPPQPQYPQQPKTPPQPQYPQQPQSPPQPQYPQQPQYPKQPQNPPQPQYPKQPQNPPQPQYPKQPQNPPQPQYPKQPQYPQQPQNPQQPQYPQTPQSPPVVAQQPFHSCDVSEQYKIQCGIPSITAQECDAINCCYDGRMCYYGKYVTLQCTKDGQFIIVVARDATLPNIDLETITLNGQGPDCSPVGSTSAFAIYQFPV…	in this study	ATGAAGCGGATTTCTTCTTGTCTTTTGGTGGTTGCTCTTCACAGCTTTCTGGCTGCTGCTCAATATGAAAAACCTTCTCCCCCTCATCCATTGAACCCGCCGCAACCTCAGTATCCTCAGCAACCTCAGAGTCCTCCGCAACCTCAGTATCCTCAGCAACCTCAGAGTCCTCCGCAACCTCAGTATCCTCAGCAACCTCAGAGTCCTCCGCAACCTCAGTATCCTCAGCAACCTCAGAGTCCTCCGCAACCTCAGTATCCTCAGCAACCTCAGAGTCCTCCGCAACCTCAGTATCCAAAGCAACCTCAATATCCTAAGCAACCCCAGAGTCCTCCACAACCCCAGTATCCTCAGCAACCTCAGAGTCCTCCACAACCCCAGTATCCTCAGCAACCTCAG…	in this study	>CaltodChgL	MMTLAAVCVVVLALTGSFCEAQYPGKTSKTTYPAYPYPSKYPQPPQSPPMPPPPPPPFIKQPPETQQQKQTFEAPLTWKYPPEPQPEPQQAVPFELRYPVAAATVAVECRESMAHVEVKQDMFGIGQLVSPSDLTLGNCAPTSEDTAAQVLIYEAQLQDCESTLTMTEDSLVYTYTLNYNPKPLGSAPVVRTSQAAVIVECHYPRNHNVSSLPINPHWVPFSAVKMAEEFLYFTLQLMTDDWLYERPSHQYFLGDMIHIEVEVKEYFHVPLRVYVDECVATLSPDANSSPNYAFIDNHGCFMDARITGSESKFLTRTVDDKLQFQLEAFRFQGADSGTMYITCHLVATSAAYVIDNEHRACSYIGGWKEASGQDAVCGSCESGGFVPYTIPIVAPGTST…	in this study	ATGATGACGCTGGCTGCTGTCTGCGTAGTGGTGCTGGCCCTTACTGGCAGCTTCTGTGAGGCTCAGTACCCTGGTAAAACTTCAAAAACAACTTACCCTGCATATCCTTACCCTTCAAAATACCCTCAGCCTCCTCAGAGCCCCCCTATGCCACCACCACCACCACCACCATTCATCAAACAACCTCCAGAGACCCAACAGCAAAAGCAGACATTTGAAGCCCCACTCACCTGGAAATACCCTCCTGAACCCCAACCAGAACCCCAGCAAGCAGTGCCATTTGAGCTGAGGTACCCTGTTGCTGCTGCAACTGTTGCTGTTGAGTGCAGAGAGAGTATGGCTCACGTGGAAGTCAAGCAGGACATGTTCGGGATTGGCCAGTTGGTCAGTCCGTCTGAT…	in this study	>CaltodChgH	MENHWSIACFTALALLFCLAGKGAEAQTKGGPPSQASQEESNNPYYLLNPQYPLYSYTPQYPHYPQNAQESKNPENLQNPQYPQLPQYPKGTQIPANPQPPKDYTIPVYVPPPLTPYPEPQTLPNPQNPWPPVFLYPQEPNNSQGPQTQTSVYQEASKLQYPQPQTPSEPQYPKPQTPLKASEAESTAPQPQTPSKRQCPQLQYPQPPTPPQYPEPQTHFKFLYPQPPQIPGIPSKYLHPQLPQNPQMPSNPQYPQLPQNPLFPAPPQYPQRPQNPQPPTPPQYPQPQSLSKTQFSPPPQYPQLPQNPQLPTPQQKTQPQTPSKTEFPQPPQNPQLLQSPQQPPKPQYPQLPQNPQPPTPPQYPQPQTLSKTQFSPPPQYPQLPQNPQLPPPQQKTQPQ…	in this study	ATGGAAAACCATTGGAGTATCGCCTGTTTTACTGCACTGGCTCTGTTGTTTTGTTTAGCTGGGAAAGGAGCAGAGGCTCAGACCAAAGGTGGTCCACCTTCTCAAGCATCTCAGGAAGAGTCTAATAATCCTTATTACCTTTTGAATCCACAGTACCCTTTGTATTCTTATACTCCTCAGTACCCCCACTATCCTCAAAATGCTCAGGAGTCCAAAAATCCTGAGAATTTACAGAATCCTCAGTACCCTCAACTTCCTCAGTATCCTAAAGGTACTCAAATACCTGCAAACCCTCAGCCACCCAAGGACTATACAATTCCTGTATATGTTCCACCACCATTGACTCCATACCCTGAGCCTCAAACACTGCCAAATCCACAGAACCCTTGGCCTCCAGTG…	in this study	>CaltodAlv	MMLTCFMWLLGICSFSAGVPVNSVNRTAVSGNDVLHPSTNQTSGGMSQSGGSQNVSGETLADLQNDVAIEEGDILITEDRNAVNRIWSNGIVPYVISSEVAYRKADIEGAINMIMSATCIRFQERTNEMNYIEIKSGQGCGSFVGCRGGSQPLFFDNSCSKGNLCHELIHSLGMYHEHTRQDRDGYITVNWASVMPGKYKKENFDVKPGNTLNLPYDYDSIMHYGVSYFSANGGPTIVTRGGAAIGQRTHLSQLDAQKLNALYHC	in this study	ATGATGCTGACTTGTTTTATGTGGCTATTGGGGATCTGCAGTTTTTCAGCAGGTGTTCCTGTTAATTCAGTGAATAGAACTGCTGTTTCAGGAAATGATGTGCTTCACCCATCAACAAATCAGACTTCAGGAGGGATGTCACAGTCTGGAGGCTCTCAGAATGTGAGCGGAGAGACCCTAGCAGACCTACAAAATGATGTGGCAATTGAGGAAGGAGACATTTTAATCACGGAGGACAGAAATGCTGTGAACAGAATCTGGTCAAATGGAATTGTTCCTTATGTCATCAGTTCAGAAGTTGCTTATCGGAAGGCGGACATTGAAGGGGCTATTAACATGATCATGTCGGCGACGTGCATTCGCTTCCAGGAGCGCACAAATGAGATGAATTACATTGAA…	in this study	>CaltodNas4	NAVGAPWPTRSIPYEISSEIKDRTQDILAAMAMISKDTCITFHNRNNESDYLFYKIGSGCASYVGFSGGQQEVFIAPPCTVGNIAHELLHSLGFQHEHTRWDRDQFISVLEDNIIPEMKKNFQKLEGKTFQIPYDYASIMHYGGYFFSSNGKPTIIPKKDAKDMGQRQRLMQSDIERVRDYYRC	in this study	ATGCTGCTTCTGCTCTTTGTGGTCCTTTTGTTTGCGGAGTTTGTCAAAAATGCTGCAATGTATATAGGAAATTACCCAGAGACTGTAGAAGAGCTGTTGTCTGACCGAGCCCTACATCGCCTGGTGGAGGGAGACCTATTGGTATTGGGAAtgtttaaaatgcaaaaccaGAGTTATCCAAATTCCTGTTGGGACAGGAATGCGGTGGGAGCTCCTTGGCCGACCAGAAGCATCCCATATGAAATCAGCTCAGAAATAAAAGACCGTACACAAGACATCCTGGCTGCCATGGCGATGATCTCTAAAGACACCTGTATAACCTTCCACAACAGAAACAATGAGTCAGACTACTTGTTCTACAAAATCGGCAGCGGCTGTGCGTCGTATGTGGGCTTCAGC…	in this study	>CaltodHCE	MFPSASLLLLLLLGLSQALPLHEKGDKDGDHEHEGALHDHVDISTRILRANNGSDELLFEGDVLVPKHRNAIKCYYAQCLWPKGYDGLVRVPYVISTDFTSSDKQIILNAMNAFVGRTCIRFTPRTNEYDYVFIVNKGGCYSSLGRTGGMQELSLNRAGCIYSGIAQHEMNHALGFQHEQVRSDRDSYITINWANIIPADAYNFYKADTNNLNTPYDYSSIMHYGRDAFAIAYGLYSMTPIPNPNVAIGQRNGLSYWDISRIKLLYNC	in this study	ATGTTTCCCTCTgccagcctgctgctgctgctcctgctcGGCCTCTCTCAGGCTCTACCTCTACATGAGaaaggagacaaagatggagaCCACGAGCATGAAGGAGCACTGCATGATCATGTGGACATCAGCACCAGGATTCTGAGAGCCAACAACGGCTCAGACGAACTGCTATTTGAAGGTGACGTGTTGGTCCCCAAACACAGAAATGCCATCAAGTGTTATTACGCCCAGTGCCTGTGGCCAAAGGGCTATGACGGCCTTGTGAGGGTTCCTTATGTCATCAGCACTGACTTCACCAGTAGTGATAAGCAGATAATCCTGAACGCCATGAATGCCTTTGTCGGCCGTACCTGCATCCGCTTCACTCCACGTACCAATGAGTATGACTACGTCTTC…	in this study	>CaltodLCE	MDRKAKVSLLLLLLSGLCKAHTGDDHDGENEDPAVKSNKQEDISTTILRMNNGSLHTLLEGDVIIPKTRNALKCLTQKYSCFWNKSPNGLVEVPYVLNAMYGADEKNTILTAMKGFESRTCIRFVKRIGNERAYLNIEPRFGCSSLLGRTGEEQIVSLQRFGCVENGIVQHELLHALGFYHEHTRSDRDNYVRVNWKNIEDGYANNFDKMDTDNLSTQYDYMSVMHYGRTAFGIKGAETLTPIPNTNVEIGQRVQMSEIDILRVNKLYKC	in this study	ATGGACCGTAAAGCTAAAGTTTCTCTTCTGCTTTTGCTGCTTTCGGGTCTCTGTAAAGCTCACACTGGAGATGATCATGATGGAGAGAACGAGGACCCAGCGGTCAAATCTAATAAACAGGAGGACATTTCCACAACTATCCTCAGAATGAACAATGGATCTTTGCACACCTTGCTTGAAGGAGACGTTATCATCCCAAAAACCAGGAATGCCTTGAAGTGTCTCACTCAGAAGTATAGCTGTTTTTGGAATAAGTCTCCCAATGGGCTTGTGGAAGTACCTTACGTTCTGAATGCTATGTATGGGGCCGACGAGAAGAATACGATTCTCACGGCCATGAAGGGCTTTGAATCAAGAACCTGCATTCGCTTCGTCAAGCGAATTGGAAATGAGAGGGCG…
Cyprinodon brontotheroides	Cyprinodontiformes	GCA_018398635.1	doi: 10.1073/pnas.2011811118	in this study	>CypbroChgHm	MKLIYCCLLAIAIHGYLADAQGKPQPFFPINPQIPTIIQKPGDTGKPQTPERPPRPQFPSFPQKPDQPTMPQIPQRPGGPQFPSFPQKPDQPTMPQIPQRPGGPQFPSFPQKPDQPTMPQIPQRPGGPQTPQKPGGPQIPQKPGGPQKPSNPITPTDSFLSCEVPQAHKIQCGPPGTNANECQAINCCYDGSMCYYGKYVTLQCTKDGQFIIVVARDATLPNIDLESISFLGSGANCGPVGTTSAFAVYQFGVTQCGTVMTEEPGVIVYENRMSSSYEVAVGPFGAITRDSQYDLMVQCRYIGTTIEALVVEVGVLPPPPGVAAPGPLRVELLLGNGECNVKG*EVAFTSYFRDADYPVQKVLRDPVYVEVRILERTDPNIVLTLGRCWATTSNNPQSF…	in this study	ATGAAGCTGATTTACTGCTGTCTTTTGGCCATCGCCATTCATGGCTACCTGGCAGATGCTCAAGGTAAACCTCAGCCATTTTTTCCCATCAATCCCCAGATACCTACAATAATTCAAAAGCCTGGGGATACTGGTAAACCTCAGACACCCGAAAGACCTCCGAGGCCTCAGTTTCCTTCGTTTCCCCAAAAACCTGACCAACCTACAATGCCTCAGATACCCCAGAGACCTGGAGGACCTCAGTTTCCTTCGTTTCCCCAAAAACCTGACCAACCTACAATGCCTCAGATACCCCAGAGACCTGGAGGACCTCAGTTTCCTTCGTTTCCCCAAAAACCTGACCAACCTACAATGCCTCAGATACCCCAGAGACCTGGAGGACCTCAGACACCCCAGAAA…	ND					in this study	>CypbroChgH	MASHWRVTCFAALALLCCLARREAEAQKGGNQQPYMPNPMNPNPGFQKPSDPQKPSRPETPPFQWPGIPQNPVVSPPGNTFPGSQNPSDPQKPSPPGNPSFQWPGFPQNPVVSPPGNTFPGSQKPSDPQKPHISPPRDPSFQWPGFPQNPVVSPPGNTFPGSQKPSDPQNTKKQFPYSDQSMSQFPQRQTSKVPSKRPQTPGTPTPKSCDVASASRVPCGVSGITAAECTDRDCCFDGQSCYFGKGVTVQCTKDGQFIVVVARDVTLPNIDLETISLLEGGQGCTHVDSNSVFAIYHFPVTACGTVIMEEPGAIIYENRMTSSYEVGVGPFGAITRDSSYELLFQCKYIGTSVETLVVEVVSGDPPLPVAALGPIRVALRLANGQCLTKGCNEVEAAYN…	in this study	ATGGCGAGTCACTGGAGGGTCACCTGTTTTGCAGCGCTGGCCTTGCTATGCTGCTTAGCCAGGAGAGAAGCAGAGGCTCAGAAGGGTGGGAATCAGCAACCGTATATGCCAAACCCTATGAATCCCAACCCTGGATTTCAAAAGCCTTCAGACCCTCAGAAGCCTAGCCGCCCAGAAACTCCCCCGTTTCAATGGCCTGGAATCCCTCAAAATCCCGTTGTTTCACCCCCAGGAAATACCTTCCCTGGATCTCAAAATCCTTCAGACCCTCAGAAGCCTAGCCCCCCAGGAAATCCCTCATTTCAATGGCCTGGATTCCCTCAAAATCCCGTTGTTTCACCCCCAGGAAATACCTTCCCTGGATCTCAAAAGCCCTCAGACCCTCAGAAACCTCATATT…	ND					ND					in this study	>CypbroHCE	MISSTSLLLLLLLGLSQAFPVEEEGPMEEETQEGEDTVDLTTRILSANNGSEEMLLGGDILVPKDRNAMKCWYNSCQWGKASNGYVVIPYVIGREFTSYERGTIEGAMRAFASNTCIRFVQRSNERDFISIVSKQGCWAELGRTGGMQEVSLNRGGCVYGGVVQHELLHALGFNHEQTRSDRDNYVRINWQNIIQQSAYNFQKQDTNNLNTPYDYSSIMHYDRYAFAVASGRETITPIPNPNVQIGQRQGMSSWDIRRINLLYRC	in this study	ATGATTTCCTCCACCAGCCTCCTCCTGCTGCTCCTGCTCGGCCTCTCTCAGGCTTTTCCTGTTGAAGAGGAAGGACCCATGGAAGAGGAAACCCAAGAAGGAGAAGACACTGTGGACTTGACCACCAGAATTTTGAGCGCCAACAACGGCTCCGAAGAAATGCTGCTGGGAGGAGACATACTGGTTCCCAAAGACAGGAATGCAATGAAGTGCTGGTACAACAGCTGCCAATGGGGAAAAGCCTCCAATGGCTATGTGGTGATTCCTTATGTAATTGGGAGGGAGTTCACCAGTTATGAAAGGGGGACCATCGAGGGCGCCATGAGGGCCTTCGCCAGTAATACCTGCATCCGCTTCGTGCAACGTAGCAATGAACGTGACTTCATCAGCATTGTAAGC…	in this study	>CypbroLCE	MDHRAMLLLLLLSALCNACTAEDLVINSEKEDISTTILRMNNGSNDMLLEGDIFVPKTRNAMKCLNQQYSCRWAKAANGNVEIPYVISNDYDHTERNEILRAMKGFEDKTCLRFVPRRQERAYLSLEPKFGCFSVVGRSGDRQLVSLQKFGCVHYGIVQHELLHALGFLHEHTRSDRDRYVRINWDNIQPHYVNNFVKKDTENLTPYDYSSVMHYGKTAFGKMGAETITPIPNPNVPLGQREGMNDSDILRVNKLYKCWSYMG	in this study	ATGGACCATCGAGCTATGCTTCTGCTCTTACTGCTTTCAGCTCTCTGTAATGCCTGCACTGCAGAAGATCTTGTAATTAACTCTGAGAAGGAGGACATCTCGACAACTATCCTCAGAATGAACAATGGATCTAACGACATGCTGCTGGAAGGAGACATATTTGTTCCAAAAACCAGGAATGCCATGAAGTGCCTTAACCAACAGTATAGCTGTCGCTGGGCTAAGGCTGCAAATGGGAATGTGGAAATTCCTTATGTTATAAGCAATGACTATGATCACACTGAGAGGAATGAGATTCTCCGTGCTATGAAAGGCTTTGAGGATAAAACTTGCCTCCGATTCGTTCCTCGTAGACAAGAGAGGGCATACCTGAGCCTTGAGCCAAAATTTGGCTGTTTC…
Cyprinodon diabolis	Cyprinodontiformes	GCA_030533445.1	doi: 10.1098/rspb.2022.1561	in this study	>CypdiaChgHm	MKLIYCCLLAIAIHGYLADAQGKPQPFFPINPQLPTIIQKPGDTGKPQTPEKPQRPQFPSFPQKPDQPTMPQIPQRPGGPQFPSFPQKPDQPTMPQIPQRPGGPQFPSFPQKPDQPTMPQIPQRPGGPQIPQRPGGPQTPQKPGGPQIPQRPGGPQIPQKPGGPQKPSNPITPTESFLSCEVPQAHKIQCGPPGTNANECQAINCCYDGSMCYYGKYVTLQCTKDGQFIIVVARDATLPNIDLESISFLGSGPNCGPVGTTSAFAVYQFGVTQCGTVMTEEPGVIVYENRMSSSYEVAVGPFGAITRDSQYDLMVQCRYIGTTIEALVVEVGLLPPPPGVAAPGPLRVELLLGNGECNVKG*EVAFTSYFIEADYPVQKVLRDPVYVEVRILERTDPNI…	in this study	ATGAAGCTGATTTACTGCTGTCTTTTGGCCATCGCCATCCATGGCTACCTGGCAGATGCTCAAGGTAAACCTCAGCCATTTTTTCCCATCAATCCCCAGCTACCTACAATAATTCAAAAGCCTGGGGATACTGGTAAACCTCAGACACCCGAAAAACCTCAGAGGCCTCAGTTTCCTTCGTTTCCCCAAAAACCTGACCAACCTACAATGCCTCAGATACCCCAGAGACCTGGAGGACCTCAGTTTCCTTCGTTTCCCCAAAAACCTGACCAACCTACAATGCCTCAGATACCCCAGAGACCCGGAGGACCTCAGTTTCCTTCGTTTCCCCAAAAACCTGACCAACCTACAATGCCTCAGATACCCCAGAGACCTGGAGGACCTCAGATACCCCAGAGA…	in this study	>CypdiaChgL	MIMKFTGVCAVVLAMLGSFCHAQYGKKTPPPQTPQQQFQTFEKKIEWSYPGDPQIAPKPTGPFEQRFPVAAATVAVECRESIAHVEVKKDMFGIGQPINPNDLTLGKCAPVSEDNAAQVLIYESELHQCGSQLALTNDALVYTFILNYNPRAVGASPVIRTSQAAVIVECHYPRRHNVSSLPLDPIWVPFSAVKMAEEFLYFSMTLVTDDFMFERPVFQYFLGDLIRVEVAVMQFFHVPLRVYVDRCVATLSPDATSTPSYAFIDNFGCFVDARITGSNSKFLPRTEENKLRFQLEAFRFQNSESIYITCQLRATSTSTSIDSQNRACSYSGRWTEASGVDAACGSCDSSDVVPFAPPAVEFGNPVVLPGGNTGGGGQPGFPKIPFQRPRKNRDVTNSE…	in this study	ATGATCATGAAATTTACTGGTGTTTGCGCTGTGGTGCTGGCCATGCTTGGCAGCTTTTGCCATGCTCAATATGGAAAGAAAACACCACCACCTCAGACACCACAGCAGCAGTTTCAGACATTTGAAAAAAAAATTGAATGGTCATATCCTGGTGATCCCCAGATTGCTCCCAAACCAACTGGGCCATTTGAACAGAGATTTCCTGTTGCTGCTGCAACTGTAGCTGTCGAGTGCAGAGAGAGCATCGCTCACGTGGAGGTCAAGAAAGACATGTTTGGCATTGGCCAGCCTATCAATCCAAATGACCTTACCTTGGGTAAATGTGCTCCTGTTTCCGAGGATAATGCTGCTCAAGTGTTGATTTATGAATCTGAACTGCATCAGTGTGGGAGCCAGCTA…	in this study	>CypdiaChgH	MASHWRVTCFAALALLCCLARREAEAQKGGQMFMPNPMNPNPGFQKPSDSQKPSPQRDPLFQWAEIPQNPVVSPPGNIFPGSQNPSDPQKPSPPKNPPDPLFQWPGIPQNPVVSPPGNNFPGSQKPSDPQKTHISPPKDPSFQWPGFPQNPVVSPPGNTFPGSQKPSDPQNTKKQFPYSDQPMSQFPQRQTSKVPSKRPQTPGTPTPKSCDVASASRVPCGVSGITAAECTDRDCCFDGQSCYFGKGVTVQCTKDGQFIVVVARDVTLPNIDLESISLLEGGQGCTHVDSNSVFAIYHFPVTGCGTVVMEEPGAIIYENRMTSSYEVGIGPFGAITRDSSYELLFQCKYIGTSVETLVVEVVSGDPPLPVAALGPIRVALRLANGQCLTKGCNEVEAAY…	in this study	ATGGCGAGTCACTGGAGGGTCACCTGTTTTGCAGCGCTGGCTTTGCTATGCTGCTTAGCCAGGAGAGAAGCAGAGGCTCAGAAGGGTGGGCAAATGTTTATGCCAAACCCTATGAATCCCAACCCTGGATTTCAAAAGCCTTCAGACTCTCAGAAGCCTAGCCCCCAAAGAGATCCCCTGTTTCAATGGGCTGAAATCCCTCAAAATCCCGTTGTTTCACCCCCAGGAAATATCTTCCCTGGATCTCAAAATCCTTCAGACCCTCAGAAGCCTAGCCCCCCAAAAAATCCCCCAGATCCCTTGTTTCAATGGCCTGGAATCCCTCAAAATCCCGTTGTTTCACCCCCAGGAAATAACTTCCCTGGATCTCAAAAGCCTTCAGACCCTCAGAAAACTCAT…	in this study	>CypdiaAlv	NAVKSVWANGIVPYEISPNLGERQAEIQEAFRMISGFTCIRFIPHTDELHYISIEDGKGCASFIGMTGSQPVYFAQSCTTGNLAHELIHALGLYHEHTRNDRDEYISINWSSVIPSKKRNFNVKNGDTLNQPYDYDSIMHYGPSFFSVDGSPTIVTIKKAQNIGQRIRLSPLDIKKLNILYKC	in this study	AATGCTGTTAAATCTGTGTGGGCAAATGGCATTGTCCCATACGAAATCAGCCCAAACCTTGGTGAGCGGCAGGCTGAAATTCAGGAAGCCTTCAGGATGATATCAGGATTCACCTGTATTCGCTTTATTCCACACACTGATGAGCTGCACTATATTAGTATTGAAGATGGCAAAGGCTGCGCATCCTTCATTGGCATGACTGGAAGTCAGCCAGTCTACTTCGCCCAATCCTGCACCACTGGCAACCTGGCCCATGAGCTTATCCACGCTTTAGGGTTATACCATGAGCACACTCGTAATGACAGAGACGAATACATTTCCATCAACTGGTCAAGCGTCATTCCAAGCAAGAAGAGAAACTTCAACGTAAAAAATGGAGACACTCTAAACCAGCCTTAT…	in this study	>CypdiaNas4	MTLGGTRSSSGTKAMLLQLLVVLLFVEQVKNVPVVDDKTLPKGNVQPETLEEIVSDRNELVEGDMLMSIGTDLSGIQNRNKRTDRNAVGDSWPTTALQYEISPEIKHRTDDVMAAMAMVSEHTCITFHRREPTEKNYVLFQISDGCAAHVGFIGGQQSVFVGPSCNVGNIAHEILHSLGFQHEHTRSDRDDYIEIVQSNIIPGMEKNFKKMSGKTFSVPYDYSSIMHYGRSFFSSNGKPTIIPKINVKEMGQRNKLMETDIKKILLLYNC	in this study	ATGACATTGGGAGGCACTAGAAGCTCAAGTGGAACAAAGGCAATGCTGCTTCAGCTCTTAGTGGTTCTTCTGTTTGTTGAACAAGTAAAAAATGTTCCTGTAGTTGACGACAAGACATTACCAAAGGGTAACGTTCAACCAGAGACTTTGGAAGAAATAGTCTCTGACAGAAACGAATTGGTGGAAGGAGATATGTTGATGTCGATAGGCACTGACCTCTCGGGGATCCAAAATAGGAACAAGCGGACCGACAGGAATGCTGTGGGAGATTCTTGGCCAACTACAGCCTTACAATATGAGATCAGCCCAGAAATAAAGCATAGAACAGATGATGTAATGGCTGCGATGGCTATGGTGTCTGAACACACCTGTATAACATTCCATAGGAGAGAACCCACT…	in this study	>CypdiaHCE	MISSTSLLLLLLLGLSRALPVEEEGPQEEETQEGEDTLDLTTRILSTNNGSEEMLLGGDILVPKDRNAMKCWYNSCQWGKASNGYVVIPYVIGREFTSNERGTIEGAMRAFASNTCIRFVQRSNELDFISIVSKQGCWSELGRTGGMQELSLNRGGCVYGGVVQHELIHALGFNHEQTRSDRDNYVRINWQNIIQESAYNFQKQDTNNLNTPYDYSSIMHYGRDAFAVAPGRETITPIPNPNVQIGQRQGMSSWDIRRINLLYRC	in this study	ATGATTTCCTCCACCagcctcctcctgctgctcctgctcgGCCTCTCTCGGGCTCTTCCTGTTGAAGAGGAAGGACCCCAGGAAGAGGAAACACAAGAAGGAGAAGACACTCTGGACTTGACCACCAGAATTTTGAGCACCAACAACGGCTCCGAAGAAATGCTGCTGGGAGGAGACATACTGGTTCCCAAAGACAGGAACGCAATGAAGTGCTGGTACAACAGCTGCCAATGGGGAAAAGCCTCCAATGGCTATGTGGTGATTCCTTATGTAATTGGGAGGGAGTTCACCAGTAATGAAAGGGGGACCATCGAGGGCGCCATGAGGGCCTTCGCCAGTAATACCTGCATCCGCTTCGTGCAACGTAGCAATGAACTTGACTTCATCAGCATTGTAAGC…	in this study	>CypdiaLCE	MDHRAMLLLLLLSALCNACTAEDLVINSEKEDISTTILRMNNGSNDMLLEGDIFVPKTRNAMKCLNQQFSCRWAKAANGNVEIPYVISNDYDNTERNEILRAMKGFEDKTCLRFVPRRQERAYLSLEPKFGCFSVVGRSGDRQLVSLQKFGCVHYGIIQHELLHALGFLHEHTRSDRDQYVRINWDNIQPHYVNNFVKKDTENLTPYDYSSVMHYGKTAFGKMGAETITPIPNPNVPLGQREGMNDSDILRVNKLYKC	in this study	ATGGACCACCGAGCTATGCTTCTGCTCTTACTGCTTTCAGCTCTCTGTAATGCCTGCACTGCAGAAGATCTTGTAATTAACTCTGAGAAGGAGGACATCTCGACAACTATCCTCAGAATGAACAATGGATCTAACGACATGCTGCTGGAAGGAGACATATTTGTTCCAAAAACCAGGAATGCCATGAAGTGCCTTAACCAACAGTTTAGCTGTCGCTGGGCTAAGGCTGCAAATGGGAATGTGGAAATTCCTTATGTTATAAGCAATGACTATGATAACACTGAGAGGAATGAGATTCTCCGTGCTATGAAAGGCTTTGAGGATAAAACTTGCCTCCGATTCGTTCCTCGTAGACAAGAGAGGGCATACCTGAGCCTTGAGCCAAAATTTGGCTGTTTC…
Cyprinodon tularosa	Cyprinodontiformes	GCA_016077235.1	doi: 10.1111/1755-0998.13447	XP_038155885	>CyptulChgHm	MKLIYCCLLAIAIHGYLADAQGKPQPFFPINPQIPTIIQKPGDTGKPQTPEKPPRPQFPSFPQKPDQPTMPQIPQRPGGPQFPSFPQKPDQPTMPQIPQRPGGPQTPQRPGGPQFPSFPQKPDQPTMPQIPQRPGGPQTPQKPGGPQKPSNPITPTDSFLSCEVPQAHKIQCGPPGTNANECQAINCCYDGSMCYYGKYVTLQCTKDGQFIIVVARDATLPNIDLESISFLGSGSNCGPVGTTSAFAVYQFGVTQCGTVMTEEPGVIVYENRMSSSYEVAVGPFGAITRDSQYDLMVQCRYIGTTIEALVVEVGVLPPPPGVAAPGPLRVELLLGNGECNVKGCIEEEVAFTSYFTDADYPVQKVLRDPVYVEVRILERTDPNIVLTLGRCWATTSNNP…	XM_038299957.1	ATGAAGCTGATTTACTGCTGTCTTTTGGCCATCGCCATCCATGGCTACCTGGCAGATGCTCAAGGTAAACCTCAGCCATTTTTTCCCATCAATCCCCAGATACCTACAATAATTCAAAAGCCTGGGGATACTGGCAAACCTCAGACACCCGAAAAACCTCCGAGGCCTCAGTTTCCTTCGTTTCCCCAAAAACCTGACCAACCTACAATGCCTCAGATACCCCAGAGACCTGGAGGACCTCAGTTTCCTTCGTTTCCCCAAAAACCTGACCAACCTACAATGCCTCAGATACCCCAGAGACCTGGAGGACCTCAGACACCCCAGAGACCTGGAGGACCTCAGTTTCCTTCGTTTCCCCAAAAACCTGACCAGCCTACAATGCCTCAGATACCCCAGAGA…	XP_038155874	>CyptulChgL	MIMKFTGVCAVVLAMLGSFCHAQYGKKTTPPQTPQQQFQTFEKKIEWSYPGDPQIAPKPTGPFEQRFPVAAATVAVECRESIAHVEVKKDMFGIGQPINPNDLTLGNCAPVSEDNAAQVLIYESELHQCGSQLALTNDALVYTFILNYNPRAVGASPVIRTSQAAVIVECHYPRRHNVSSLPLDPLWVPFSAVKMAEEFLYFSMTLVTDDFMFERPVFQYFLGDLIRVEVAVMQYFHVPLRVYVDRCVATLSPDATSTPSYAFINNFGCFVDARITGSDSKFLARTEENKLRFQLEAFRFQNSESGVIYITCQLRATSTSTSIDSQNRACSYSGRWTEASGVDAACGSCDSSDVVPYAAPAVEFGNPVVLPGGNTGGGGQPGFPKIPFQRPRKSRDVTN…	XM_038299946.1	ATGATCATGAAATTTACTGGTGTTTGCGCTGTGGTGCTAGCCATGCTTGGCAGCTTTTGCCATGCTCAATATGGAAAGAAAACAACACCACCTCAGACACCACAGCAGCAGTTTCAGACATTTGAAAAAAAAATTGAATGGTCATATCCTGGTGATCCCCAGATTGCTCCCAAACCAACTGGGCCATTTGAACAGAGATTTCCTGTTGCTGCTGCAACTGTAGCTGTCGAATGCAGAGAGAGCATCGCTCATGTGGAGGTCAAGAAAGACATGTTTGGCATTGGCCAGCCTATCAATCCAAATGACCTCACCTTGGGTAACTGTGCTCCTGTTTCTGAGGATAATGCTGCTCAAGTGTTGATTTATGAATCTGAACTGCATCAATGTGGCAGCCAGCTA…	XP_038156025	>CyptulChgH	MASHWRVTCFAALALLCCLARREAEAQKGGNQQPYMPNPMNPNPGFQKPSDPQKPSRPEIPPFQWPGIPKNPVVSPQGNTFPGSQNPSDPQKPSPPGNPPFQWPGIPKNPVVSPQGNTFPGSQNPSDPQKPSPPGNPPFQWPGFPQNPVVSPPGNTFPGSQIPSDPQKPSPPGNPQFQWPGFPQNPVVSPPGNTFPGSQKPSDPQNAKKQFPYSDQSMSQFPQRQTSKVPSKRPQTPGTPTPKSCEVASASRVPCGVSGITAAECTDRDCCFDGQSCYFGKGVTVQCTKDGQFIVVVARDVTLPNIDLETISLLEGGQGCTHVDSNSVFAIYHFPVTACGTVVMEEPGAIIYENRMTSSYEVGVGPFGAITRDSSYELLFQCKYIGTSVETLVVEVVSG…	XM_038300097.1	ATGGCGAGTCACTGGAGGGTCACCTGTTTTGCAGCGCTGGCTTTGCTATGCTGCTTAGCCAGGAGAGAAGCAGAGGCTCAGAAGGGTGGGAATCAGCAACCGTATATGCCAAACCCTATGAATCCCAACCCTGGATTTCAAAAGCCTTCAGACCCTCAGAAGCCTAGCCGCCCAGAAATTCCCCCGTTTCAATGGCCTGGAATCCCTAAAAATCCTGTTGTTTCACCCCAAGGAAATACCTTCCCTGGATCTCAAAATCCTTCAGACCCTCAGAAGCCTAGCCCCCCAGGAAATCCCCCGTTTCAATGGCCTGGAATCCCTAAAAATCCTGTTGTTTCACCCCAAGGAAATACCTTCCCTGGATCTCAAAATCCTTCAGACCCTCAGAAGCCTAGCCCC…	XP_038160051	>CyptulAlv	MMEDRNAVKSVWANGIVPYEISPNLGRQAEIQEAFRMISGFTCIRFIPHTDELHYISIKDGKGCASFIGMTGGSQPVYFAQSCTTGNLAHELIHALGLYHEHTRNDRDEYISINWSSVIPSKKRNFKVKNGDTLNQPYDYDSIMHYGPSFFSVDGNPTIVTHKKAQNIGQRIRLSPLDIKKLNILYKC	XM_038304123.1	ATGATGGAGGACCGGAATGCTGTTAAATCTGTGTGGGCAAATGGCATTGTCCCATACGAAATCAGCCCAAACCTTGGGCGGCAGGCTGAAATCCAGGAAGCCTTCAGGATGATATCAGGATTCACCTGTATTCGCTTTATTCCACACACTGATGAGCTGCACTATATTAGTATTAAAGATGGCAAAGGCTGCGCATCCTTCATTGGCATGACTGGTGGAAGTCAGCCAGTCTACTTCGCCCAATCCTGCACCACTGGCAACCTGGCCCATGAGCTTATACATGCTTTAGGGTTATACCATGAGCACACTCGTAATGACAGAGACGAATACATTTCCATCAACTGGTCAAGCGTCATTCCAAGCAAGAAGAGAAACTTCAAAGTAAAAAATGGAGACACT…	XP_038162896	>CyptulNas4	MTLGGTRSSSGTKAMLFQLLVVLLFVEQVKNVPVVDVKTLPMGNVQPETLEEIVSDRIELVEGDMLMSIGTDLSGIQNRNKRTDRNAVGDSWPTTALPYEISPEIKHRTDDVIAAMAMVSEHTCITFHRREPTEKNYVLFEISNGCAAHVGFMGGQQSVFVGPSCNVGNIAHEILHSLGFQHEHTRLDRDDYIEIVQSNIIPGMEKNFKKMSGKTFSVPYDYSSIMHYGRSFFSSNGKPTIIPKQTVKEMGQRNKLMETDIKKILLLYNCDSLKVKPDVES	XM_038306968.1	ATGACATTGGGAGGCACTAGAAGCTCAAGTGGAACAAAAGCAATGCTGTTTCAGCTCTTAGTGGTTCTTCTGTTTGTTGAACAAGTAAAAAATGTTCCTGTAGTTGACGTCAAGACATTACCAATGGGTAACGTTCAACCAGAGACTTTGGAAGAAATAGTCTCTGACAGAATCGAATTGGTGGAAGGAGATATGTTGATGTCGATAGGCACTGACCTCTCGGGGATCCAAAATAGGAACAAGCGGACAGACAGGAATGCTGTGGGAGATTCTTGGCCAACTACAGCCTTACCATATGAGATCAGCCCAGAAATAAAGCATAGAACAGATGATGTAATTGCTGCAATGGCTATGGTGTCTGAACACACCTGTATAACTTTCCATAGGAGAGAACCCACT…	XP_038126599	>CyptulHCE	MISSTSLLLLLLLGLSQAFPVEEEGPQEEETQEGVDTVDLTTRILSANNGSEEMLLGGDILVPKDRNAMKCWYNSCQWGKASNGYVVIPYVIGREFTSWERGTIEGAMRAFASNTCIRFVQRSNERDFISIVSKQGCWAELGRTGGMQEVSLNRGGCVYGGVVQHELIHALGFNHEQTRSDRDNYVRINWQNIIQESAYNFQKQDTNNLNTPYDYSSIMHYGRDAFAVAPGRETITPIPNPNVQIGQRQGMSSWDIRRINLLYRC	XM_038270671.1	ATGATTTCCTCCACCAGCCTCCTCCTGCTGCTCCTGCTCGGCCTCTCTCAGGCTTTTCCTGTTGAAGAGGAAGGACCCCAGGAAGAGGAAACCCAAGAAGGAGTAGACACCGTGGACTTGACCACCAGAATTTTGAGCGCCAACAACGGCTCCGAAGAAATGCTGCTGGGAGGAGACATACTGGTTCCCAAAGACAGGAATGCAATGAAGTGCTGGTACAACAGCTGCCAATGGGGAAAAGCCTCCAATGGCTATGTGGTGATTCCTTATGTAATTGGGAGGGAGTTCACCAGTTGGGAAAGGGGGACCATCGAGGGCGCCATGAGGGCCTTCGCCAGTAATACCTGCATCCGCTTCGTGCAACGTAGCAATGAACGTGACTTCATCAGCATTGTAAGC…	XP_038125847	>CyptulLCE	MDHRAMLLLLLLSALCNACTAEDLITDEEDVNTEKEDISTTILRMNNGSNDMLLEGDIFVPKTRNAMKCLNQQYSCRWDKASNGNVEIPYVISNDYDHTERNEILRAMKGFQDKTCIRFVPRRQERAYLSLEPNFGCFSVVGRSGDRQVVSLQKSGCVHYGIIQHELLHALGFLHEHTRSDRDQYVRINWDNIQTHYVNNFVKKDTENLTPYDYSSVMHYGKTAFGKMGAETITPIPNPNIPLGQREGMNDSDILRVNKLYKCWSYMG	XM_038269919.1	ATGGACCACCGAGCTATGCTTCTGCTCTTACTGCTTTCAGCTCTCTGTAATGCCTGCACTGCAGAAGATCTTATTACTGATGAAGAAGATGTAAACACTGAGAAGGAGGACATCTCGACAACTATCCTCAGAATGAACAACGGATCCAATGACATGCTGCTGGAAGGAGACATATTTGTTCCAAAAACCAGGAATGCCATGAAGTGCCTTAACCAACAGTATAGCTGTCGCTGGGATAAGGCTTCAAATGGGAATGTGGAAATTCCTTATGTTATAAGCAATGACTATGATCACACTGAGAGGAATGAGATTCTCCGTGCTATGAAAGGCTTTCAGGATAAAACTTGCATCCGATTCGTTCCTCGTAGACAAGAGAGGGCATACCTGAGCCTTGAGCCA…
Cyprinodon variegatus	Cyprinodontiformes	GCA_000732505.1	doi: 10.1186/s12864-017-3810-7	XP_015237370	>CypvarChgHm	MKLIYCCLLAIAIHGYLADAQGKPQPFFPINPQIPTIIQKPGDTGKPQTPERPPRPQFTSFPQKPDQPTMPQIPQRPGGPQFPSFPQKPDQPTMPQIPQRPGGPQTPQKPGGPQIPQKPGGPQKPSNPITPTDSFLSCEVPQAHKIQCGPPGTNANECQAINCCYDGSMCYYGKYVTLQCTKDGQFIIVVARDATLPNIDLESISFLGSGANCGPVGTTSAFAVYQFGVTQCGTVMTEEPGVIVYENRMSSSYEVAVGPFGAITRDSQYDLMVQCRYIGTTIEALVVEVGVLPPPPGVAAPGPLRVELLLGNGECNVKGCIEEEVAFTSYFRDADYPVQKVLRDPVYVEVRILERTDPNIVLTLGRCWATTSNNPQSFPQWDLLIDGCPYVDDRYRTRL…	XM_015381884.1	ATGAAGCTGATTTACTGCTGTCTTTTGGCCATCGCCATTCATGGCTACCTGGCAGATGCTCAAGGTAAACCTCAGCCATTTTTTCCCATCAATCCCCAGATACCTACAATAATTCAAAAGCCTGGGGATACTGGTAAACCTCAGACACCCGAAAGACCTCCGAGGCCTCAGTTTACTTCGTTTCCCCAAAAACCTGACCAACCTACGATGCCTCAGATACCCCAGAGACCTGGAGGACCTCAGTTTCCTTCGTTTCCCCAAAAACCTGACCAGCCTACAATGCCTCAGATACCCCAGAGACCTGGAGGACCTCAGACACCCCAGAAACCTGGAGGACCTCAGATACCCCAGAAACCTGGAGGACCTCAGAAACCCTCAAATCCTATAACACCTACAGAT…	in this study	>CypvarChgL	MIMKFTGVCAVVLAMLGSFCHAQYGKKTTPPQTPQQQFQTFEKKIEWSYPGDPQIAPKPTGPFEQRFPVAAATVAVECRESIAHVEVKKDMFGIGQPINPNDLTLGNCAPVSEDNAAQVLIYESELHQCGSQLALTNDALVYTFILNYNPRAVGASPVIRTSQAAVIVECHYPRRHNVSSLPLDPLWVPFSAVKMAEEFLYFSMTLVTDDFMFERPVFQYFLGDLIRVEVAVMQYFHVPLRVYVDRCVATLSPDATSTPSYAFINNFGCFVDARITGSDSKFLARTEENKLRFQLEAFRFQNSESGVIYITCQLRATSTSTSIDSQNRACSYSGRWTEASGVDAACGSCDSSDVVPYSAPAVEFGNPVALPGGNTGGGGQPGFPKIPFQRPRKSRDVTN…	in this study	ATGATCATGAAATTTACTGGTGTTTGCGCTGTGGTGCTGGCCATGCTTGGCAGCTTTTGCCATGCTCAATATGGAAAGAAAACAACACCACCTCAGACACCACAGCAGCAGTTTCAGACATTTGAAAAAAAAATTGAATGGTCATATCCTGGTGATCCCCAGATTGCTCCCAAACCAACTGGGCCATTTGAACAGAGATTTCCTGTTGCTGCTGCAACTGTAGCTGTCGAATGCAGAGAGAGCATCGCTCACGTGGAGGTCAAGAAAGACATGTTTGGCATTGGCCAGCCTATCAATCCAAATGACCTCACCTTGGGTAACTGTGCTCCTGTTTCTGAGGATAATGCTGCTCAAGTGTTGATTTATGAATCTGAACTGCATCAATGTGGGAGCCAGCTA…	XP_015259044	>CypvarChgH	MASHWRVTCFAALALLCCLARREAEAQKGGNQQPQTSKVPSKRPQTPGTPTPKSCEVASASRVPCGVSGITAAECTDRDCCFDGQSCYFGKGVTVQCTKDGQFIVVVARDVTLPNIDLETISLLEGGQGCTHVDSNSVFAIYHFPVTACGTVIMEEPGAIIYENRMTSSYEVGVGPFGAITRDSSYELLFQCKYIGTSVETLVVEVVSGDPPLPVAALGPIRVALRLANGQCLTKGCNEVEAAYNSYFMDSDYPVTKVLRDPVYVEVQLLEKTDPALVLTLGRCWATIGPNPHSLPQWDILIDGCPYSDDRYLSSLVPVGSSSGLEFPSHYRRFIFKMFTFVNTHTMEPLRENVYIHCSTSVCVSGQGINCEPSCRSGKGKRDTAAAEQWNAQPKIVVS…	XM_015403558.1	ATGGCGAGTCACTGGAGGGTCACCTGTTTTGCAGCGCTGGCTTTGCTATGCTGCTTAGCCAGGAGAGAAGCAGAGGCTCAGAAGGGTGGGAATCAGCAACCGCAAACATCTAAAGTCCCTTCCAAGAGACCACAAACCCCTGGAACTCCCACCCCTAAAAGCTGTGAAGTGGCTAGCGCTTCAAGAGTCCCATGTGGAGTTTCAGGCATCACCGCAGCTGAATGTACGGACAGAGACTGTTGCTTTGATGGTCAGTCATGCTACTTTGGGAAAGGAGTGACAGTCCAATGTACCAAGGATGGTCAGTTTATTGTTGTTGTGGCCAGAGATGTCACCCTGCCCAATATTGACCTTGAAACAATCTCGCTTTTGGAAGGAGGTCAAGGCTGTACACATGTT…	XP_015228299	>CypvarAlv	MMMEDRNAVKSVWANGIVPYEISPNLGRQAEIQEAFRMISGFTCIRFIPHTDELHYISIKDGKGCASFIGMTGGSQPVYFAQSCTTGNLAHELIHALGLYHEHTRNDRDEYISINWSSVIPSKKRNFKVKNGDTLNQPYDYDSIMHYGPSFFSADGNPTIVTHKKAQKIGQRIRLSPLDIKKLNILYKC	XM_015372813.1	ATGATGATGGAGGACCGGAATGCTGTTAAATCTGTGTGGGCAAATGGCATTGTCCCATACGAAATCAGCCCAAACCTTGGGCGGCAGGCTGAAATCCAGGAAGCTTTCAGGATGATATCAGGATTCACCTGTATACGCTTTATTCCACACACTGATGAGCTGCACTATATTAGTATTAAAGATGGCAAAGGCTGTGCATCCTTCATTGGAATGACTGGTGGAAGTCAACCAGTCTACTTCGCCCAATCCTGCACCACTGGCAACCTGGCCCATGAGCTTATCCACGCTTTAGGGTTATACCATGAGCACACTCGTAATGACAGAGACGAGTACATTTCCATCAACTGGTCAAGCGTCATTCCAAGCAAGAAGAGAAACTTCAAAGTAAAAAATGGAGAC…	ND					ND					XP_015239947	>CypvarLCE	MDHRAMLLLLLLSALCNACTAEDLITDEEHVNSEKEDISTTILRMNNGSNDMLLEGDIFVPKTRNAMKCLNQQYSCRWDKASNGNVEIPYVISNDYDHTERNEILRAMKGFQDKTCIRFVPRRQERAYLSLEPNFGCFSVVGRSGDRQVVSLQKFGCVHYGIIQHELLHALGFLHEHTRSDRDQYVRINWDNIQTHYVNNFVKKDTENLTPYDYSSVMHYGKTAFGKMGAETITPIPNPNIPLGQREGMNDSDILRVNKLYKCWSYIG	XM_015384461.1	ATGGACCACCGAGCTATGCTTCTGCTCTTACTGCTTTCAGCTCTCTGTAATGCCTGCACTGCAGAAGATCTTATTACTGATGAAGAACATGTAAACTCTGAGAAGGAGGACATCTCGACAACTATCCTCAGAATGAACAACGGATCTAACGACATGCTGCTGGAAGGAGACATATTTGTTCCAAAAACCAGGAATGCCATGAAGTGCCTTAACCAACAGTATAGCTGTCGCTGGGATAAGGCTTCAAATGGGAATGTGGAAATTCCTTATGTTATAAGCAATGACTATGATCACACTGAGAGGAATGAGATTCTCCGTGCTATGAAAGGCTTTCAGGATAAAACTTGCATCCGATTCGTTCCTCGTAGACAAGAGAGGGCATACCTGAGCCTTGAGCCA…
Fundulus heteroclitus	Cyprinodontiformes	GCA_011125445.2	doi: 10.1093/gbe/evad123	XP_012735316	>FunhetChgHm	MTMKLIYCCLLAVAIHGYLVGAQPGKPQYPSKPQQPQQPQYPQQPQQPQYPQQPQQPQQPQYPSKPQQPQQPQYPSKPQQPQQPQYPSKPQQPQQPQYPQQPQQPQQPQYPSKPQYPSKPQQPQQPQYPSKPQQPQQPQYPSKPQQPQQPQYPQKPQTPTETFHTCDVPAPFRIQCGAPTISNTECEAINCCFDGRMCYYGKSVTLQCTKDGQFIIVVARDATLPHIDLESISLLGGGPNCGPVGTTSAFAIYQFPVTACGTIMTEEPGVIIYENRMASSYEVAVGPYGAITRDSQYELFVQCRYIGTSIEALVIEVGLLPPPPGVAAPGPLRVELRLGNGECAVKGCTEEQVAYTSYYTDADYPVTKILRDPVYVEVRILERTDPNIVLTLGRCWATA…	XM_012879862	ATGACAATGAAGCTGATTTACTGCTGTCTTTTGGCCGTCGCCATCCATGGCTACCTGGTAGGTGCTCAACCTGGAAAGCCTCAGTATCCTTCGAAGCCTCAGCAACCCCAGCAGCCTCAGTATCCTCAGCAACCCCAGCAGCCTCAGTATCCCCAGCAGCCTCAACAACCCCAGCAGCCTCAGTATCCTTCGAAGCCTCAGCAACCCCAGCAGCCTCAGTATCCTTCGAAGCCTCAGCAACCCCAGCAGCCTCAGTATCCTTCGAAGCCTCAGCAACCCCAGCAGCCTCAGTATCCCCAGCAGCCTCAACAACCCCAGCAGCCTCAGTATCCTTCGAAGCCTCAGTATCCTTCGAAGCCTCAGCAACCCCAGCAGCCTCAGTATCCTTCGAAGCCTCAG…	NP_001296846	>FunhetChgL	MMMKWTVFCVVALALLGSFCDAQGYAKPGKPSKPQSPPTQNQQQLQTFEKELTWRYPDDPQPDPKPNVPFELRYPVPAATVAVECRESIAHVEVKKDMFGTGQPINPNDLTLGNCAPVGEDSAAQVLIYEAELHQCGSQLMMTNDALIYTFVLNYNPTPLGSVPVVRTSQAAVIVECHYPRKHNVSSLPLDPLWVPFSAVKMAEEFLYFTMKLMTDDWMYERPSYQYFLGDLIRIEVTVKQYFHVPLRVYVDRCVATLSPDVTSSPNYAFIDNFGCLIDARITGSDSKFMARTQENHLQFQLEAFRFQNSDSGVIYITCYLKATSTSQAIDSQHRACSYTGGWREASGVDGACGSCETNVTPYTAPAVTFASPPVVVTDGGGVTLPAPGSPKVPYNPRK…	NM_001309917.1	ATGATGATGAAGTGGACTGTCTTTTGCGTTGTGGCGCTGGCTTTGCTTGGCAGCTTCTGTGATGCTCAGGGGTACGCGAAACCTGGTAAGCCATCAAAACCCCAATCACCACCTACGCAAAACCAACAGCAATTGCAGACATTTGAGAAAGAGCTCACCTGGAGGTACCCCGACGATCCCCAGCCTGACCCCAAGCCTAATGTGCCATTTGAGTTGAGATACCCTGTTCCTGCTGCAACCGTTGCTGTTGAGTGTAGAGAGAGCATAGCTCACGTGGAGGTCAAGAAAGACATGTTTGGCACCGGCCAGCCGATCAATCCAAATGACCTCACCCTGGGTAACTGTGCGCCTGTTGGAGAGGATAGTGCCGCTCAAGTGTTGATTTATGAAGCTGAACTG…	NP_001296926	>FunhetChgH	MASHRSVTRWAALALLCCLARKGAEAQKGYPQQPSYPQQPQKPSYPQQPQTPSYPQQPQTPSYPQQPQKPSYPQQPQQPSYPQQPQKPSYPQQPQTPSYPQQPQKPSYPQQPQTPSYPQQPQTPSYPQQPQTPSNPQQPQLSWDFAKPTNPQYPKPQTPPSKPQYPNPQTPPSKPQYPNPQTPPSKPQYPNPQTPPSKPQYPRPQTPQLPGKKQWDDTKTPNVPSKRPEAPGVPTPKSCDVEVASRVPCGASAVSATECEARDCCFDGQSCYFAKGVTVQCTKDGHFIVVVAKDVTLPHIDLETISLLGGGQGCTHVDSNSLFAIYYFPVTACGTVVMEEPGVIMYENRMTSSYEVGVGPLGAITRDSTYELLFQCRYIGTSVETLVVEVLPLDNPPPA…	NM_001309997.1	ATGGCAAGTCACAGGAGTGTCACCCGTTGGGCCGCGCTGGCTCTGCTATGCTGCTTAGCTAGGAAAGGAGCAGAGGCTCAGAAGGGTTATCCACAACAGCCTTCGTACCCTCAGCAACCTCAAAAACCTTCGTACCCTCAGCAACCTCAAACCCCGTCGTACCCTCAGCAACCTCAAACCCCGTCGTACCCTCAGCAACCTCAAAAACCTTCGTACCCTCAGCAACCTCAACAGCCTTCGTACCCTCAGCAACCTCAAAAACCTTCGTACCCTCAGCAACCTCAAACGCCTTCGTACCCTCAGCAACCTCAAAAGCCTTCGTACCCTCAGCAACCTCAAACGCCGTCGTACCCTCAGCAACCTCAAACGCCTTCGTACCCTCAGCAACCTCAAACACCT…	XP_036003209	>FunhetAlv	MILFPCLMVLLGLCCVSRAAPKNPGKVEDAPSGNTTVVSAVNATHSATNWTTKNDFYSASNNISSQNKSAETIEVRNMPVEEGDIMMTEDRNAANTLWSNAIVPYEINPELDHRRAEILAAFRMISASTCIRFVARTNELNYLHIRDGEGCASFVGVSGGSQTVYFGPSCAVGNLVHELIHALGLYHEHTRGDRDQFITINWPSVIPDKKENFKVKYGNTLNLPYDFESIMHYGTTYFSVDGSPTILVNDNKDVGQRTHLSALDIRKLKALYRC	XM_036147316.1	ATGATTCTGTTTCCCTGTTTGATGGTGCTGCTTGGGCTCTGCTGTGTGTCCAGAGCAGCTCCTAAAAATCCGGGAAAAGTAGAGGATGCCCCCTCAGGCAACACCACAGTTGTGTCAGCTGTCAACGCGACTCACTCAGCCACAAACTGGACAACAAAAAACGATTTTTACTCTGCTTCAAATAACATCTCCTCCCAAAACAAGAGCGCAGAGACCATTGAAGTGAGGAATATGCCTGTTGAGGAGGGAGACATAATGATGACGGAGGACAGGAATGCTGCCAACACGCTGTGGTCCAATGCGATCGTCCCTTATGAAATCAACCCTGAACTGGATCATCGACGGGCTGAAATCCTGGCGGCCTTCAGGATGATATCGGCATCCACGTGTATTCGCTTT…	XP_021165814	>FunhetNas4	NAVGQSWTTTDLPYVISPQINHRTDDIMAAMAMVSEHTCITFHKRNSESNYVLFKIGNGCASHVGFIGGEQHVYVAPSCSVGNIAHEILHTLGFQHEHTRLDRDKFIDIIQSNIIPGMEKNFKKLAGQTFDIPYDYTSIMHYGRCFFSSNGEPTIIPKKNVKDMGQRDRLMETDIKKIKLLYNC	XM_021310139.2	ATGCTGCTTCTGCTCTTACTGGTAGTTATGTCAGCTGAATTGGTGAAAAATGTGCCTCTGGTTAACGTCAGCACCTTACAAAATGTGACCCACCTCCCAGAGACATTAGAAGAGCTGTATTCTAACGGAAGGGCATTTTTGGAGGGAGACATGTTGATGTTGGCACCAGCCCCCCCGGTGATCCAGAGTAGGACAAAGCGGAAGGACAGGAATGCGGTGGGACAATCATGGACAACCACAGACTTGCCATATGTTATCAGCCCACAAATAAACCACAGAACAGATGATATCATGGCTGCCATGGCGATGGTGTCTGAACATACCTGTATAACTTTCCACAAGAGAAACTCTGAGTCAAACTATGTGCTCTTCAAAATCGGCAATGGTTGTGCTTCACAC…	NP_001296855	>FunhetHCE	MISSTSLLLLLLLGFSRALPLQEEGDQEEEKEEGADTVDMTTRILTANNASDEMLLEGDIMLPKSRNAMKCWYNSCVWPKASNGKVVIPYVIGREFSGYERGIIEGGMRAFSGPTCIRFTPRTNERDFISVVSKQGCWSELGKTGGMQELSLNKQGCIYSGIVQHELNHALGFQHEQTRSDRDNYVRINWGNIIQQSAYNFQKHDTNNLNTPYDYSSIMHYGRDAFAIAYGRETITPFPNPNVPIGQRQGLSRWDVQRINMLHGC	NM_001309926.1	ATGATCTCCTCCACCAGCCTCCTGCTGCTGCTCCTGCTCGGCTTCTCTCGGGCTCTTCCTCTCCAGGAGGAAGGAGACCAGGAAGAGGAGAAAGAGGAAGGAGCAGACACTGTGGACATGACCACCAGGATTCTCACCGCCAACAACGCCTCAGACGAGATGCTGCTGGAAGGAGACATAATGCTTCCCAAATCCAGAAATGCCATGAAGTGCTGGTACAACAGCTGCGTGTGGCCAAAAGCCTCCAATGGCAAAGTGGTGATTCCTTACGTAATCGGTCGGGAGTTCAGCGGCTATGAGAGGGGGATCATCGAGGGCGGCATGAGGGCCTTCTCCGGGCCGACCTGCATCCGCTTCACGCCCCGCACCAACGAGCGCGACTTCATCAGCGTTGTGAGC…	NP_001296840	>FunhetLCE	MDLQARALLLLLLLSAVCNAYPTDNYKADDENSEKEDITTTILRMNNGSADMLFEGDVFVPRSRTAKKCLDPRYSCFWPKSSNGNVEIPFVLSDEYDHNEKNQILKAMKGFEGRTCIRFVRHRGERAYLSIESKFGCFSLMGRSGERQLVSLQRPGCLNNGIIQHELLHAMGFYHEHTRSDRDKYVKINWDNIQEYYYKNFKKMDTDNLTPYDYSSVMQYGKTAFGKNRAESITPIPDPNVPIGQREGMSDTDILRVNKLYKCWSYIG	NM_001309911.1	ATGGATCTCCAAGCACGAGCCTTGCTTCTGCTCCTGCTGCTTTCAGCCGTCTGTAATGCTTACCCCACAGATAATTACAAAGCAGATGACGAAAACTCAGAGAAGGAGGACATCACAACCACTATCCTCAGAATGAACAATGGATCTGCCGATATGCTGTTTGAAGGAGACGTTTTTGTTCCAAGATCCCGGACTGCCAAGAAGTGCCTTGATCCACGTTACAGCTGTTTCTGGCCAAAGTCTTCAAATGGGAATGTGGAAATCCCTTTTGTTTTAAGTGACGAATATGATCACAACGAGAAGAATCAGATTCTCAAAGCCATGAAGGGCTTTGAGGGTAGAACCTGCATCCGCTTTGTTCGTCATAGAGGAGAGAGGGCGTACCTGAGCATTGAGTCC…
Gambusia affinis	Cyprinodontiformes	GCA_003097735.1	doi: 10.1093/gigascience/giaa092	0					in this study	>GamaffChgL	MKLIVVCVVVLVSFGSFCDAKPGKPLPPKQPLQPSQQLQTFEKELTWKYPDDPQPDPKPNVPFEQKYPATVPAATVAVECREAIAHVEAKKDLFGIGQPINPNDLVLGNCPPTGEDPVAQVLIYEVELHKCGSQLTTTDDALVYTYFLNYSPSNLGITPIVRTTQAPVIVECHYPRWHNVSSLPLEPLWVPFSAVKMAEEFLYFTMKLMTDDWLNERPSYQYFLGDLIRIEVTVKQYFHVPLRVYVDRCVATLSPDATSSPTYVFLDNFGCLVDARITVCDSRFMARTEENKLQFQLEAFRFQNPDSGLIYITCHLKATSTAHPIDGQHRACSYLGGWREASGVDPACASCESGDVVLYTSPGITFGNPLAISSDGGGRQQAPGDPIVPYLSPFSRKAR…	in this study	ATGAAATTAATTGTCGTTTGTGTTGTGGTGCTGGTCTCTTTTGGTAGCTTCTGTGATGCAAAACCTGGTAAACCATTACCTCCCAAACAACCACTTCAGCCATCCCAACAATTGCAGACATTTGAGAAAGAGCTCACCTGGAAATACCCTGATGATCCCCAGCCTGACCCCAAGCCTAATGTGCCATTTGAGCAGAAATATCCAGCAACGGTTCCTGCTGCAACTGTTGCTGTTGAGTGCAGAGAAGCCATAGCTCACGTGGAGGCCAAGAAGGACTTGTTTGGCATCGGGCAGCCCATCAATCCAAACGACCTCGTCTTGGGTAACTGTCCACCTACCGGAGAAGACCCTGTCGCTCAAGTGCTGATTTATGAAGTTGAACTGCATAAATGTGGAAGC…	XP_043980489.1	>GamaffChgH	MVSHWSVTCLAALALLCCLASKEAEAQKNPQMPQYPQKPQMPQYPQQPQIPYPQLQNPQQRQNPYPQPQNSQQPQILYPQPQNSQQHQSPYLQQPQNPYPQPQNPQQPQNPQQPQNPYPQPQQRQNPFTQPQNPQQPQNPYPQPQNPYPQPQNPQQPQNLYPQQPQNPYPQPLNPQQAQNPQQPQNPYPQQPQNLYPQQPQNPQQRRPLIPQQPRPQNPQQLPYDALKPQYPPYPKPQMPMKPQYPRPQMPQATSIPPMRPHDPLIPSPTRCDVPTVSRVPCGAPDITATECEARDCCFQGQSCYFGKGVTVQCTKDGQFIVVVAKDVTLPHIDLETISLWEGGPGCTHVDSNSIFAIYFFPVTACGTVVMEEPGVIIYQNSMTSSYEVGIGPLGAITR…	XM_044124554.1	ATGGTAAGTCACTGGAGTGTCACTTGTTTGGCAGCACTAGCTCTGCTATGCTGCTTGGCTAGCAAGGAAGCAGAGGCACAGAAGAATCCTCAAATGCCTCAGTATCCCCAGAAACCTCAGATGCCTCAGTACCCTCAGCAACCTCAGATCCCTTACCCTCAACTTCAGAACCCTCAGCAACGTCAGAACCCTTACCCTCAACCTCAGAACTCTCAGCAACCTCAGATCCTTTACCCTCAACCTCAGAACTCTCAGCAACATCAGAGCCCTTACCTTCAACAACCTCAGAACCCTTATCCTCAACCTCAGAACCCTCAGCAACCTCAGAACCCTCAGCAACCTCAGAACCCTTACCCTCAACCTCAGCAACGTCAGAACCCTTTCACTCAACCTCAGAAC…	0					XP_043952527.1	>GamaffNas4	MLLQLLVALTLAAYVKNASLCNKKVAQYVGQDPETLQELLSRALPVVEGDIILSKQRNTNGKPWPTTDLAYEISPLIEFMTENILAGMNMVSEHTCITFHKRNSDPNYVLFRPGKGCASNIGFREGRQFVYLSPLCSVGSIAHEILHTLGFSHEHTRSDRADYIEVIVKNMIEGVESNFRIIRGKTFGIPYDYASILHYGRTFFSINGEPTIIPKRDARNMGQRRRLTESDIQKVNHLYKCDSLKSNTTAEG	XM_044096592.1	ATGCTGCTTCAGCTTTTAGTGGCTCTAACTTTAGCTGCCTATGTGAAAAACGCGTCTCTGTGTAACAAAAAGGTAGCGCAATATGTGGGCCAGGACCCAGAGACATTACAAGAGCTTCTATCTCGTGCCCTGCCAGTGGTGGAGGGAGACATAATTTTATCGAAACAGAGGAATACAAATGGTAAACCTTGGCCAACTACAGACTTGGCATATGAGATCAGTCCACTCATAGAATTCATGACGGAGAATATCCTGGCTGGCATGAACATGGTGTCTGAGCACACCTGTATAACTTTCCACAAGAGAAACTCTGATCCAAACTACGTGTTGTTCCGTCCTGGAAAAGGCTGTGCTTCAAACATCGGCTTTCGAGAAGGCAGGCAGTTTGTGTATCTTTCG…	0					0
Gambusia holbrooki	Cyprinodontiformes	GCA_009663075.1	doi: 10.1534/genetics.119.302698	0					ND					in this study	>GamholChgH	MVSHWSVTCLAALALLCCLASKEAEAQKNPQMPQYPQKPQMPQYPQQPQIPYPQLQNPQQRQSPYPQPQNSQQPQILYPQPQNSQQPQSPYPQQPQNPYPQQPQNPQQPQNPQQPQNPYPQQPQNPYPQPQQRQNPFPQPQNPQQPQNPYPQPQNPYPQPQNPQQPQNLYPQQPQNPYPQPLNPQQAQNPQQPQNPYPQQPQNLYPQQPQNPQQRRLLIPQQPRPQNPQQLPYDALKPQYPPYPKPQMPMKPQYPRPQMPQATSIPPMRPHDPLIPSPTRCDVPTVSRVPCGAPDITATECEARDCCLQGQSCYFGKGVTVQCTKDGQFIVVVAKDVTLPHIDLETISLWGGGPGCTHVDSNSIFAIYFFPVTACGTVVMEEPGVIIYQNSMTSSYEVG…	in this study	ATGGTAAGTCACTGGAGTGTCACTTGTTTGGCAGCACTAGCTCTGCTATGCTGCTTGGCTAGCAAGGAAGCAGAGGCACAGAAGAATCCTCAAATGCCTCAGTATCCCCAGAAACCTCAGATGCCTCAGTACCCTCAGCAACCTCAGATCCCTTACCCTCAACTTCAGAACCCTCAGCAACGTCAGAGCCCTTACCCTCAACCTCAGAACTCTCAGCAACCTCAGATCCTTTACCCTCAACCTCAGAACTCCCAGCAACCTCAGAGCCCTTACCCTCAACAACCTCAGAACCCTTACCCTCAGCAACCTCAGAACCCTCAGCAACCTCAGAACCCTCAGCAACCTCAGAACCCTTACCCTCAGCAACCTCAGAACCCTTACCCTCAACCTCAGCAACGT…	0					in this study	>GamholNas4	MLLQLLVALTLAAYVKNASLCNKKVAQYVGQDPETLQELLSRALPVVEGDIILSKQRNTNGKPWPTTDLAYEISPPIEFMTENILAGMNMVSEHTCITFHKRNSDPNYVLFRPGKGCASNIGFREGRQFVYLSPLCSVGSIAHEILHTLGFSHEHTRSDRADYIDVIMKNIIQGVENNFGIIRGKTFGIPYDYASILHYGRTFFSINGEPTIIPKRDARDMGQRRRLTESDIQKINRLYKC	in this study	ATGCTGCTTCAGCTTTTAGTGGCTCTAACTTTAGCTGCCTATGTGAAAAACGCGTCTCTGTGTAACAAAAAGGTAGCGCAATATGTAGGCCAGGACCCAGAGACATTACAAGAGCTTTTATCTCGTGCCCTGCCAGTGGTGGAGGGAGACATAATTTTATCGAAACAGAGGAATACAAATGGTAAACCTTGGCCAACTACAGACTTGGCATATGAGATCAGTCCACCCATAGAATTCATGACGGAGAATATCCTGGCTGGCATGAACATGGTGTCTGAGCACACCTGTATAACTTTCCACAAGAGAAACTCTGATCCAAACTACGTGTTGTTCCGTCCTGGAAAAGGCTGTGCTTCAAACATCGGCTTTCGAGAAGGCAGGCAATTTGTGTATCTTTCG…	0					0
Girardinichthys multiradiatus	Cyprinodontiformes	GCA_021462225.2	doi: 10.1101/gr.275826.121	0					XP_047248239.1	>GirmulChgL	MIMNLMAICIVMLALFGSFCDAQGFGKPGFPPKQPPQQTQQFETFEKELTWKYPDEPKPDPKPNVPFEQRYPVAAATVAVECRENIAHVEVKKDMFGIGQPINPNDLTLGNCPPVGEDTAAQVLIYEAELHMCGSQLMMTNVALIYTYTLNYNPSPVGYSPVVRTTQAAVIVECHYPRKHNVSSLPLDPLWVPFSAVKMAEEFLYFTMKLMTDDWMYERPSYQYFLGDHIHIEVTVKQYFHVPLRVFMDRCVATLSPDAASSPYYVFIDNIGCLIDAKITGSDSRFMPRSEDNKLQFQLEAFRFQDTSSGLIYITCHLKATHSANVIDSQHRACSYIGGWKEANGVDAACASCESGDVAPYVPPAVTFGAVPATPGGGVTLPAPGYSKLPYNPPRKVRD…	XM_047392283.1	ATGATCATGAATTTGATGGCTATTTGCATTGTGATGTTGGCCTTGTTTGGCAGCTTCTGTGATGCTCAGGGTTTTGGAAAACCTGGGTTTCCTCCCAAACAACCACCTCAGCAAACCCAACAATTTGAGACATTTGAGAAAGAACTCACCTGGAAATACCCTGATGAACCCAAGCCTGACCCCAAGCCTAATGTGCCATTTGAGCAGAGGTACCCTGTTGCTGCTGCAACCGTTGCTGTCGAGTGCAGAGAGAACATAGCTCACGTGGAGGTCAAGAAAGACATGTTTGGCATCGGCCAGCCCATCAATCCAAATGACCTCACCCTGGGTAACTGTCCTCCTGTTGGAGAGGATACTGCCGCTCAAGTGTTGATTTATGAAGCTGAACTCCATATGTGT…	XP_047240713.1	>GirmulChgH	MASHWSFTCWAALALLCCLTGKEAEAQKGYPQDPGHVSPPHFPLPQKPSYPHVPQMPTYPEVPQMPLYPQPPQKPSYPQQPQTPSFPQVPQTPSHPQVPQKLSDPQHPQKPLYPPVPPKDPPKVQWDDSKPQYPQPQWPQPQYPQPQYPQPQYPQPQYPQPQYPQPQYPQPQYPQPQYPQPQYPQPQYPQPQYPHPQYPQPQYPQPQKPPKPLDPQPHYPVAQTPSKPQDLGTKIHPKQQWDDTKTPNPQPQAPNVPSKTPQTPGIPTPKSCDVERASRVPCGVSDISATECAARDCCFDGQSCYFGKGVTVQCTKDGYFIVVVAKDITLPHIDLETISLLGGGHGCTHVDSNSLFAIYFFPITACGTVVMEEPGVIIYENRMTSSFEVGVGPLGAITR…	XM_047384757.1	ATGGCAAGTCACTGGAGTTTCACCTGTTGGGCAGCACTGGCTCTACTATGCTGCTTAACTGGGAAAGAAGCAGAGGCTCAAAAGGGTTACCCTCAGGATCCTGGGCATGTTTCACCGCCGCATTTTCCTCTCCCTCAAAAGCCTTCATACCCCCATGTACCTCAAATGCCTACATACCCCGAGGTACCTCAAATGCCTTTGTACCCACAGCCACCTCAAAAACCTTCGTACCCTCAGCAACCTCAAACGCCTTCGTTCCCCCAGGTACCTCAAACGCCTTCACACCCCCAAGTACCTCAAAAGCTTTCGGACCCCCAGCATCCTCAAAAACCTTTGTACCCCCCTGTACCTCCAAAGGACCCCCCGAAAGTGCAATGGGACGATTCAAAGCCTCAGTAC…	XP_047243463.1	>GirmulAlv	MILYPCVVLLGLCSMATAGPRSRKQEEIAPSAASNHTLSPNKSAETIEVSNMTLEEGDILLAEDRNAVNMVWSDAIVPYEISPGVGFRVADILAAFRMVSANTCIRFVEHTDEFNYLVFKQGEGCASFVGVSGGSQPVFLSQACTAGNLAHELIHALGLYHEHTRDDRDNYVTINWSNIIPSMKDNFKVKRGNTLNLPYDFESIMHYGESYFSVDGSPTIVTNQNGKAIGQRTHLSQLDIKKLKTLYHC	XM_047387507.1	ATGATTCTGTATCCTTGTGTGGTGTTGCTGGGACTCTGCAGCATGGCAACAGCTGGTCCTAGAAGTCGAAAACAAGAAGAGATTGCTCCCTCAGCAGCTTCAAATCACACTCTGTCTCCCAACAAGAGTGCAGAGACCATAGAAGTGAGCAATATGACTCTTGAGGAAGGAGACATATTGTTGGCGGAGGACCGGAATGCAGTAAACATGGTGTGGTCAGATGCGATCGTCCCTTATGAAATCAGTCCTGGAGTGGGTTTTCGAGTGGCTGATATCCTTGCTGCCTTTAGGATGGTATCAGCAAACACGTGTATTCGTTTTGTCGAGCACACAGATGAGTTCAACTATCTTGTTTTTAAACAAGGGGAAGGTTGTGCGTCCTTTGTTGGTGTGAGTGGA…	XP_047227752.1	>GirmulNas4	MLLLIFLVALVFAEYGENVPLIDIQTLQNLTYHPETLEELLSDQNTLDEGDLLMLKDRNAVGPFWPTTDLPYDVQPDINHRMNHIIAAMKMVSEHTCITFHRRNPSEKNYVLFQTGNGCASHVGFIGGQQHVYVAPSCSVGNIAHEILHTLGFQHEHTRLDRDKFINVVQSNIIPGMEKNFRKLDGQTFNIPYDYTSIMHYGRGFFSSNGEPTIIPKKDVKDMGQRDRLAKTDIKKVILLYNCDSIISNTTAKS	XM_047371796.1	ATGCTGCTTCTGATCTTCCTAGTGGCACTAGTGTTTGCTGAATATGGGGAAAATGTGCCTTTGATTGATATCCAAACATTACAAAACCTGACCTATCATCCAGAGACATTAGAAGAGCTCCTGTCTGACCAAAATACATTGGATGAGGGAGACCTGCTGATGTTGAAGGACAGGAACGCAGTGGGACCTTTTTGGCCAACCACAGACTTGCCATATGATGTCCAACCAGATATAAACCATAGAATGAACCATATCATTGCTGCCATGAAGATGGTGTCTGAACATACCTGTATAACTTTCCACAGACGAAACCCCTCTGAGAAAAACTATGTGCTCTTCCAGACTGGCAATGGTTGTGCTTCACACGTGGGCTTCATCGGGGGCCAGCAGCATGTGTAT…	XP_047219547.1	>GirmulHCE	MIPSTSLLLLLLLGVSQALPLQEEGQQEETKQKEADTVDMTTRILIANNGSEEILLEGDIVAPKSRNAMKCWYNSCLWKKDSGGKVVVPYVIGQEFSSYERQTIEGGMRAFAGQTCIHFTPRTNQNDFISIVSKQGCYSELGRTGGMQELSLDKQGCVYSGIAQHELNHALGFQHEQTRSDRDSYVRINWENIIPQSANNFYKHDTNNLNTPYDYSSIMHYGRDAFAIAYGKDTITPIPNPNVQIGQWQGLSRWDITRINLLYNC	XM_047363591.1	ATGATTCCCTCCACCAGCCTCCTGCTGCTGCTCCTGCTTGGCGTCTCTCAGGCTCTTCCTCTCCAGGAGGAAGGACAACAGGAAGAGACAAAACAAAAAGAAGCAGACACTGTTGACATGACCACCAGGATTCTGATCGCCAACAACGGCTCAGAAGAAATTCTGCTGGAAGGAGACATAGTGGCTCCCAAATCCAGAAATGCCATGAAGTGCTGGTACAACAGCTGCCTGTGGAAAAAAGACTCCGGTGGTAAAGTGGTGGTTCCTTATGTAATTGGCCAGGAGTTCAGCAGTTATGAGAGGCAGACCATCGAAGGTGGTATGAGGGCCTTCGCCGGCCAAACCTGCATCCACTTCACACCCCGTACCAATCAGAACGACTTCATTAGCATTGTGAGC…	XP_047244792.1	>GirmulLCE	MRDRCKEDQAADKSGDLRTSGGQVISARNNPDPWERLDFYFFYSGVTRGERRRTGVDLLVAPNSVVLSSVDARQSEASAHFASPPSGEKKIDLIAQAWLLLLLLSAICNAYPVDKYGADDVLENPEKEDITTTILRMNNGSTDMLLEGDILVPKTRTAMKCLNKQYSCFWPKISNGKVGVPFVISNTVDDTEKSKILLARKGFEGNTCIRFVPYRAEKAYLSIEPKYGCFSLMGRVGDKQLVPLQRSGCMNNGIIQHELLHALGFYHEHTCNDLDQYVRINWENVQDYFLHNFKKMDTDNFSPYDYSSVMQYGKTAFGKKGAETITPIPDSNVPTGQKHSMSDTDILRVNKLYKC	XM_047388836.1	ATGAGGGACCGGTGCAAAGAGGATCAGGCAGCGGACAAAAGTGGAGACCTTAGGACCTCTGGAGGTCAGGTGATATCGGCTAGAAATAATCCAGATCCTTGGGAGAGGTTGGACTTCTACTTCTTCTACTCTGGAGTGACCCGCGGGGAGAGGCGGCGGACTGGGGTGGATTTGCTTGTTGCCCCCAACTCAGTTGTCTTGTCGTCAGTCGATGCAAGGCAAAGTGAAGCATCGGCACATTTTGCATCACCACCTTCAGGAGAAAAAAAAATTGACCTCATAGCACAAGCCTGGCTTCTGCTACTGCTGCTTTCAGCCATCTGTAATGCTTACCCTGTAGATAAGTATGGTGCAGATGATGTATTAGAAAACCCTGAGAAGGAGGACATCACAACAACT…
Girardinus metallicus	Cyprinodontiformes	GCA_903067095.1	doi: 10.1093/molbev/msab057	0					in this study	>GirmetChgL	MKLIAVCVVVLVSFGSFCDAKPGKPLGLPLQQSQQQLQTFEKELTWKYPDDPQPDPKPNVPFELRYPATVPAATVAVECREAIAHVEAKKDLFGIGQPINPNDLILGNCPPTGEDPVAQVLIYEVELHKCGSQLTTTDDALVYTYFLNYSPSNLGFTPIVRTTQAPVIVECHYPRKHNVSSLPLEPLWVPFSAVKMAEEFLYFTMKLMTDDWVNERPSYQYFLGDLIRIEVTVKQYFHVPLRVYVDRCVATLSPDATSSPNYAFLDNFGCLVDARITVCDSKFMARTEENKLQFQLEAFRFQNPDSGLIYITCHVKATSTAHPIDGQHRACSYVGGWREASGVDPACASCESGDVVSYTAPGVTFSNPLVISSDGGGGQQTPADPKVPYNLPFSRKARD…	in this study	ATGAAATTAATTGCCGTTTGCGTTGTGGTGCTGGTTTCTTTTGGCAGCTTCTGTGATGCAAAACCTGGTAAACCATTAGGTTTACCACTTCAGCAATCCCAACAGCAATTGCAGACATTTGAGAAAGAGCTCACCTGGAAATACCCTGATGATCCCCAGCCTGACCCCAAGCCTAATGTGCCATTTGAGCTGAGATATCCAGCAACGGTTCCGGCTGCAACCGTTGCTGTTGAGTGCAGAGAAGCCATAGCTCACGTGGAGGCCAAGAAGGACTTGTTTGGCATCGGGCAGCCCATCAATCCAAACGACCTCATCTTGGGTAACTGTCCACCTACTGGAGAAGACCCTGTCGCTCAAGTGCTGATTTATGAAGTTGAACTACATAAATGTGGAAGTCAA…	in this study	>GirmetChgH	MASHWSVTCLAALALLCCLASKEAEAQKYPQTPQYPQKPQTNQNPQTPQNPQQPQNPDPQNSYPQKSQNPYPQQPQIPYPQNRYLQQPQIPYPQNRYLQQPQNPYPQPPQILYPQPPQIPYPQPPQIPYPQPPQIPYPQLPQNPYPQPQNPQQPQNPQQPQNPHQPQNPHQPQSPHQPQNPYPRPQNPHQPQNPYPQPQNPHQPQNPYPRPQNPQQPQNPHQPQNPQQLVFDASKPLYLSYPKPQMPMKPQYPQPQTPQTASIPPMTSKDPVVPSPKRCDVPIASRVPCGAPDITATECEARDCCFQGQSCYFGKGVTVQCTKDGQFIVVVAKDVTLPHIDLETISLWGGGPGCTHVDSNSIFAIYFFPVTACGTVVMEEPGVIIYENSMTSSYEVGVG…	in this study	ATGGCAAGTCACTGGAGTGTCACTTGTTTGGCAGCACTAGCTCTGCTATGCTGCTTGGCTAGCAAGGAAGCAGAGGCACAGAAGTACCCTCAAACACCTCAGTATCCCCAGAAACCTCAGACGAATCAGAATCCTCAGACGCCTCAGAACCCTCAGCAACCTCAGAACCCTGACCCTCAGAACAGTTACCCTCAGAAATCTCAGAATCCTTACCCTCAGCAACCTCAGATTCCTTACCCTCAGAATCGTTACCTTCAGCAACCTCAGATTCCTTACCCTCAGAACCGTTACCTTCAGCAACCGCAGAATCCTTACCCTCAGCCACCTCAGATTCTTTACCCTCAGCCACCTCAGATTCCTTACCCTCAGCCACCTCAGATTCCTTACCCTCAGCCACCT…	0					in this study	>GirmetNas4	VALQKKRNAVGKSWPTTDLPYEISPDIKHRTTDIMAAMAMVSEHTCISFHRRNSPESNYVLFRPAKGCASNVGFFKGQQSLYVAPSCSVGNIAHEILHTLGFEHEHTRLDRDGFIEIIKSNIIKGNEKNFKKFDGKTFDIPYDYSSILHYGRTFFSSNGKPTIIPKQDVKDMGQRRRLTEADIQKIVLLYNCGTYRCGPAVQV	in this study	GTTGCTTTGCAGAAAAAAAGGAATGCAGTGGGTAAATCTTGGCCAACTACAGACTTGCCATATGAGATCAGTCCAGACATAAAGCACAGAACGACGGATATCATGGCTGCCATGGCAATGGTGTCTGAGCACACCTGTATAAGTTTCCACAGGAGAAACTCTCCCGAGTCAAACTATGTGCTCTTCCGTCCTGCTAAAGGCTGTGCTTCAAACGTGGGCTTTTTCAAAGGCCAGCAGTCTCTGTATGTTGCGCCATCATGCAGCGTGGGCAACATTGCTCATGAGATCCTGCACACTCTTGGCTTTGAGCATGAACACACCAGGTTGGACCGGGATGGCTTTATCGAAATTATCAAGAGTAACATCATCAAAGGTAATGAGAAAAACTTCAAAAAGTTT…	in this study	>GirmetHCE	MTPSTSLLLLLLLGLSQALPLEERGEQEEKKEGAEVTVDITTKILTTNNGSDEMLLEGDIVLPKNRNAMKCWYNSCLWSKASNGYVVVPYVIGREFTSYERQTIETGMRAFTSDTCVRFQQRTNE*DFISVVSKQGCWSELGKTGGMQELSLNKQGCIYSGIAMHELNHALGFQHEQNRSDRDSYVRINWQNIIPNTAYNFNKHDTNKLNTPYDYSSIMHYGRDAFAIAYGLETITPISDARVQIGQRQDLSHWDISRINMLYNC	in this study	ATGACTCCCTCCACCAGCCTCCTGCTGCTGCTCCTGCTCGGTCTCTCTCAGGCTCTTCCTCTAGAGGAGCGAGGAGAACAGGAAGAGAAGAAAGAAGGAGCAGAAGTAACAGTGGACATCACCACTAAAATTCTGACCACCAACAACGGCTCAGACGAAATGCTGCTGGAAGGAGACATAGTGCTTCCTAAAAACAGAAATGCCATGAAGTGCTGGTACAACAGCTGCCTGTGGAGCAAAGCCTCCAATGGCTATGTGGTGGTTCCTTATGTGATTGGTCGAGAGTTCACCAGCTATGAGAGGCAGACCATCGAGACCGGCATGAGGGCCTTCACCAGCGATACCTGCGTTCGCTTCCAGCAACGTACCAACGAGTGAGACTTCATCAGCGTTGTGAGC…	0
Kryptolebias brasiliensis	Cyprinodontiformes	GCA_028566095.1	doi: 10.56179/001c.77448	in this study	>KrybraChgHm	MKLIYCCLLAFALHSYLAVAQYPSQKPQEPQKPSYPQPPPPPPPQTPQKPSYPQKPSYPLPPLHPPPPPQTPQKPSYPQKPSYPQPPPPPPPQIPQDPQKPSYPQPPPPPQTPQKPSYPQKPSYPQPPPPPPPQIPQDPQKPSYPQPPPPPQTPQKPSYPQKPSYPQPPPPPLPQIPQDPQKPSYPQPPLPPQTPQKPSYPQKPSYPQNPELPPTKTDSFHTCEVSQSYKIQCGAPSITANECEAIHCCFDGRMCYYGKFATLQCTKDGQFIVVVARDATLPNIDLESISFLGSGPQCSPVGTTSAFAIYQFPVTECGTVMTEEPGVIVYENRLTSLYEVAVGPHGAITRDSHFELHVQCRYIGTSVEALVIEVGLVPPPPGVAAPGPLRVELRIGNGQ…	in this study	ATGAAGCTGATTTATTGTTGTCTCTTGGCTTTTGCTCTTCACAGCTACCTGGCTGTTGCTCAATATCCATCTCAGAAACCTCAGGAGCCTCAGAAACCTTCATATCCTCAGCCCCCTCCACCTCCACCTCCTCAGACCCCTCAGAAGCCGTCGTATCCTCAGAAACCTTCATATCCTCTGCCCCCTCTACATCCACCTCCACCTCCTCAGACCCCTCAGAAGCCTTCGTATCCTCAGAAACCTTCATATCCTCAGCCCCCTCCACCTCCACCTCCTCAGATACCTCAGGATCCTCAGAAACCTTCTTATCCTCAGCCCCCTCCACCTCCTCAGACCCCTCAGAAGCCTTCGTATCCTCAGAAACCTTCATATCCTCAGCCCCCTCCACCTCCACCTCCT…	in this study	>KrybraChgL	MKLAAVCVVVLTLIGSLCDAQYYSKPQKPSYPPTPQKPQDAQQQKQTFEQPLTWKYPEDPKPEPKTDVPFELRHPVPAATVAVECRESVAHVEVKKDMFGTGQFISPSDLTLGNCGPVAEDNTAHVLIYEAALQDCGSVLAMTDDSLIYTYTLNYNPKPLGSSPVVRTSQAAVIVECHYPRHHNVSSLPLDPHWVPFSAVKMAEEFLYFTLTLMTDDWLYERPSHQYFLGDLIHIEATVKQYFHIPLRVYVDRCIATLAPDVNSSPNYAFIDNHGCLIDARITGSDSKFMARSAENRLQFQLEAFRFQGADSGVMYITCYLIATSTSHPIDNEHRACSYIDGWREASGADGACGSCESGDFVVHTVPVVAPGTSTSGGPGSKGPDHPSYPSNPSR	in this study	ATGAAGTTGGCTGCTGTTTGCGTTGTGGTGCTGACCTTGATTGGCAGCTTATGTGATGCCCAGTACTATTCAAAACCTCAAAAACCTTCATACCCACCAACGCCTCAAAAGCCTCAAGATGCCCAACAGCAAAAACAAACATTTGAACAACCACTCACCTGGAAATACCCTGAAGATCCCAAGCCTGAACCAAAGACTGACGTGCCATTCGAACTGAGACACCCTGTTCCAGCTGCAACTGTTGCTGTCGAGTGCAGAGAGAGTGTAGCTCATGTGGAAGTGAAGAAGGACATGTTCGGCACTGGACAGTTCATCAGTCCATCTGACCTCACCCTGGGTAACTGTGGCCCTGTTGCAGAGGATAATACTGCTCACGTGCTGATTTATGAAGCTGCATTG…	in this study	>KrybraChgH	PQYPQPPQYPEKPQYPHYPPKKYPPVLASDQSVKDLNVPPQKPQTPVLPAPPKTCEVETNVRVPCGLPDISAADCEARDCCYDGHSCYFGKGVTVQCTKDGQFIVVVAKDVTLPNIDLESISLLGGGQGCTHVDSNSVFAIYFFPVTACGTVAMEEPGAIIYQNKMVSSYEVGVGPHGSITRDSSYELLFQCKYHGTSIESVVVEVMPLDNPPLPVAALGPISVTLRLANGQCMTKGCNEVMAAYTSYYSDSDYPVIKVLREPVYVEVQLLDKTDPALVLTLGHCWATTSPEPHSSPQWDILIDGCPYADDRYLSSLVPVDASSGLELPTHYRRFIFKMFTFVNLEMEPLREKVYIHCSTAVCVQGPGVNCEPSCYRKGKRDTEAADHRKVEPKVVVSS…	in this study	CCTCAGTACCCTCAGCCTCCTCAGTACCCCGAGAAGCCTCAGTACCCTCACTATCCACCAAAAAAGTACCCTCCTGTCCTTGCCAGTGATCAGTCTGTCAAAGATCTAAATGTTCCTCCCCAGAAACCACAGACCCCTGTATTGCCTGCACCTCCTAAGACCTGTGAAGTGGAAACAAATGTGCGAGTTCCCTGTGGACTTCCTGATATCTCTGCTGCAGACTGTGAGGCTAGAGACTGCTGCTATGATGGCCATTCATGCTACTTTGGAAAAGGAGTGACAGTCCAGTGCACGAAGGATGGCCAGTTCATTGTTGTTGTGGCCAAAGATGTCACTCTACCCAATATTGACCTGGAATCAATCTCACTGTTGGGAGGAGGTCAAGGCTGTACACATGTT…	in this study	>KrybraAlv	LISFNTLTGVPVNSTKEAASASGNATVSVLHLVMNQTSGEASTLGASQNVSAETLQSDMAVHEGDLLIGEDRNAVNMVWSNAVVPYVISPELAHRTAEILEAFNMIMMFTCISFQQHRNELNYIEIKDGRGCASMVGCSGGSQPVYFDSTCSKGNLCHELIHTLGLYHEHTRQDRDYYITVNWPNIIPGKKGNFEIKSGNTLNLPYDFDSIMHYGPAFFSVDGTPTIVTKGGWNIGQRQQLSQLDIQKLNALYHC	in this study	TTAATATCTTTTAACACCTTGACAGGTGTTCCTGTCAACTCAACAAAGGAAGCTGCTTCTGCCTCAGGAAATGCAACTGTTTCTGTGCTTCACCTGGTTATGAATCAGACTTCAGGAGAGGCATCAACGCTTGGAGCGTCTCAGAATGTGAGCGCAGAGACCCTGCAGAGCGACATGGCAGTTCACGAGGGAGACTTGTTGATCGGGGAAGACAGGAATGCTGTGAACATGGTGTGGTCAAATGCTGTTGTCCCTTATGTCATCAGTCCAGAATTAGCTCATCGAACGGCAGAGATCCTGGAAGCTTTCAACATGATCATGATGTTCACGTGTATCAGTTTCCAGCAGCACAGGAATGAGCTGAACTACATTGAAATTAAGGATGGGCGAGGCTGTGCG…	in this study	>KrybraNas4	MGFVYLYLYERFPELMSNQQALVEGDLFLPSQHFRDIRTARKVTTDRMSLKKDRNAVGKTWPTTDIPYEISPEMENRTTDILAAMEMVSKHTCITFHKRGAEPDYVLFKIGNGCASYVGYIGGGQGLFVAPTCSSGNIVHELLHTIGFQHEHTRSDRDQYIQIVYDNILPGMEKNFKKLEGKTFGIPYDYTSIMHYGGNFFSLNGKATIIPKKDDVHGMGQRKKLMDSDIKKVQLLYHC	in this study	ATGGGTTTTGTGTATTTGTATTTATATGAACGTTTTCCAGAACTGATGTCCAACCAACAAGCACTAGTGGAGGGAGACCTCTTCTTGCCAAGTCAACATTTCAGAGACATAAGAACTGCGAGAAAAGTGACCACTGACCGAATGAGTTTAAAGAAGGACAGGAATGCAGTGGGCAAAACATGGCCAACAACAGACATACCGTATGAAATCAGTCCAGAAATGGAGAACCGAACAACAGACATCCTGGCTGCCATGGAGATGGTGTCTAAACACACCTGCATAACCTTCCACAAGAGAGGGGCTGAGCCAGACTACGTGCTCTTTAAAATCGGCAATGGGTGTGCATCGTACGTGGGCTACATTGGCGGCGGACAGGGTTTGTTTGTGGCACCCACGTGC…	in this study	>KrybraHCE	MTPSASLLLLLLLGLSQALPLQEEGDHDGDXXXXXYEEDQQQGSEHVDMTSKILTANNGSDEMLLEGDIVAPKSRNAMKCYYNSCLWKKASNGLVVVPYVIGSEYSGSERQTIEGAMRAFAGQTCIRFMPRTRETDYIMVVSKTGCYSELGRTGGVQELSLNKGGCIYGGIAQHELNHALGFQHEQTRSDRDSYVRINWENIIQQSAYNFFKHDTNNLNTPYDYSSIMHYGKDAFSIGYGKDTITPIPNPNAPIGQRNGLSRWDITRINLLYGC	in this study	ATGACTCCCTCTGccagcctgctgctgctgctcctgctcgGCCTCTCCCAGGCTCTTCCTCTCCAGGAGGAAGGAGACCATGATGGAGACCANNNNNNNNNNNNNTATGAGGAAGACCAACAACAAGGGTCAGAACATGTGGACATGACCTCCAAGATTCTCACGGCCAATAACGGCTCCGACGAAATGCTGCTGGAAGGAGACATTGTGGCTCCCAAATCCAGAAATGCCATGAAGTGCTACTACAACAGCTGCCTGTGGAAAAAAGCCTCCAACGGCTTAGTGGTGGTCCCCTACGTCATAGGCAGTGAGTACAGTGGTTCCGAGAGACAGACGATCGAGGGCGCCATGAGGGCCTTCGCTGGCCAGACCTGCATCCGCTTCATGCCTCGTACCAGA…	in this study	>KrybraLCE	MDHKAGVSLLILLLSGLCNADTGDVRNYTLNIALKNSVDRSEKEDISTTILRMNNGSLDELLEGDVIIPKTRTALKCLNKQYSCFWEKSPNGNVEVPFIIGDQYDDSEKNKILTAMRAFEPKTCIRFVPRKNERAYLSIEPKYGCFSMLGRIGDMQVVSLQRFGCVDHGIIQHELLHALGFYHEHTRSDRDQYVKINWDNIKEYYLNNFKLMDTDNLNTKYDYSSVMQYGKTAFGKNGLETIIPIPDPNVPIGQTVGLSDIDILRINKLYNC	in this study	ATGGACCATAAAGCTGGAGTTTCTCTTTTGATCTTGCTGCTTTCAGGCCTCTGTAATGCTGACACTGGAGATGTAAGAAATTACACACTAAACATAGCATTGAAGAACTCAGTGGATAGATCTGAGAAGGAGGACATTTCCACAACTATCCTCAGAATGAACAATGGATCTTTGGATGAGCTGCTCGAAGGAGATGTGATAATTCCAAAAACCAGGACCGCTTTGAAGTGTCTCAATAAACAATACAGCTGCTTCTGGGAAAAGTCTCCGAACGGGAATGTAGAAGTCCCTTTCATTATTGGTGACCAGTATGATGACTCTGAGAAGAATAAGATTCTGACTGCCATGAGGGCCTTTGAACCAAAGACCTGCATTCGCTTCGTTCCTCGTAAAAATGAG…
Kryptolebias gracilis	Cyprinodontiformes	GCA_028565975.1	doi: 10.56179/001c.77448	in this study	>KrygraChgHm	MKLIYCCLLAFALHSYLAVAQYPSQKPQEPQKPSYPQPPPPPPPQTPQKPSYPQKPSYPLPPLHPPPPPQTPQKPSYPQKPSYPQPPPPPPPQIPQDPQKPSYPQPPPPPQTPQKPSYPQKPSYPQPPPPPLPQIPQDPQKPSYPQPPLPPQTPQKPSYPQKPSYPQNPELPPTKTDSFHTCEVSQSYKIQCGAPSITANECEAIHCCFDGRMCYYGKFATLQCTKDGQFIVVVARDATLPNIDLESISFLGSGPQCSPVGTTSAFAIYQFPVTECGTVMTEEPGVIVYENRLTSLYEVAVGPHGAITRDSHFELHVQCRYIGTSVEALVIEVGLVPPPPGVAAPGPLRVELRIGNGQCAYKGCVEEQVAYTSYYLDSDYPVTKVLRDPVYVEVHILER…	in this study	ATGAAGCTGATTTATTGTTGTCTCTTGGCTTTTGCTCTTCACAGCTACCTGGCTGTTGCTCAATATCCATCTCAGAAACCTCAGGAGCCTCAGAAACCTTCATATCCTCAGCCCCCTCCACCTCCACCTCCTCAGACCCCTCAGAAGCCGTCGTATCCTCAGAAACCTTCATATCCTCTGCCCCCTCTACATCCACCTCCACCTCCTCAGACCCCTCAGAAGCCTTCGTATCCTCAGAAACCTTCATATCCTCAGCCCCCTCCACCTCCACCTCCTCAGATACCTCAGGATCCTCAGAAACCTTCTTATCCTCAGCCCCCTCCACCTCCTCAGACCCCTCAGAAGCCTTCGTATCCTCAGAAACCTTCATATCCTCAGCCCCCTCCACCTCCACTTCCT…	in this study	>KrygraChgL	MKLAAVCVVVLTLIGSLCDAQYYSKPQKPSYPPTPQKPQDAQQQKQTFEQPLTWKYPEDPKPEPKTDVPFELRHPVPAATVAVECRESVAHVEVKKDMFGTGQFISPSDLTLGNCGPVAEDNTAHVLIYEAALQDCGSVLAMTDDSLIYTYTLNYNPKPLGSSPVVRTSQAAVIVECHYPRHHNVSSLPLDPHWVPFSAVKMAEEFLYFTLTLMTDDWLYERPSHQYFLGDLIHIEATVKQYFHIPLRVYVDRCIATLAPDVNSSPNYAFIDNHGCLIDARITGSDSKFMARSAENRLQFQLEAFRFQGADSGVMYITCYLIATSTSHPIDNEHRACSYIDGWREASGADGACGSCESGDFVVHTVPVVAPGTSTSGGPGSKGPDHPSYPSNPSR	in this study	ATGAAGTTGGCTGCTGTTTGCGTTGTGGTGCTGACCTTGATTGGCAGCTTATGTGATGCCCAGTACTATTCAAAACCTCAAAAACCTTCATACCCACCAACGCCTCAAAAGCCTCAAGATGCCCAACAGCAAAAACAAACATTTGAACAACCACTCACCTGGAAATACCCTGAAGATCCCAAGCCTGAACCAAAGACTGACGTGCCATTCGAACTGAGACACCCTGTTCCAGCTGCAACTGTTGCTGTCGAGTGCAGAGAGAGTGTAGCTCATGTGGAAGTGAAGAAGGACATGTTCGGCACTGGACAGTTCATCAGTCCATCTGACCTCACCCTGGGTAACTGTGGCCCTGTTGCAGAGGATAATACTGCTCACGTGCTGATTTATGAAGCTGCATTG…	in this study	>KrygraChgH	PPQYPEKPQYPQPPQYPEKPQYPHYPPKKYPPVLASDQSVKDLNVPPQKPQTPVLPAPPKTCEVETNVRVPCGLPDISAADCEARDCCYDGHSCYFGKGVTVQCTKDGQFIVVVAKDVTLPNIDLESISLLGGGQGCTHVDSNSVFAIYFFPVTACGTVAMEEPGAIIYQNKMVSSYEVGVGPHGSITRDSSYELLFQCKYHGTSIESVVVEVMPLDNPPLPVAALGPISVTLRLANGQCMTKGCNEVMAAYTSYYSDSDYPVTKVLREPVYVEVQLLDKTDPALVLTLGHCWATTSPEPHSSPQWDILIDGCPYADDRYLSSLVPVDASSGLELPTHYRRFIFKMFTFVNLEMEPLREKVYIHCSTAVCVQGPGVNCEPSCYRKGKRDTEAADHRKVE…	in this study	CCTCCTCAGTACCCCGAGAAGCCTCAGTACCCTCAGCCTCCTCAGTACCCCGAGAAGCCTCAGTACCCTCACTATCCACCAAAAAAGTACCCTCCTGTCCTTGCCAGTGATCAGTCTGTCAAAGATCTAAATGTTCCTCCCCAGAAACCACAGACCCCTGTATTGCCTGCACCTCCTAAGACCTGTGAAGTGGAAACAAATGTGCGAGTTCCTTGTGGACTTCCTGATATCTCTGCTGCAGACTGTGAGGCTAGAGACTGCTGCTATGATGGCCATTCATGCTACTTTGGAAAAGGAGTGACAGTCCAGTGCACGAAGGATGGCCAGTTCATTGTTGTTGTGGCCAAAGATGTCACTCTACCCAATATTGACCTGGAATCAATCTCACTGTTGGGAGGA…	in this study	>KrygraAlv	LISFNTLTGVPVNSTKEAAFASGNATVSALHLVMNQTSGEASTLGASQNVSAETLQSDMAVHEGDLLIGEDRNAVNMVWSNAVVPYVISPELAHRTAEILEAFNMIMMFTCISFQQHRNELNYIEIKDGRGCASMVGCSGGSQPVYFDSTCSKGNLCHELIHTLGLYHEHTRQDRDYYITVNWPNIIPGKKGNFEIKSGNTLNLPYDFDSIMHYGPAFFSVDGTPTIVTKGGWNIGQRQQLSQLDIQKLNALYHC	in this study	TTAATATCTTTTAACACCTTGACAGGTGTTCCTGTCAACTCAACAAAGGAAGCTGCTTTTGCCTCAGGAAATGCAACTGTTTCTGCGCTTCACCTGGTTATGAATCAGACTTCAGGAGAGGCATCAACGCTTGGAGCGTCTCAGAATGTGAGCGCAGAGACCCTGCAGAGCGACATGGCAGTTCACGAGGGAGACTTGTTGATCGGGGAAGACAGGAATGCTGTGAACATGGTGTGGTCAAATGCTGTTGTCCCTTATGTCATCAGTCCAGAATTAGCTCATCGAACGGCAGAGATCCTGGAAGCTTTCAACATGATCATGATGTTCACGTGTATCAGTTTCCAGCAGCACAGGAATGAGCTGAACTACATTGAAATTAAGGATGGGCGAGGCTGTGCG…	in this study	>KrygraNas4	MLLVLFVVLVFADCVNNAVIVRWEQHPETLEELMSNQQALVEGDLFLPSQHFRDIRTARKVTTDRMSLKKDRNAVGKTWPTTDIPYEISPEMENRTTDILAAMEMVSKHTCITFHKRGAEPDYVLFKIGNGCASYVGYIGGGQGLFVAPTCSSGNIVHELLHTIGFQHEHTRSDRDQYIQIVYDNILPGMEKNFKKLEGKTFGIPYDYTSIMHYGGNFFSLNGKATIIPKKDDVHGMGQRKKLMDSDIKKVQLLYHC	in this study	ATGCTGCTTGTGCTCTTCGTCGTCCTTGTGTTTGCTGATTGTGTCAATAATGCGGTGATTGTTAGGTGGGAGCAGCACCCAGAGACTTTAGAAGAACTGATGTCCAACCAACAGGCACTAGTGGAGGGAGACCTCTTCTTGCCAAGTCAACATTTCAGAGACATAAGAACTGCGAGAAAAGTGACCACTGACCGAATGAGTTTAAAGAAGGACAGGAATGCAGTGGGCAAAACATGGCCAACAACAGACATACCGTATGAAATCAGTCCAGAAATGGAGAACCGAACAACAGACATCCTGGCTGCCATGGAGATGGTGTCTAAACACACCTGCATAACCTTCCACAAGAGAGGGGCTGAGCCAGACTACGTGCTCTTTAAAATCGGCAATGGGTGTGCA…	in this study	>KrygraHCE	YEEDQQQGSEHVDMTSKILTANNGSDEMLLEGDIVAPKSRNAMKCYYNSCLWKKASNGLVVVPYVIGSEYSGSERQTIEGAMRAFAGQTCIRFMPRTRETDYIMVVSKTGCYSELGRTGGVQELSLNKGGCIYGGIAQHELNHALGFQHEQTRSDRDSYVRINWENIIQQSAYNFFKHDTNNLNTPYDYSSIMHYGKDAFSIGYGKDTITPIPNPNAPIGQRNGLSRWDITRINLLYGC	in this study	TATGAGGAAGACCAACAACAAGGGTCAGAACATGTGGACATGACCTCCAAGATTCTCACGGCCAATAACGGCTCCGACGAAATGCTGCTGGAAGGAGACATTGTGGCTCCCAAATCCAGAAATGCCATGAAGTGCTACTACAACAGCTGCCTGTGGAAAAAAGCCTCCAACGGCTTAGTGGTGGTCCCCTACGTCATAGGCAGTGAGTACAGTGGTTCCGAGAGACAGACGATCGAGGGCGCCATGAGGGCCTTCGCTGGCCAGACCTGCATCCGCTTCATGCCTCGTACCAGAGAGACCGACTACATCATGGTTGTGAGCAAAACCGGGTGTTACTCGGAACTGGGCAGAACAGGAGGAGTTCAGGAGCTGTCACTCAACAAGGGGGGCTGCATCTAC…	in this study	>KrygraLCE	MDHKAGVSLLILLLSGLCNADTGDVRNYTLNIALKNSVDRSEKEDISTTILRMNNGSLDELLEGDVVIPKTRTALKCLNKQYSCFWEKSPNGNVEVPFIIGDQYDDSEKNKILTAMRAFEPKTCIRFVPRKNERAYLSIEPKYGCFSMLGRIGDMQVVSLQRFGCVDHGIIQHELLHALGFYHEHTRSDRDQYVKINWDNIKEYYLNNFKLMDTDNLNTKYDYSSVMQYGKTAFGKNGLETIIPIPDPNVPIGQTVGLSDIDILRINKLYNC	in this study	ATGGACCATAAAGCTGGAGTTTCTCTTCTGATCTTGCTGCTTTCAGGCCTCTGTAATGCTGACACTGGAGATGTAAGAAATTACACACTAAACATAGCATTGAAGAACTCAGTGGATAGATCTGAGAAGGAGGACATTTCCACAACTATCCTCAGAATGAACAATGGATCTTTGGATGAGCTGCTCGAAGGAGATGTGGTAATTCCAAAAACCAGGACCGCTTTGAAGTGTCTCAATAAACAATACAGCTGCTTCTGGGAAAAGTCTCCGAACGGGAATGTAGAAGTCCCTTTCATTATTGGTGACCAGTATGATGACTCTGAGAAGAATAAGATTCTGACTGCCATGAGGGCCTTTGAACCAAAGACCTGCATTCGCTTCGTTCCTCGTAAAAATGAG…
Kryptolebias ocellatus	Cyprinodontiformes	GCA_028566035.1	doi: 10.56179/001c.77448	in this study	>KryoceChgHm	PQNPSYPQPPPPPPPQTPQKPSYPQKPSYPQPPPPPPPQTPQKPSYPQKPSYPQTPEVPPPTSFHTCEVPQSYKIQCGAPSVTANECEALSCCFDGRMCYYGKYATLQCTKDGQFIVVVARDATLPNIDLESISFLAGGPHCSPVGTTSAFAIYQFPVTECGTVMTEEPGVIIYENRLTSLYEVAIGPYGAITRDSQFELHVQCRYIGTSVEALVIEVGLVPPPPGVAAPGPLRVELRIGNGECAYKGCVEEQVAYTSYYIDSDYPVTKVLRDPVYVEVHILERTDPNIVLTLGRCWANTSPYPESLPQWDLLIDGCPYRDDHYLTRLLPVDGVIYPTHYRRFVFKMFTFVGGSASDPSKKLPSDPSLTPLKEHVYIHCETSVCQPTLANNCEPRCSRK…	in this study	CCTCAGAACCCTTCGTATCCTCAGCCCCCTCCACCTCCACCTCCTCAGACCCCCCAGAAGCCTTCGTATCCTCAGAAACCTTCGTATCCTCAGCCCCCTCCACCTCCACCTCCTCAGACCCCCCAGAAGCCTTCGTATCCTCAGAAGCCTTCGTATCCTCAGACCCCTGAGGTCCCTCCGCCAACGTCATTTCACACCTGTGAAGTACCCCAGAGCTACAAAATACAATGTGGCGCTCCCAGCGTCACTGCCAACGAATGTGAAGCTTTAAGCTGCTGCTTTGATGGACGCATGTGCTATTATGGGAAATATGCGACTCTTCAGTGCACCAAGGATGGCCAGTTCATTGTGGTTGTGGCCAGAGATGCCACGCTACCCAACATTGACTTAGAGTCAATT…	in this study	>KryoceChgL	MKLAAVCVVVLTLIGSLCDAQSYSKPQKPSYPTTPQKPQDPQQQKQTFEQPLTWKYPEDPQPEPKTDVPFELRYPVPAATVAVECRESTAHVEVKKDMFGIGQFISPADLTLGDCGPIAEDNTAHVLIYEAALQDCGSVLAMTADSLVYTYTLNYNPKPLGSAPVVRTSQAAVIVECHYPRHHNVSSLPIDPHWVPFSAVKMAEEFLYFTLRLMTDDWLYERPSHQYFLGDLIRIEATVKQYFHVPLRVYLDRCIATLAPDVNSSPNYAFIDNHGCLIDARITGSDSKFMARTAENKLQFQLEAFRFQGADSGVMYITCYLIATSTSHPIDNEHRACSYVGGWKEASGADGACGSCESGDFVVHSVPPVAPGTSTSGGPGSKPAGPENPSYPSYPSR	in this study	ATGAAGTTGGCTGCTGTTTGCGTTGTGGTGCTGACCTTGATTGGCAGCTTATGTGATGCCCAGTCCTATTCAAAACCTCAAAAACCTTCATACCCAACAACGCCTCAAAAGCCTCAAGATCCCCAACAGCAAAAGCAAACATTTGAACAGCCACTCACCTGGAAATACCCTGAAGATCCCCAACCTGAACCCAAGACTGATGTGCCATTCGAACTGAGATACCCTGTTCCTGCTGCAACTGTTGCTGTCGAGTGCAGAGAGAGTACGGCTCACGTGGAAGTCAAGAAGGACATGTTCGGGATTGGCCAGTTCATCAGTCCGGCTGACCTCACCCTGGGTGACTGTGGCCCCATTGCAGAGGACAATACTGCTCACGTGTTGATTTATGAAGCTGCGTTG…	in this study	>KryoceChgH	PQKPQSPQPPQNPQYPQTPQYPPKKYPYVLSNDQSVKDPNIPPQKPQDPVLPAPPKTCEVETSVRVPCGLPDISAADCEARDCCHDGQSCYFGKGVTVQCTKDGQFIVVVAKDVTLPNIDLESISLLGGGQGCTHVDSNSVFAIYFFPVTACGTVVMEEPGAIIYQNKMVSSYEVGVGPHGAITRDSSYELLFQCKYHGNSIESVVVEVLPLDNPPLPIAALGPISVTMRLANGQCMTKGCNDVVAAYTSYYSDSDYPVTKVLREPVYVEVQLLDKTDPALVLTLGRCWATAHPEPHSVPQWDILVDGCPYADDRYLSSLVPVDASSGLALPTHYRRFIFKMFTFVNLNMEPLREKVYIHCSTSVCVQMPGGSCEPSCYRKGKRDTEAAEQRKDEPKVV…	in this study	CCCCAGAAGCCTCAGTCCCCTCAGCCCCCGCAGAATCCTCAGTACCCTCAGACCCCTCAGTATCCACCAAAAAAGTACCCTTATGTCTTGTCCAACGACCAGTCTGTCAAAGATCCAAATATTCCTCCCCAGAAACCACAGGACCCTGTGCTGCCCGCTCCTCCTAAAACCTGTGAAGTGGAAACAAGTGTGCGAGTTCCCTGTGGGCTTCCTGATATCTCAGCTGCAGACTGTGAGGCCAGAGACTGCTGCCATGATGGACAGTCGTGTTACTTTGGAAAAGGAGTTACAGTCCAGTGCACCAAGGATGGCCAGTTCATTGTTGTTGTGGCCAAAGATGTCACTCTACCCAACATTGACCTGGAATCAATCTCGCTGTTGGGAGGAGGTCAAGGCTGT…	in this study	>KryoceAlv	MLLPCLMWLLGFCSMSAGEQANILTQLVLLNSDLLYFHTLAGVPVSSTKGAASASGNETVSVLHPAVNQTSGEASMLGASQNVSAETIQSDMPVQEGDLLIGEDRNAVNMVWSNGVVPYVISPELAHRMGEILQAFNMIMMFTCISFQPHTNELNYIEIKDGRGCASMVGCSGGSQPVYFDSTCSKGNLCHELIHTLGLYHEHTRQDRDQYITINWPNIIPGKKGNFEIKSGNTLNLPYDYDSIMHYGPAFFSVDGTPTIMTKGGWNIGQRQQLSQLDIQKLNALYHC	in this study	ATGTTGCTGCCTTGTTTGATGTGGCTGCTGGGTTTCTGCAGCATGTCAGCAGGTGAACAAGCAAACATTTTAACTCAACTGGTTTTGTTAAACTCTGATTTATTGTATTTTCATACCTTGGCAGGTGTTCCAGTCAGCTCAACAAAGGGAGCTGCTTCTGCCTCAGGAAATGAAACTGTTTCTGTGCTTCACCCAGCTGTAAATCAGACTTCAGGAGAGGCATCGATGCTTGGAGCGTCTCAGAATGTGAGCGCAGAGACCATTCAGAGTGATATGCCAGTTCAAGAGGGAGACTTGCTGATCGGGGAAGACAGGAATGCTGTGAACATGGTGTGGTCAAACGGGGTTGTCCCTTATGTCATCAGTCCAGAATTAGCTCATCGAATGGGGGAGATCCTG…	in this study	>KryoceNas4	MLLVLFVLLVFADCVSNAVIFRWEQHPETLEELMSDQRALVEGDIYLPSQHFRDIRTARKVTTDRMSLKKDRNAVGKTWPTTDIPYEISPEVENRTSDILVAMETVSKHTCITFHKRGAEPDYVFFKIGNGCASYVGYIGGGQGLFVAPPCSSGNIIHELLHTIGFQHEHTRSDRDQFIEIVQDNILPGMEKNFIKLNGKTFGIPYDYTSIMHYGRNFFSSNGKATIIPKKDDVHGMGQRKKLMDSDIKKVQLLYHC	in this study	ATGCTGCTTGTGCTCTTCGTCCTCCTTGTGTTTGCTGATTGTGTCAGTAATGCGGTGATATTTAGGTGGGAGCAGCACCCAGAGACTTTAGAAGAACTGATGTCGGACCAACGGGCATTGGTGGAGGGAGACATCTACCTGCCGAGTCAACATTTCAGAGACATAAGAACTGCGAGAAAAGTGACCACTGACCGAATGAGTTTAAAGAAGGACAGGAATGCAGTGGGCAAAACATGGCCAACAACAGACATACCGTATGAAATCAGTCCAGAAGTTGAGAACCGAACATCAGACATCCTGGTTGCCATGGAGACGGTGTCTAAACACACCTGCATAACCTTCCACAAGAGAGGGGCTGAGCCAGACTACGTGTTCTTCAAAATCGGCAATGGGTGTGCG…	ND					in this study	>KryoceLCE	MDHKPGVSLLLLLLSGLCNADTGDVRNYTLNIALKNSVDGSEKEDISTTILRMNNGSLHELYEGDVFIPKTRTALKCLNKQYSCFWEKSPNGNVEIPYIIGDQYDFSEKNKILTAMKGFEPKTCIRFVPRRNERAYLSIEPKYGCFSLLGRIGDKQVVSLQKFGCVDNGIIQHELLHALGFYHEHTRSDRDQYVKINWDNIKEYYLNNFKKMDTDNLNTKYDYSSVMQYGKTAFGKNGLETITPIPDPNVPIGQRVGLSDIDILRINKLYKC	in this study	ATGGACCATAAACCAGGAGTTTCTCTTCTGCTCTTGCTACTTTCAGGCCTCTGTAATGCTGACACTGGAGATGTAAGAAATTACACACTAAACATAGCATTGAAGAACTCAGTGGATGGATCTGAGAAGGAGGACATTTCCACAACTATCCTCAGAATGAACAATGGATCTTTACATGAGCTGTATGAAGGAGATGTGTTCATTCCAAAAACCAGGACTGCTTTGAAGTGTCTCAATAAACAATACAGCTGCTTCTGGGAAAAGTCTCCAAACGGGAACGTAGAAATCCCTTACATTATAGGTGACCAGTATGATTTCTCTGAGAAGAATAAGATTCTGACTGCCATGAAGGGCTTTGAACCAAAGACCTGCATTCGCTTCGTTCCTCGTAGAAATGAG…
Kryptolebias hermaphroditus	Cyprinodontiformes	GCA_007896545.1	doi: 10.1016/j.cbd.2020.100684	in this study	>KryherChgHm	MKLIYCCLLAFALHSYLAVAQYPPQKPQDPQKPSYPQPPPPPPPPPQTPQKPSYPQKPSYPQPPPPPQTPQKPSYPQTPQKPSYPQTPQKPSYPQTPQKPSYPQKPSYPQPPPPPPPQTPQKPSYPQTPEIPPPTSFHTCEVPQSYKIQCGAPSVTANECEALSCCFDGRMCYYGKYATLQCTKDGQFIVVVARDATLPNIDLESISFLAGGPHCSPVGTTSAFAIYQFPVTECGTVMTEEPGVIIYENRLTSLYEVAIGPYGAITRDSQFELHVQCRYIGTSVEALVIEVGLVPPPQGVAAPGPLRVELRIGNGECAYKGCVEEQVAYTSYYIDSDYPVTKVLRDPVYVEVHILERTDPNIVLTLGRCWANTSPYPESLPQWDLLIDGCPYRDDHYLT…	in this study	ATGAAGCTGATTTATTGTTGTCTCTTGGCTTTTGCCCTTCACAGCTACCTGGCTGTTGCTCAATATCCACCTCAGAAACCTCAGGATCCTCAGAAGCCTTCGTATCCTCAGCCCCCTCCACCTCCACCTCCACCTCCTCAGACCCCTCAGAAGCCTTCGTATCCTCAGAAACCTTCGTATCCTCAGCCCCCTCCACCTCCTCAGACCCCTCAGAAGCCTTCGTATCCTCAGACCCCTCAGAAGCCTTCGTATCCTCAGACCCCTCAGAAGCCTTCGTATCCTCAGACCCCTCAGAAGCCTTCGTATCCTCAGAAACCTTCGTATCCTCAGCCCCCTCCACCTCCACCTCCTCAGACCCCCCAGAAGCCTTCGTATCCTCAGACCCCTGAGATCCCTCCG…	in this study	>KryherChgL	MKLAAVCVVVLTLIGSLCDAQSYSKPQKPSYPSTPQKPQDPQQQKQTFEQPLTWKYPEDPQPEPKTDVPFELRYPVPAATVAVECGESTAHVEVKKDMFGIGQFISPADLTLGDCGPIAEDNTAHVLIYEAALQDCGSVLAMTADSLIYTYTLNYNPKPLGSAPVVRTSQAAVIVECHYPRHHNVSSLPIDPHWVPFSAVKMAEEFLYFTLRLMTDDWLYERPSHQYFLGDLIRVEATVKQYFHVPLRVYLDRCIATLAPDVNSSPNYAFIDNHGCLIDARITGSDSKFMARTAENKLQFQLEAFRFQGADSGVMYITCYLIAMSTSHPIDNDHRACSYVGGWTEASGADGACGSCESGDFVVHSVPAVAPGTSTSGGPGSKPAGPENPSYPSNPSR	in this study	ATGAAGTTGGCTGCTGTTTGCGTTGTGGTGCTGACCTTGATTGGCAGCTTATGTGATGCCCAGTCCTATTCAAAACCTCAAAAACCTTCATACCCATCAACGCCTCAAAAGCCTCAAGATCCCCAACAGCAAAAGCAAACATTTGAACAGCCACTCACCTGGAAATACCCTGAAGATCCCCAGCCTGAACCCAAGACTGATGTGCCATTCGAACTGAGATACCCTGTTCCTGCTGCAACTGTTGCTGTCGAGTGCGGAGAGAGTACGGCTCACGTGGAAGTCAAGAAGGACATGTTCGGGATTGGCCAGTTCATCAGTCCGGCTGACCTCACCCTGGGTGACTGTGGCCCCATTGCAGAGGACAATACTGCTCACGTGTTGATTTACGAAGCTGCGTTG…	in this study	>KryherChgH	MANHWSVTCFTALALLCFLTERETVAQSYSKPQPPQYPQPPQYPQPPQPPKPQYPQYPQPPQKPQYPQTPQYPPKKYPYVLSSDQSVKDPNIPPQKPQDPVLPAPPKTCEVETSVRVPCGLPDISAADCEARDCCHDGQSCYFGKGVTVQCTKDGQFIVVVAKDVTLPNIDLESISLLGGGQGCTHVDSNSVFAIYFFPVTACGTVVMEEPGAIIYQNKMVSSYEVGVGPHGAITRDSSYELLFQCKYHGTSIESVVVEVLPLDNPPLPIAALGPISVTMRLANGQCMTKGCNDVVAAYTSYYSDSDYPVTKVLREPVYVEVQLLDKTDPALVLTLGRCWATSHPEPHSVPQWDILVDGCPYADDRYLSSLVPVDASSGLALPTHYRRFIFKMFTFVNL…	in this study	ATGGCGAACCACTGGAGTGTCACCTGTTTTACAGCACTGGCTCTGCTATGCTTCTTAACTGAAAGAGAGACAGTGGCTCAGAGCTATTCAAAGCCTCAGCCCCCTCAGTACCCTCAACCCCCTCAGTACCCTCAGCCCCCTCAGCCCCCTAAGCCTCAGTACCCTCAGTACCCTCAGCCCCCGCAGAAGCCTCAGTACCCTCAGACCCCTCAGTATCCACCAAAAAAGTACCCTTATGTCTTGTCCAGCGACCAGTCTGTCAAAGATCCAAATATTCCTCCCCAGAAACCACAGGACCCTGTGCTGCCCGCTCCTCCTAAAACCTGTGAAGTGGAAACAAGTGTGCGAGTTCCCTGTGGGCTTCCTGATATCTCAGCTGCAGACTGTGAGGCCAGAGAC…	in this study	>KryherAlv	MLLPCLMWLLGFCSLSAGVPVSSTKGAASASGNETVSVLHPAVNQTSGEASMLGASQNVSAETIQSDMPVQEGDLLIGEDRNAVNMVWSNGVVPYVISPELAHRMGEILQAFNMIMMFTCITFQPHTNELNYIEIKDGRGCASMVGCSGGSQPVYFDSTCSKGNLCHELIHTLGLYHEHTRQDRDQYITINWPNILPGKKGNFEIKSGNTLNLPYDYDSIMHYGPAFFSVDGTPTIMTKGGWNIGQRQQLSQLDIQKLNALYHC	in this study	atgttgctgccTTGTTTGATGTGGCTGCTGGGTTTCTGCAGCTTGTCAGCAGGTGTTCCAGTCAGCTCAACAAAGGGAGCTGCTTCTGCCTCAGGAAATGAAACTGTTTCTGTGCTTCACCCAGCTGTAAACCAGACTTCAGGAGAGGCATCGATGCTTGGAGCGTCTCAGAATGTGAGCGCAGAGACCATTCAGAGTGACATGCCAGTTCAAGAGGGAGACTTACTGATCGGGGAAGACAGGAATGCTGTGAACATGGTGTGGTCAAACGGGGTTGTCCCTTATGTCATCAGTCCAGAATTAGCTCATCGAATGGGGGAGATCCTGCAAGCTTTCAACATGATCATGATGTTCACGTGTATCACTTTCCAACCACACACAAATGAGCTGAACTACATT…	in this study	>KryherNas4	MLLVLFVLLVFADCVSNAVIFRWEQHPETLEELMLDQRTLVEGDIYLPSQHFRDIRTARKVTTDRMSLKKDRNAVGETWPTTDIPYEISPEVENRTSDILVAMETVSKHTCITFHKRGAEPDYVLFKIGNGCASYVGYIGGGQGLFVAPPCSSGNIIHELLHTIGFQHEHTRSDRDQFIEIVQDNILPGMEKNFIKLNGKTFGIPYDYTSIMHYGRNFFSSNGKATIIPKKDDVHGMGQRKKLMDSDIKKVQLLYHC	in this study	ATGCTGCTTGTGCTCTTCGTCCTCCTTGTGTTTGCTGATTGTGTCAGTAATGCGGTGATATTTAGGTGGGAGCAGCACCCAGAGACTTTAGAAGAACTGATGTTGGACCAACGGACATTGGTGGAGGGAGACATCTACCTGCCGAGTCAACATTTCAGAGACATAAGAACTGCGAGAAAAGTGACCACTGACCGAATGAGTTTAAAGAAGGACAGGAATGCAGTGGGCGAAACATGGCCAACAACAGACATACCGTATGAAATCAGTCCAGAAGTTGAGAACCGAACATCAGACATCCTGGTTGCCATGGAGACGGTGTCTAAACACACCTGCATAACCTTCCACAAGAGAGGGGCTGAGCCAGACTACGTGCTCTTCAAAATCGGCAATGGGTGTGCG…	in this study	>KryherHCE	MAPSASLLLLLLLGFSQALPLQEEGDQDGDQDGDHDGDHDGDQYEEDPKEGSEHVDLTAKILTANNGSDEMLLEGDIVAPKSRNAMKCYYNSCLWKKASNGLVVIPYTIGNEFSNYEKQTIEGAMRAFAGQTCIRFTPRTTEYDYIMVQSKTGCYSELGRTGGRQELSLNKGGCIYGGIAQHELNHALGFQHEQTRSDRDSYVRINWQNIIQQSAYNFYKHDTNNLNTPYDYSSIMHYGRDAFSIGYGKDTITPIPNPNVPIGQRNGLSRWDITRINMLYGC	in this study	ATGGCTCCCTCTGccagcctgctgctgctgctcctgctcgGCTTCTCCCAGGCTCTTCCTCTCCAGGAGGAAGGAGACCAAGATGGAGACCAAGATGGAGACCATGATGGAGACCATGATGGAGACCAATACGAGGAAGACCCAAAAGAAGGGTCAGAACATGTGGACCTGACCGCCAAGATTCTCACGGCCAATAACGGCTCCGACGAAATGCTGCTGGAAGGAGACATTGTGGCTCCCAAATCCAGAAATGCCATGAAGTGCTACTACAACAGCTGCCTGTGGAAAAAAGCCTCCAACGGCTTGGTGGTGATCCCCTACACCATAGGCAATGAGTTTAGCAATTATGAGAAACAGACAATCGAGGGCGCCATGAGGGCCTTCGCTGGCCAGACCTGC…	in this study	>KryherLCE	MDHKAGVSLLLLLLSGLCNADTGDVRNYTLNIALKNSVDGSEKEDISTTILRMNNGSLHELYEGDVFIPKTRTALKCLNKQYSCFWEKSSNGNVEIPYIIGDQYDFSEKNKILTAMKGFEPKTCIRFVPRRNERAYLSIEPKYGCFSLLGRIGDKQVVSLQKFGCVDNGIIQHELLHALGFYHEHTRSDRDQYVKINWDNIKEYYLNNFKKMDTDNLNTKYDYSSVMQYGKTAFGKNGLETITPIPDPNVPIGQRVGLSDIDILRINKLYKCQNYRG	in this study	ATGGACCATAAAGCAGGAGTTTCTCTTCTGCTCTTGCTACTTTCAGGCCTCTGTAATGCTGACACTGGAGATGTAAGAAATTACACACTAAACATAGCATTGAAGAACTCAGTGGATGGATCTGAGAAGGAGGACATTTCCACCACTATCCTCAGAATGAACAATGGATCTTTACATGAGCTGTATGAAGGAGATGTGTTCATTCCAAAAACCAGGACTGCTTTGAAGTGTCTCAATAAACAATACAGCTGCTTCTGGGAAAAGTCTTCAAACGGGAACGTAGAAATCCCTTACATTATAGGTGACCAGTATGATTTCTCTGAAAAGAATAAGATTCTGACTGCCATGAAGGGCTTTGAACCAAAGACCTGCATTCGCTTCGTTCCTCGTAGAAATGAG…
Kryptolebias marmoratus	Cyprinodontiformes	GCA_001649575.2	doi: 10.1080/15592294.2021.1921337	NP_001316262	>KrymarChgHm	MKLIYCCLLAFALHSYLAVAQYPPQKPQDPQKPSYPQPPPPPPPQTPQKPSYPQKPSYPQPPPPPPPPPQTPQKPPYPQPPPPPPPPPQTPQKPSYPQKPSYPQPPPPPPPPPQTPQKPSYPQKPSYPQTPQKPSYPQKPSYPHPLPPPPPQTPQKPSYPQTPEIPPPTSFHTCEVPQSYKIQCGAPSVTANECEALSCCFDGRMCYYGKYATLQCTKDGQFIVVVARDATLPNIDLESISFLAGGPHCSPVGTTSAFAIYQFPVTECGTVMTEEPGVIIYENRLTSLYEVAIGPYGAITRDSQFELHVQCRYIGTSVEALVIEVGLVPPPPGVAAPGPLRVELRIGNGECAYKGCVEEQVAYTSYYIDSDYPVTKVLRDPVYVEVHILERTDPNIVLT…	NM_001329333.1	ATGAAGCTGATTTATTGTTGTCTCTTGGCTTTTGCCCTTCACAGCTACCTGGCTGTTGCTCAATATCCACCTCAGAAACCTCAGGATCCTCAGAAGCCTTCGTATCCTCAGCCCCCTCCACCTCCACCTCCTCAGACCCCTCAGAAGCCTTCGTATCCTCAGAAGCCTTCGTATCCTCAGCCCCCTCCACCTCCACCTCCACCTCCCCAGACCCCTCAGAAGCCTCCGTATCCTCAGCCACCTCCACCTCCACCTCCACCTCCTCAGACCCCTCAGAAGCCTTCGTATCCTCAGAAACCTTCGTATCCTCAGCCCCCTCCACCTCCACCTCCACCTCCTCAGACCCCTCAGAAGCCTTCGTATCCTCAGAAACCTTCGTATCCTCAGACCCCTCAGAAG…	NP_001316263	>KrymarChgL	MMKLAAVCVVVLTLIGSLCDAQSYSKPQKPSYPSTPQKPQDPQQQKQTFEQPLTWKYPEDPQPEPKTDVPFELRYPVPAATVAVECRESTAHVEVKKDMFGIGQFISPADLTLGDCGPIAEDNTAHVLIYEAALQDCGSVLAMTADSLIYTYTLNYNPKPLGSAPVVRTSQAAVIVECHYPRHHNVSSLPIDPRWVPFSAVKMAEEFLYFTLRLMTDDWLYERPSHQYFLGDLIRIEATVKQYFHVPLRVYLDRCIATLAPDVNSSPNYAFIDNHGCLIDARITGSDSKFMARTTENKLQFQLEAFRFQGADIGVMYITCYLIATSTSHPIDNEHRACSYVGGWKEASGADGACGSCESGDFVVHSVPAVAPGTSTSGGPGSKPAGPENPSYPSNPSRK…	NM_001329334.1	ATGATGAAGTTGGCTGCTGTTTGCGTTGTGGTGCTGACCTTGATTGGCAGCTTATGTGATGCCCAGTCCTATTCAAAACCTCAAAAACCTTCATACCCATCAACGCCTCAAAAGCCTCAAGATCCCCAACAGCAAAAGCAAACATTTGAACAGCCACTCACCTGGAAATACCCTGAAGATCCCCAGCCTGAACCCAAGACTGATGTGCCATTCGAACTGAGATACCCTGTTCCTGCTGCAACTGTTGCTGTCGAGTGCAGAGAGAGTACGGCTCACGTGGAAGTCAAGAAGGACATGTTCGGGATTGGCCAGTTCATCAGTCCGGCTGACCTCACCCTGGGTGACTGTGGCCCCATTGCAGAGGACAATACTGCTCACGTGTTGATTTACGAAGCTGCG…	XP_017278473	>KrymarChgH	MANHWSVTCFTALALLCFLTERETVAQSYSKPQPPQYPQPPQYPQPPQYPQPPQPPQYPQPPQPPQYPQPPQPPQYPQPPQKPQYPQYPQPPQKPQYPQTPQYPPKKYPYVLSSDQSVKDPNIPPQKPQDPVLPAPPKTCEVETSVRVPCGLPDISAADCEARDCCHDGQSCYFGKGVTVQCTKDGQFIVVVAKDVTLPNIDLESISLLGGGQGCTHVDSNSVFAIYFFPVTACGTVVMEEPGAIIYQNKMVSSYEVGVGPHGAITRDSSYELLFQCKYHGTSIESVVVEVLPLDNPPLPIAALGPISVTMRLANGQCMTKGCNDVVAAYTSYYSDSDYPVTKVLREPVYVEVQLLDKTDPALVLTLGRCWATSHPEPHSVPQWDILVDGCPYADDRYL…	XM_017422984.3	ATGGCGAACCACTGGAGTGTCACCTGTTTTACAGCACTGGCTCTGCTATGCTTCTTAACTGAAAGAGAGACAGTGGCTCAGAGCTATTCAAAGCCTCAGCCCCCTCAGTACCCTCAGCCCCCTCAGTACCCTCAACCCCCTCAGTACCCTCAGCCCCCTCAACCCCCTCAGTACCCTCAGCCCCCTCAACCCCCTCAGTACCCTCAGCCCCCTCAACCCCCTCAGTACCCTCAGCCCCCGCAGAAGCCTCAGTACCCTCAGTACCCTCAGCCCCCGCAGAAGCCTCAGTACCCTCAGACCCCTCAGTATCCACCAAAAAAGTACCCTTATGTCTTGTCCAGCGACCAGTCTGTCAAAGATCCAAATATTCCTCCCCAGAAACCACAGGACCCTGTGCTG…	XP_017295573	>KrymarAlv	MLLPCLMWLLGFCSLSAGVPVSSTKGAASASGNETVSVLHPAVNQTSGEASMLGASQNVSAETVAEIQSDMPVQEGDLLIGEDRNAVNMVWSNGVVPYVISPELAHRMGEILQAFNMIMMFTCITFQPHTNELNYIEIKDGRGCASMVGCSGGSQPVYFDSTCSKGNLCHELIHTLGLYHEHTRQDRDQYITINWPNILPGKKGNFEIKSGNTLNLPYDYDSIMHYGPAFFSVDGTPTIMTKGGWNIGQRQQLSQLDIQKLNALYHC	XM_017440084.3	ATGTTGCTGCCTTGTTTGATGTGGCTGCTGGGTTTCTGCAGCTTGTCAGCAGGTGTTCCAGTCAGCTCAACAAAGGGAGCTGCTTCTGCCTCAGGAAATGAAACTGTTTCTGTGCTTCACCCAGCTGTAAACCAGACTTCAGGAGAGGCATCGATGCTTGGAGCGTCTCAGAATGTGAGCGCAGAGACCGTAGCAGAGATTCAGAGTGACATGCCAGTTCAAGAGGGAGACTTACTGATCGGGGAAGACAGGAATGCTGTGAACATGGTGTGGTCAAACGGGGTTGTCCCTTATGTCATCAGTCCAGAATTAGCTCATCGAATGGGGGAGATCCTGCAAGCTTTCAACATGATCATGATGTTCACGTGTATCACTTTCCAACCACACACAAATGAGCTG…	XP_017263103	>KrymarNas4	MLLVLFVLLVFADCVSNAVIFRWEQHPETLEELMLDQRTLVEGDIYLPSQHFRDIRTARKVTTDRMSLKKDRNAVGETWPTTDIPYEISPEVENRTSDILVAMETVSKHTCITFHKRGAEPDYVLFKIGNGCASYVGYIGGGQGLFVAPPCSSGNIIHELLHTIGFQHEHTRSDRDQFIEIVQDNILPGMEKNFIKLNGKTFGIPYDYTSIMHYGRNFFSSNGKATIIPKKDDVHGMGQRKKLMDSDIKKVQLLYHCDSLEPKGTMDN	XM_017407614.3	ATGCTGCTTGTGCTCTTCGTCCTCCTTGTGTTTGCTGATTGTGTCAGTAATGCGGTGATATTTAGGTGGGAGCAGCACCCAGAGACTTTAGAAGAACTGATGTTGGACCAACGGACATTGGTGGAGGGAGACATCTACCTGCCGAGTCAACATTTCAGAGACATAAGAACTGCGAGAAAAGTGACCACTGACCGAATGAGTTTAAAGAAGGACAGGAATGCAGTGGGCGAAACATGGCCAACAACAGACATACCGTATGAAATCAGTCCAGAAGTTGAGAACCGAACATCAGACATCCTGGTTGCCATGGAGACGGTGTCTAAACACACCTGCATAACCTTCCACAAGAGAGGGGCTGAGCCAGACTACGTGCTCTTCAAAATCGGCAATGGGTGTGCG…	XP_017281341	>KrymarHCE	MAPSASLLLLLLLGLSQALPLQEEGDQDGDHDGDQYEEDPKEGSEHVDLTAKILTANNGSDEMLLEGDIVAPKSRNAMKCYYNSCLWKKASNGLVVIPYIVGREFSGYERQTIEGAMRAFAGQTCIRFTPRTSENDYIMVQSKTGCYSELGRTGGRQELSLNKGGCIYGGIAQHELLHALGFQHEQTRSDRDSYVRINWQNIIQQSAYNFYKHDTNNLNTPYDYSSIMHYGRDAFSIGYGKDTITPIPNPNVPIGQRNGMSRWDITRINMLYGC	XM_017425852.2	ATGGCTCCCTCTGCCAGCCTGCTGCTGCTGCTCCTGCTCGGCCTCTCCCAGGCTCTTCCTCTCCAGGAGGAAGGAGACCAAGATGGAGACCATGATGGAGACCAATACGAGGAAGACCCAAAAGAAGGGTCAGAACATGTGGACCTGACCGCCAAGATTCTCACGGCCAATAACGGCTCCGACGAAATGCTGCTGGAAGGAGACATTGTGGCTCCCAAATCCAGAAATGCCATGAAGTGCTACTACAACAGTTGCCTGTGGAAAAAAGCCTCCAACGGCTTGGTGGTGATCCCCTACATCGTGGGCCGTGAGTTCAGCGGATATGAGAGACAAACGATCGAGGGTGCCATGAGGGCCTTCGCTGGCCAGACCTGCATCCGCTTCACCCCTCGTACCAGT…	XP_017264712	>KrymarLCE	MDHKAGVSLLLLLLSGLCNADTGDDRNDENSVDGSEKEDISTTILRMNNGSLHELYEGDVFIPKTRTALKCLNKQYSCFWEKSPNGNVEIPYIIGDQYDFSEKNKILTAMKGFEPKTCIRFVPRRNERAYLSIEPKYGCFSLLGRIGDKQVVSLQKFGCVDNGIIQHELLHALGFYHEHTRSDRDQYVKINWDNIKEYYLNNFKKMDTDNLNTKYDYSSVMQYGKTAFGKNGLETITPIPDPNVPIGQRVGLSDIDILRINKLYKCQNYRG	XM_017409223.3	ATGGACCATAAAGCAGGAGTTTCTCTTCTGCTCTTGCTACTTTCAGGCCTCTGTAATGCTGACACTGGAGATGATCGCAATGATGAGAACTCAGTGGATGGATCTGAGAAGGAGGACATTTCCACCACTATCCTCAGAATGAACAATGGATCTTTACATGAGCTGTATGAAGGAGATGTGTTCATTCCAAAAACCAGGACTGCTTTGAAGTGTCTCAATAAACAATACAGCTGCTTCTGGGAAAAGTCTCCAAACGGGAACGTAGAAATCCCTTACATTATAGGTGACCAGTATGATTTCTCTGAAAAGAATAAGATTCTGACTGCCATGAAGGGCTTTGAACCAAAGACCTGCATTCGCTTCGTTCCTCGTAGAAATGAGAGGGCGTACCTAAGCATT…
Micropoecilia bifurca	Cyprinodontiformes	GCA_903067075.1	doi: 10.1093/molbev/msab057	0					in this study	>MicbifChgL	MKLIAICVVVLVSFGSFGDAKPGIPLPPKQPPQQTHQHLQTFEKELTWKYPDDPQPDAKPIVPFKMRYPATVPAATVAVDCREATANVEAKKDLFGIGQHIASSDLFLGNCPPTGEDLVAQVLIYEVELHKCGSQLTMTDDALVYTFFLNYSSSNLGITPIVRTTQAPVIVECHYPRKHNVSSLPLEPVWVPFSEVKMAEEFLYFTMKLMTDDWLNERPSYHYFLGDLIRIEVTVKQYFHVPLRVYVDRCVATLSTDPTSSPYYAFLDNFGCLIDARITVCDSRFMTRTEENKLQFQLEAFRFQNPDSGLIYITCHLKATSTAHAIDGQHRACSYIGGWKEASGVDTACASCESGGVISYTAPGVTFGNPLVITSDGGGRQPTPQVPYNLPFSRTGRDV…	in this study	ATGAAATTAATTGCCATTTGCGTTGTGGTGTTGGTCTCTTTTGGCAGCTTTGGTGATGCAAAACCTGGTATACCATTACCTCCCAAACAACCACCTCAGCAAACCCACCAGCATTTGCAGACATTTGAGAAAGAGCTCACCTGGAAATACCCTGATGACCCCCAGCCTGACGCCAAGCCTATTGTGCCATTTAAGATGAGATATCCAGCAACGGTTCCTGCTGCAACTGTTGCTGTTGACTGCAGAGAAGCCACAGCTAACGTGGAGGCCAAGAAGGACTTGTTTGGCATCGGGCAGCACATCGCCTCAAGCGACCTCTTCTTGGGTAACTGTCCACCTACTGGAGAAGACCTTGTTGCTCAAGTGCTGATTTATGAAGTCGAACTGCATAAATGTGGA…	ND					0					0					0					0
Nematolebias whitei	Cyprinodontiformes	GCA_014905685.2	doi: 10.1186/s12864-021-07752-6	XP_037539126.1	>NemwhiChgHm	MKLIYCCLLAVALHSNLAVAQLSKPSYPQKPSYPLPPQYPPAQPPAQPPPYPQPAQPPAQPPAQPPQYPQPAQPPAQPPAQPPQYPQPAQPPAQPPALPPQYPQPAQPPAQPPAQPPLYPQPAQPPQYPQAPQKPSYPQPPQNPPQYPQKPSYPQPPQNPPQYPQKPSYPQPPQNPPQYPQKPSYPQPPQNPPQYPQKPSYPQPPQNPPQYPQKPSYPPQPPQNPPQYPQKPSYPQHPENPPQYPQKPSYPQTPQNPPQYPQKPSYPQTPQNPPQTPQKPSYPPQPPPPQYPHTPSYPLPPPPELPQYPQKPSYPPATPPQYPPNVHYPQLPPSSFQTCEVPENYKIQCGASSITATDCQAINCCFDGHMCYYGKFVTLQCTKDAQIILVVARDATLPY…	XM_037683198.1	ATGAAGCTGATTTATTGTTGTCTCTTGGCAGTTGCTCTTCACAGCAACCTGGCTGTTGCTCAGTTGAGCAAACCTTCATATCCTCAGAAGCCATCGTATCCTCTGCCACCCCAATATCCTCCTGCTCAGCCCCCTGCTCAGCCCCCCCCGTATCCTCAACCTGCTCAGCCCCCTGCTCAGCCCCCTGCTCAGCCCCCCCAGTATCCTCAACCTGCTCAGCCCCCTGCTCAGCCCCCTGCTCAGCCCCCTCAGTATCCTCAACCTGCTCAGCCCCCTGCTCAGCCCCCTGCTCTGCCCCCCCAGTATCCACAACCTGCTCAGCCCCCTGCTCAGCCCCCTGCTCAGCCCCCCCTGTATCCTCAACCTGCTCAGCCCCCCCAGTATCCTCAAGCTCCTCAA…	XP_037539127.1	>NemwhiChgL	MMKLAAVCIVVLALIGSLCDAQTYPSKYPPVPSYPQKPQEPEQQKQVFEPPLTWKYPEAPQPEVKPTVPFEQRYPVAAATVAVQCQESYAHVEVKKDMFGTGQIISPADLTLGDCAPVSEDTTAQVLIYQAALQDCGSVLSMTDDSLVYTYTLNYNPKPMGSAPVVRTSQAAVIVECHYPRNQNVSSLGIIPHWVPFSQVKMAEEFLYFTLTLMTDDWLYERPSHQYFLGDLIRIEATVKQYFHIPLRVYIDRCIASITTDVTSTPNYAFIDNHGCLVDARITGSQSKYMARTAENVLQFQLEAFRFQGATSGVIYITCYLLATSTSQAIDDDHRACSYTSGWREVSGADAACASCESSNFVVYTIPPVAAGTSTVVGPGATTLPAPAPAPAPAPAPAP…	XM_037683199.1	ATGATGAAGTTGGCTGCTGTTTGCATTGTGGTGCTGGCCTTGATTGGCAGCTTATGTGATGCCCAGACCTATCCTTCAAAATACCCTCCAGTCCCTTCATACCCTCAAAAGCCTCAAGAGCCCGAACAGCAAAAGCAAGTATTTGAACCACCACTCACCTGGAAATATCCTGAAGCGCCCCAGCCTGAAGTCAAGCCCACTGTGCCATTCGAACAGAGATACCCTGTTGCTGCTGCAACTGTTGCTGTTCAGTGTCAAGAGAGTTATGCTCACGTGGAAGTCAAGAAGGACATGTTCGGCACTGGCCAGATCATCAGTCCAGCTGACCTCACCCTAGGTGACTGTGCCCCCGTATCCGAGGATACCACTGCTCAAGTGTTGATTTATCAAGCTGCATTG…	ND					XP_037541583.1	>NemwhiAlv	MLLPFVTWLLACSLSTGVPVKSLDGSTSSGNATIPAPASNQTLGEVQSDMPVQEGDMLVDEDRNAVNMVWGDAIVPYEINPNVASRTADILAAFNMIMRSTCIRFQPHTNEYNYIEIKNGAGCSSFVGCRGGSQPVYFDKTCSVGNLCHELIHGLGLFHEHTRPDRDQHITINWSNIMPGKEGNFEINPGNTLNLPYDYGSIMHYGSAYFSVDGSPTIVTKEGGSIGQRKQLSQLDAQKLNALYHC	XM_037685655.1	ATGTTGCTGCCTTTTGTGACGTGGCTGCTGGCCTGCAGCTTGTCCACAGGCGTTCCTGTCAAATCACTGGACGGATCTACTTCTTCAGGAAATGCCACCATTCCTGCACCAGCCAGTAATCAGACTTTAGGAGAGGTGCAAAGTGACATGCCAGTTCAAGAAGGAGACATGCTGGTGGATGAAGACAGGAATGCTGTGAACATGGTGTGGGGTGATGCAATTGTCCCTTATGAAATCAATCCAAATGTTGCTTCTCGAACGGCAGATATCCTGGCAGCTTTCAACATGATCATGAGGTCCACGTGCATTCGCTTCCAGCCACACACCAATGAATATAACTACATTGAAATTAAGAACGGAGCAGGCTGTTCATCGTTTGTCGGGTGCCGTGGAGGTTCC…	in this study	>NemwhiNas4	NAVGITWPTTNIPFEISPEVENRTSDILTAMAMLSEHTCITFHKRNAEPDYVLFQTGNGCASYVGFIGGRQGLFVAPNCSSGNIAHELLHTIGFQHEHTRSDRDQYIKIVESNIMPGMEKNFNKLNGQTFGIPYDYTSIMHYGSNYFSQNGKDTIIPKRDDVHEMGQREKLMNSDIERVRFLYGC	in this study	AATGCAGTGGGCATTACTTGGCCAACAACAAACATACCTTTTGAAATCAGCCCAGAAGTAGAGAACCGAACAAGTGACATCCTAACTGCCATGGCGATGTTGTCTGAACACACTTGTATAACCTTCCACAAGAGAAATGCTGAGCCAGACTATGTGCTCTTCCAAACTGGCAACGGCTGTGCGTCGTACGTAGGCTTCATTGGTGGCAGGCAGGGTTTGTTTGTGGCACCCAATTGCTCTTCGGGTAACATTGCCCATGAGCTTCTTCACACCATTGGCTTCCAACACGAGCACACCAGGTCAGACCGTGACCAGTACATCAAGATTGTTGAAAGTAACATCATGCCAGGAATGGAGAAAAACTTCAACAAGCTTAATGGTCAAACTTTTGGTATTCCA…	XP_037547143.1	>NemwhiHCE	MAPSASLLLLLLLGLSRAVHLMKEEQKKEGRRHGHHVGHLHEHKDLADEKHLHEKKDLADERHIHEHKDLTDNEKRYGKKDLADYGHYHHHHHRHDHDWDDDKHLHEKKNLADVRHLHEHKDLADNKHLHEHKDLADERNLHENKDLADNKHLHENKGLAHEGHLHEHKGLEDNKHLYDHKYLADDRQLHDKKNLADEKHLHEHKDLVYVGYHHGDQQDVEKNEHKDGDHEVYDDNKKNENHVDISTRILTTNNGSDELLLEGDMMIPKTRNAMKCFYNSCLWRKSSNGLVMVPYIIGNEFAGYEKQTILGALMAFAAHTCIRFVPRTNEKDFIMIHSKGGCYSALGRTGGMQELSLNKGGCIYGGIAQHELNHALGFQHEQTRSDRDSYVRINWQNII…	XM_037691215.1	ATGGCTCCTTCAGCCAGCCTTCTGCTGCTGCTCCTGCTTGGCCTCTCTCGGGCTGTTCATCTGATGAAGGAAGAACAAAAGAAGGAAGGACGCAGACATGGACACCATGTTGGACACCTTCATGAGCATAAAGATTTGGCTGATGAGAAACACCTTCATGAGAAGAAAGATTTGGCTGATGAGAGACACATTCATGAGCATAAAGATTTGACAGATAATGAGAAACGTTATGGGAAAAAAGATTTGGCAGATTATGGACACTATCATCATCACCATCACAGACACGATCATGATTGGGATGATGATAAACACCTTCATGAGAAGAAAAATTTGGCTGATGTGAGACACCTTCATGAGCATAAAGATTTGGCTGATAATAAACACCTTCATGAACATAAA…	XP_037541704.1	>NemwhiLCE	MDHKAKVTLLLLLLSGLCNAHTGDHSKKEDISTTIIRMNNGTLVQQLIEGDMLIPKTRNALKCHNKQYSCFWPKSTNGNVEVPFVISPKYDKDERKTILTAMKGFEPKTCIRFVPRTNQRAHLSLEPKFGCFSSLGRVGEKQLVSLQRYGCVEKGIVQHELLHALGFYHEHNRSDRDKYVKIHWDNMPDIVKVNFKKMDTDNLNTKYDYSSVMQYGKTAFGTDGKETITPIPDPNVPIGQRVGMSDIDILRVNRLYNCSKYKQ	XM_037685776.1	ATGGACCATAAAGCAAAAGTTACTCTTTTGCTCTTGCTGCTTTCAGGCCTCTGCAATGCTCACACTGGAGATCACTCCAAGAAGGAGGATATTTCTACAACGATCATCAGAATGAACAATGGAACTTTGGTTCAACAACTGATTGAAGGAGATATGCTTATTCCAAAAACCAGGAATGCTTTGAAGTGCCACAATAAACAATACAGCTGCTTCTGGCCAAAGTCTACCAACGGGAATGTAGAAGTCCCTTTTGTTATAAGTCCCAAGTATGATAAAGATGAGAGGAAAACAATTCTGACTGCCATGAAAGGCTTTGAACCAAAGACCTGCATTCGATTTGTTCCTCGTACAAATCAAAGGGCACACCTAAGCCTGGAACCAAAATTTGGTTGCTTTTCT…
Nothobranchius furzeri	Cyprinodontiformes	GCA_001465895.2	doi: 10.7554/eLife.55794	XP_015820179	>NotfurChgHm	MTMKLIYCCLLAVAFHGYLAVAQDGKPMSPQKPSYPPQPQNPMPPPPPQYPQKPAYPPPPQNPLPPPPPPPPQYPQKPAYPPPPPQNPLPPPPPPPPQYPQKPAYPPPPPQNPLPPPPPPPPQYPQKPAYPPPPQNPLPPPPPPPPQYPQKPAYPPPPQNPPPPPPPQYPQKPAYPPPPQNPMPPPPPQYPQKPSNPPQPQIPQVPMQPTVPFHTCDVPPQYKIQCGPASITAQGCQAIDCCYDGQMCYYGKFVTLQCTKDGQFIIVVARDATLPYIDLESISFLGQGPNCSPVGTTSAFAIYQFPVTDCGTVMTDQPGAIIYDNKMTSSYEVAVGPYGAITRDSQYELHVQCKYIGTAVEALVIEVGVIPPPPPVAAPGILRVELRIGNGVCMVKGCD…	XM_015964693.1	ATGACAATGAAGCTGATTTATTGCTGTCTTTTGGCAGTCGCTTTTCATGGCTACCTGGCCGTTGCGCAAGATGGCAAACCTATGAGCCCACAGAAACCTTCCTATCCTCCTCAACCTCAGAACCCTATGCCACCTCCACCACCCCAGTATCCTCAGAAACCTGCGTATCCTCCTCCACCTCAGAACCCTCTGCCACCTCCGCCACCTCCACCACCCCAGTATCCTCAGAAACCTGCGTATCCTCCTCCTCCACCTCAGAACCCTCTGCCACCTCCGCCACCTCCACCACCCCAGTATCCTCAGAAACCTGCGTATCCTCCTCCACCACCTCAGAACCCTCTGCCACCTCCACCACCTCCACCACCCCAGTATCCTCAGAAACCTGCGTACCCTCCTCCA…	in this study	>NotfurChgL	MKLAAVCVVVLVLIGSFCDAQPQISKLKYPPVPQYPAKNPPEVQQQKQTFEKELTWKYPENPPPEVKPEVPFELRYPVAAATVAVDCRESIAHVEVKEDMFGIGQLVSPADLTLGTCGPISEDTVAQVLIFESALQDCGSTLTMTDDSFIYTFTLNYNPTPLGSAPVVRTNNAAVVVECHYPRCQNVSSLPLTPHWVPFSAVKMAEEFLYFTLKLMTDDWLYERPSHMYFLGDMIHIEAAVKEYFHVPLRVYVDECVATLSPDANSSPSYAFIDNHGCFMDARITGSDSRFMPRTTEDKLQFQLEAFRFQGADSGVMYITCHLVATSAAYVIDTEHRACSYINGWTEVSGADVCGSCESGTFVPYVAPVITPGVATVPIPPVMPPPVMPPPAPPAPPAY…	in this study	ATGAAGTTGGCTGCTGTTTGCGTTGTGGTGCTAGTCCTGATTGGCAGCTTCTGTGATGCTCAGCCCCAAATCAGCAAACTAAAATACCCTCCAGTCCCACAATATCCTGCCAAAAACCCTCCAGAAGTCCAACAACAAAAGCAAACATTTGAAAAAGAACTCACCTGGAAATATCCTGAAAACCCCCCTCCAGAAGTCAAGCCAGAAGTGCCATTCGAGCTAAGGTACCCTGTGGCTGCTGCTACTGTTGCTGTCGATTGCAGAGAGAGCATAGCTCACGTGGAAGTCAAGGAGGACATGTTTGGCATTGGTCAGTTGGTCAGTCCAGCTGATCTTACTCTGGGTACCTGTGGTCCAATTTCAGAAGATACTGTTGCTCAAGTGTTGATTTTTGAATCT…	XP_054589160.1	>NotfurChgH	MATHWSITCFAALALLCCLAQKETEALTKGGPLSQTSQKEPEDPYYLLGSHYPPHPQNPQHSQHPKIPENPPSPQGGKIPSNPKIPISFPPQLSPYPGPQTQPKPQYPWPPVFRHPQEPENPQPQTPSNPEGAAHQTVSKDQCPYLQTLSKSQYSQPSQNPQPSSPPHPPQDTQLPQNLQIPSQPPNHQLHQKKTFPGLPQYPQPQTSSNPQLPQPPQYPELPKNPQLPTNPLYPQPPQYPPLPQNPQVPSKPQNPQPPQYPQLPKNPQLPAPPQYPQPPIPSKPQMPQLPQNPQFPQNPQVPSKPQYPQLPQNPQLPSNPQYPQLPKNPQLPAPPQYPQTQIPSKPQEPQLPQNPQLPQNPQIPSNPQYPQPPQYPPLPQNPQVPSKPQNPQPPQYPQ…	XM_054733185.1	ATGGCAACTCACTGGAGTATCACCTGTTTTGCCGCACTGGCTCTTCTATGTTGCTTAGCGCAGAAAGAAACAGAGGCTCTGACCAAGGGTGGTCCACTTTCTCAAACTTCTCAGAAGGAGCCTGAAGATCCTTATTACCTTCTGGGTTCACACTACCCACCGCATCCACAAAACCCCCAACATTCTCAGCATCCTAAAATTCCTGAGAATCCACCGTCTCCTCAGGGAGGTAAAATACCTTCAAACCCTAAGATTCCCATTTCTTTTCCACCACAATTGTCTCCATACCCTGGGCCTCAAACACAACCAAAGCCCCAATACCCTTGGCCTCCAGTGTTTCGGCATCCTCAGGAACCCGAGAACCCTCAACCTCAAACACCTTCAAACCCTGAGGGTGCT…	XP_015803229	>NotfurAlv	MMMMIWVALLLGSCSLSTGFPVNSTSGAALASATPQLGVSHNASGETLTELQGDQPTLEGDILLEEDRNAVNTVWSDGVVPYVIDPEIAFRTADILKAFNMIMSLTCIRFMPHTYELNYIEIKNGQGCSSYVGCRGGSQPVYFESTCTSGNLCHELIHALGMYHEHTRPDRDDHIIVQWQSIIPGKSSNFDIKVGNTLNLPYDFESIMHYGRNYFSVDGSPTIETKGSAEIGQRSHLSQLDVQKLNALYHC	XM_015947743.2	ATGATGATGATGATTTGGGTGGCACTGCTGTTGGGGAGCTGCAGCTTGTCAACAGGCTTTCCAGTTAATTCAACAAGTGGAGCTGCTTTGGCCTCAGCAACACCACAGCTAGGAGTCTCTCACAATGCGAGTGGAGAGACCTTAACAGAGCTACAAGGTGATCAACCAACTCTGGAAGGAGACATTTTATTGGAGGAAGACAGGAATGCTGTTAACACCGTCTGGTCAGATGGAGTTGTTCCATATGTCATTGATCCAGAAATTGCTTTTCGTACAGCAGATATTCTAAAAGCCTTCAACATGATCATGTCGTTGACGTGCATTCGCTTCATGCCACACACATATGAGCTGAACTACATCGAAATTAAGAATGGACAAGGTTGTTCATCTTACGTGGGC…	XP_015830148	>NotfurNas4	MQLWLFVALVLAEIVKNVAMHIYHSEELRSGVTSLVVERDVMLLKRPNQTDLNFPHPCEEVTPYRKKRNAVGIPWPTKNIPYEISSEMENQMPDILAAMEMISNHTCISFHERKPDEPNYLFYKVSESCTTYIGFTGGQQAVLIGPQCSMGNIAHEILHSLGFHHEHTRWDRDNFISVVEANIIAGMEYDFEKNNGETFNIPYDYTSIMHYGRNVFSSNGKDTIIPKQEAKNMGQRRQLMQSDIDRVQKFYHCDSEEAKTKTES	XM_015974662.2	ATGCAGCTTTGGCTCTTTGTGGCACTTGTGCTTGCAGAAATTGTCAAAAATGTGGCAATGCATATCTATCACTCAGAAGAGCTGAGGAGTGGTGTAACGTCACTTGTGGTGGAGCGAGACGTCATGCTATTGAAAAGGCCAAATCAAACAGATCTGAATTTTCCTCATCCTTGTGAAGAAGTAACACCGTATCGAAAGAAGAGGAATGCTGTGGGAATTCCTTGGCCAACAAAAAACATACCATATGAAATAAGTTCAGAAATGGAGAACCAAATGCCTGACATCCTGGCTGCTATGGAAATGATCTCCAACCACACCTGCATCTCTTTCCACGAGAGGAAACCTGATGAGCCCAACTACTTGTTCTACAAAGTCTCTGAAAGCTGCACAACATATATA…	XP_015797258	>NotfurHCE	MTPSVSLLLLLLLGLSQAHPLMEEGSAAEIPVDEDDTIDITTRILTSNNATDEILLEGDLLAPRTRNAMMCWSNNCLWRKSSNGLVMIPFTVSSEFTSWERQKIDYAMNTFHSQTCLRFVPRQNEYDYISIENKVGCFSALGREGGRQVLSLNRQGCLYHGIIQHEINHALGFQHEQTRSDRDYYVRINWENINPQMAYNFYRQNTNNLNTPYDYSSIMHYGRTAFSIAYGRDSITPIPDPNVQIGQRQGMSYWDIMRINMLYGC	XM_015941772.1	ATGACTCCCTCTGTCAGTCTGctactgctgctcctgctcgGCCTCTCTCAGGCACATCCTCTCATGGAGGAAGGAAGTGCAGCAGAGATCCCAGTTGACGAAGACGACACCATTGACATCACTACCAGGATTCTGACCTCCAACAACGCCACTGATGAGATCCTGCTGGAAGGAGACTTGTTGGCTCCCAGAACCAGAAATGCCATGATGTGCTGGTCCAACAATTGCTTGTGGAGGAAATCCTCCAATGGCCTGGTGATGATCCCCTTCACCGTGAGCAGTGAGTTCACCAGCTGGGAAAGGCAGAAGATCGACTATGCCATGAACACCTTCCACAGCCAAACCTGCCTCCGCTTCGTGCCCCGTCAGAACGAGTACGACTACATCAGCATCGAGAAC…	XP_015803588	>NotfurLCE	MERNTKVSLLLLLLAGICKAHNGNDHDGENEHPVSDSNTQEDISTTILRMNNASMDNLFEGDILIPKTRNALKCFSKQYSCFWKKFPNGYVEVPFTLSDRYAEDEKNAIRIAMRGIEARTCIRFVDHKRERAFLSIQPKPGCFSLVGRVGEQQLVSLQRFGCIANGIIQHELLHSLGFYHEHTRSDRDNYVRINWNNIMESAGVNFRKMNTDNLNTPYDYSSVMHYGRTAFGIRRAETITPIPNPNVPIGQRVGMSEMDFFRVNTLYKCSRYLG	XM_015948102.2	ATGGAACGTAACACCAAAGTATCTCTTCTGCTTTTGCTGCTTGCAGGCATCTGTAAAGCCCACAATGGAAATGATCACGATGGAGAAAATGAACACCCAGTGAGCGACTCAAATACACAAGAGGACATTTCCACCACTATCCTCAGAATGAACAATGCATCTATGGATAACCTGTTCGAAGGAGACATATTAATCCCAAAAACAAGAAATGCCTTGAAGTGCTTCAGTAAACAATACAGCTGTTTCTGGAAAAAGTTTCCCAACGGATATGTGGAAGTCCCTTTCACTTTGAGCGATCGTTATGCCGAAGATGAGAAGAACGCAATTCGCATCGCCATGCGAGGCATTGAGGCAAGAACCTGCATCCGCTTCGTTGACCATAAAAGAGAGAGGGCGTTT…
Nothobranchius kuhntae	Cyprinodontiformes	GCA_006942095.1	doi: 10.1016/j.cell.2019.06.004	in this study	>NotkuhChgHm	MKLIYCCLLAFALHSYLAVAQYPPQKPQDPQKPSYPQPPPPPPPPPQTPQKPSYPQKPSYPQPPPPPQTPQKPSYPQTPQKPSYPQTPQKPSYPQTPQKPSYPQKPSYPQPPPPPPPQTPQKPSYPQTPEIPPPTSFHTCEVPQSYKIQCGAPSVTANECEALSCCFDGRMCYYGKYATLQCTKDGQFIVVVARDATLPNIDLESISFLAGGPHCSPVGTTSAFAIYQFPVTECGTVMTEEPGVIIYENRLTSLYEVAIGPYGAITRDSQFELHVQCRYIGTSVEALVIEVGLVPPPQGVAAPGPLRVELRIGNGECAYKGCVEEQVAYTSYYIDSDYPVTKVLRDPVYVEVHILERTDPNIVLTLGRCWANTSPYPESLPQWDLLIDGCPYRDDHYLT…	in this study	ATGAAGCTGATTTATTGTTGTCTCTTGGCTTTTGCCCTTCACAGCTACCTGGCTGTTGCTCAATATCCACCTCAGAAACCTCAGGATCCTCAGAAGCCTTCGTATCCTCAGCCCCCTCCACCTCCACCTCCACCTCCTCAGACCCCTCAGAAGCCTTCGTATCCTCAGAAACCTTCGTATCCTCAGCCCCCTCCACCTCCTCAGACCCCTCAGAAGCCTTCGTATCCTCAGACCCCTCAGAAGCCTTCGTATCCTCAGACCCCTCAGAAGCCTTCGTATCCTCAGACCCCTCAGAAGCCTTCGTATCCTCAGAAACCTTCGTATCCTCAGCCCCCTCCACCTCCACCTCCTCAGACCCCCCAGAAGCCTTCGTATCCTCAGACCCCTGAGATCCCTCCG…	in this study	>NotkuhChgL	MKLAAVCVVVLVLIGSFCDAQPQISKLKYPPVPQYSAKNPPEVQQQKQTFEKELTWKYPENPPPEVKPEVPFELRYPVAAATVAVDCRESIAHVEVKEDMFGIGQLVSPADLTLGTCGPVSEDTVAQVLIFESALQDCGSTLTMTDDSFIYTFTLNYNPTPLGSAPVVRTNNAAVVVECHYPRCQNVSSLPLTPHWVPFSAVKMAEEFLYFTLKLMTDDWLYERPSHMYFLGDMIHIEAAVKEYFHVPLRVYVDECVATLSPDANSSPSYAFIDNHGCFMDARITGSDSRFMPRTTEDKLQFQLEAFRFQGADSGVMYITCHLVATSAAYVIDTEHRACSYINGWTEVSGADVCGSCESGTFVPYVAPVITPGVATVPIPPVMPPPAPPAPPAPPAPPA…	in this study	ATGAAGTTGGCTGCTGTTTGCGTTGTGGTGCTAGTCCTGATTGGCAGCTTCTGTGATGCTCAGCCCCAAATCAGCAAACTAAAATACCCTCCAGTCCCACAATATTCTGCCAAAAACCCTCCAGAAGTCCAACAACAAAAGCAAACATTTGAAAAAGAACTCACCTGGAAATATCCTGAAAACCCCCCTCCAGAAGTCAAGCCAGAAGTGCCATTCGAGCTAAGGTACCCTGTGGCTGCTGCTACTGTTGCTGTCGATTGCAGAGAGAGCATAGCTCACGTGGAAGTCAAGGAGGACATGTTTGGCATTGGTCAGTTGGTCAGTCCAGCTGATCTTACTCTGGGTACCTGTGGTCCAGTTTCAGAAGATACTGTTGCTCAAGTGTTGATTTTTGAATCT…	in this study	>NotkuhChgH	MATHWSITCFAALALLCCLAQKETEAQTKGGPLSQASQKEPEDPYYLLGSHYPPHPQNPQHSQHPKIPENPPSPQGGKIPSNPKIPISFPPQLSPYPGPQTQPKPQHPWPPVFRHPQEPENPQPQTPSNPEGAAHQTVSKDQCPYLQTLSKSQYSQPSQNPQPSSPPHPPQDTQLPQNLQIPSQPPNHQLHQKKTFPGLPQYPQPQTSSNPQLPQPPQYPQLPKNPQLPTNPLYPQPPQYPPLPQNPQVPSKPQNPQPPQYPQLPKNPQLPAPPQYPQPPIPSKPQMPQLPQNPQFPQNPQVPSKPQYPQLPQNPQLPSNPQYPQLPKNPQLPAPPQYPQPQIPSKPQEPQLPQNPQLPQNPQIPSNPQYPQPPQYPPLPQNHQVPSKPQNPQPPQYPQ…	in this study	ATGGCAACTCACTGGAGTATCACCTGTTTTGCCGCACTGGCTCTTCTATGTTGCTTAGCGCAGAAAGAAACAGAGGCTCAGACCAAGGGTGGTCCACTTTCTCAAGCTTCTCAGAAGGAGCCTGAAGATCCTTATTACCTTCTGGGTTCACACTACCCACCGCATCCACAAAACCCCCAACATTCTCAGCATCCTAAAATTCCTGAGAATCCACCGTCTCCTCAGGGAGGTAAAATACCTTCAAACCCTAAGATTCCCATTTCTTTTCCACCACAATTGTCTCCATACCCTGGGCCCCAAACACAACCAAAGCCCCAACACCCTTGGCCTCCAGTGTTTCGGCATCCTCAGGAACCCGAAAACCCTCAACCTCAAACACCTTCAAACCCTGAGGGTGCT…	in this study	>NotkuhAlv	MMMIWVALLLGSCSLSTGFPVNSTSGAALASATPQLGVSHNASGETLTELQGDQPTLEGDILLEEDRNAVNTVWSDGVVPYVIDPEIAVRTADILKAFNMIMSLTCIRFVPHTYELNYIEIKNGQGCSSYVGCRGGSQPVYFESTCTAGNLCHELIHALGMYHEHTRPDRDDHIIVQWQSIIPGKSSNFDIKVGNTLNLPYDFESIMHYGRNYFSVDGSPTIETKGSADIGQRTHLSLLDVQKLNALYHC	in this study	ATGATGATGATTTGGGTGGCACTGCtgttggggagctgcagctTGTCAACAGGCTTTCCAGTTAATTCAACAAGTGGAGCTGCTTTGGCCTCAGCAACACCACAGCTAGGAGTCTCTCACAATGCGAGTGGAGAGACCTTAACAGAGCTACAAGGTGATCAACCAACTCTGGAAGGAGACATCTTATTGGAGGAAGACAGGAATGCTGTTAACACTGTCTGGTCAGATGGAGTTGTTCCATATGTCATTGATCCAGAAATTGcTGTTCGTACAGCAGATATTCTAAAAGCCTTCAACATGATCATGTCGTTGACGTGCATTCGCTTCGTGCCACACACATATGAGCTGAACTACATCGAAATTAAGAATGGACAAGGTTGTTCATCTTACGTGGGCTGC…	in this study	>NotkuhNas4	MQLWLFVAFVLAEIVKNELRSGVTSLVVERDVMLLKRPNQTDLNFPRPCEEVTPYRKKRNAVGIPWPTKNIPYEISSEMENQMPDILAAMEMISNHTCISFHERKPDEPNYLFYKVSESCTTYIGFTGGQQAVLIGPQCTMGNIAHEILHSLGFHHEHTRWDRDNFISVVEANIIAGMEYDFEKNNGETFNIPYDYTSIMHYGRNVFSSNGKDTIIPKQEAKNMGQRRQLMQSDIDRVQKFYHC	in this study	ATGCAGCTTTGGCTCTTTGTGGCATTTGTGCTTGCAGAAATTGTCAAAAATGAGCTGAGGAGTGGTGTAACGTCACTTGTGGTGGAGCGAGACGTCATGCTATTGAAAAGGCCAAATCAAACAGATCTGAATTTTCCTCGTCCTTGTGAAGAAGTAACACCATATCGAAAGAAGAGGAATGCTGTGGGAATTCCTTGGCCAACAAAAAACATACCATATGAAATAAGCTCAGAAATGGAGAACCAAATGCCTGACATCCTGGCTGCTATGGAAATGATCTCCAACCACACCTGCATCTCTTTCCACGAGAGGAAACCTGATGAGCCCAACTACTTGTTCTACAAAGTCTCTGAAAGCTGTACAACATATATAGGCTTTACTGGTGGCCAGCAGGCTGTG…	in this study	>NotkuhHCE	NAIKCFYAQCLWGKGPDGLVRVPYVISNDFNYYERQIIQGAANAFGRSTCIRYVPRTYESDYVYIVNKAGCYSSLGKVGGVQELSLNRAGCLYTGVAQHEMNHALGFQHEQVRSDRDSYVRINWQNITPGSAYNFYKADTNNLNTPYDYSSIMQYGRDAFSIGYGRDTITPIPNPNAPIGQRNGFSYWDIQRINLLYHC	in this study	GtggacatcagcaccaggattCTGAGAGCCAATAAATATTCTGATGAAGATCTGATTGAGGGAGATCTGTTGGTTCCCAAACACAGAAATGCCATCAAGTGTTTCTACGCCCAATGCCTGTGGGGAAAAGGCCCAGATGGCTTAGTGAGGGTTCCCTACGTCATCAGCAACGACTTCAACTATTATGAGAGACAGATAATCCAGGGCGCTGCAAATGCCTTTGGTCGCTCTACCTGCATCCGCTATGTCCCTCGTACCTATGAGAGCGACTATGTCTACATCGTGAATAAAGCTGGATGCTACTCCTCTCTGGGAAAAGTGGGAGGGGTGCAGGAGCTGTCTCTCAACAGGGCTGGCTGCCTCTACACTGGAGTTGCCCAGCATGAGATGAACCACGCT…	in this study	>NotkuhLCE	MERNTKVSLLLLLLAGICKAHNGNDHDGENVSDSNTQEDISTTILRMNNASMDNLFEGDILIPKTRNALKCFSKQYSCFWKKFPNGYVEVPFTLSDRYGGSEDEKNAIRIAMRGIEARTCIRFVDHKRERAFLSIQPKPGCFSLVGRVGEQQLVSLQRFGCIANGIIQHELLHSLGFYHEHTRSDRDNYVRINWKNIMESAGVNFRKMNTDNLNTPYDYSSVMHYGRTAFGIRNHQKPAETITPIPNPNVPIGQRVGMSEMDFFRVNTLYKC	in this study	ATGGAACGTAACACCAAAGTTTCTCTTCTGCTTTTGCTGCTTGCAGGCATCTGTAAAGCCCACAATGGAAATGATCACGATGGAGAAAATGTGAGCGACTCAAATACACAAGAGGACATTTCCACCACTATCCTCAGAATGAACAATGCATCTATGGATAACCTGTTCGAAGGAGACATATTAATCCCAAAAACAAGAAATGCCTTGAAGTGCTTCAGTAAACAATACAGCTGTTTCTGGAAAAAGTTTCCCAACGGATATGTGGAAGTCCCTTTCACTTTGAGCGATCGTTATGGTGGGTCCGAAGATGAGAAGAACGCAATTCGCATCGCCATGCGAGGCATTGAGGCAAGAACCTGCATCCGCTTCGTTGACCATAAAAGAGAGAGGGCGTTTCTG…
Pachypanchax playfairii	Cyprinodontiformes	GCA_006937955.1	doi: 10.1016/j.cell.2019.06.004	in this study	>PacplaChgHm	MKLIYCCLLAVALHGFLAVAQPPPSYPQQPQKPSYPQQPQQPQQPSYPQQPQQPQQPSYPEQPQKPSYPQQPQQPSYPQQPQQPQQPSYPEQPQKPSYPQQPQKPSYPQQPQQPQKPSYPQQPQKPSYPQQPSYPEQPQKPSYPQQPQKPSYPQQPSYPEQPQKTSYPQSPPEAFHTCEVSEHDKIQCGHSTITANECQAINCCHDGRMCYYGKFVTLQCTKDGQFIIVVARDATLPNIDLESISFLGTGSNCSPVGTTSAFAIYQFPVTACGTVMSEEPGVIIYDNKMSSSYEVAVGPYGAITRDSQYELHVQCRYIGTSVQALVIEVGGVPPPPPVAAPGPLRVELRIGNGQCTTKGCFEDQVAYTSYYMDTDYPVTKVLRDPVYVEVHILERTDPN…	in this study	ATGAAGCTAATTTATTGTTGTCTTTTGGCCGTTGCTCTTCATGGCTTCCTGGCTGTTGCTCAACCTCCTCCGTCATATCCCCAGCAGCCTCAGAAACCTTCGTACCCTCAGCAGCCCCAGCAGCCTCAGCAACCTTCGTATCCTCAGCAGCCCCAGCAGCCTCAGCAACCTTCTTATCCTGAGCAACCTCAGAAACCTTCATACCCTCAGCAGCCTCAGCAACCTTCGTATCCTCAGCAGCCCCAGCAGCCTCAGCAACCTTCTTATCCTGAGCAACCTCAGAAACCTTCGTACCCTCAGCAGCCTCAGAAACCTTCATACCCTCAGCAGCCTCAGCAACCTCAGAAACCTTCATACCCTCAGCAGCCTCAGAAACCTTCATACCCTCAGCAACCTTCT…	in this study	>PacplaChgL	MMKLAVCVLVLALTGFCHSQGYGKPEQPSKPSYPSKPSYPPYPSKPSYPSYPQSPGKPSTPVKQPPQDHQQQKQTFEKELTWKYPEDPKPEPKVDVPFELRYPVPAATVAVECRESIAHVEVKKDMFGIGQLVSPADLTLGNCGPVSEDTAAQVLIYEAALQDCGSTLTMTEDSLVYTFTLNYNPQPLGSAPVVRTSQAAVIVECHYPRCHNVSSLPLDPHWVPFSAVKMAEEFLYFTLRLMTDDWMYERPSHQYFLGDLIRIEATVKQYFHVPLRVYVDQCVATLSPDANSSPNYAFIDNHGCLVDARITGSDSKFMPRTEENKLHFQLEAFRFQGATSGVMYITCHLVATSAAYAIDSEHRACSYMSGWREASGADAACGSCESGNFVVHTIPVVAH…	in this study	ATGATGAAGTTGGCTGTTTGTGTTTTGGTGCTGGCCTTGACTGGCTTCTGTCATTCTCAGGGATATGGGAAGCCGGAACAACCTTCAAAACCTTCATACCCTTCAAAACCTTCATACCCTCCATACCCTTCAAAACCTTCATACCCTTCATACCCTCAATCCCCTGGGAAACCATCAACGCCTGTCAAACAACCACCTCAAGATCACCAACAACAAAAGCAGACATTTGAAAAAGAACTCACCTGGAAATATCCTGAAGATCCCAAGCCTGAACCAAAAGTTGATGTGCCATTCGAACTGAGGTACCCTGTTCCTGCTGCAACTGTTGCTGTCGAGTGCAGAGAGAGCATTGCTCATGTGGAGGTCAAGAAGGACATGTTCGGGATTGGCCAGTTGGTC…	in this study	>PacplaChgH	MASHWRVTFFSALALLCCLAGKEVEAQGKGYPQYPQTPQQPPQYPQYPQYPQTPQNPPKYPPQDPQYPPKYPPQDPQYPPKYPPQTPQNPPKYPPQYPPPYPPKYPQTPQIPEYPPVPPKYPPQVPTQEPPKYYDDPVKNPNVPPQKPQNPTIPAPPKSCEVEKSVRVPCGAPDITASECVARDCCHDGQSCYFGRGVTLQCTKDGQFIVVVARDVTLPHIDLDSISLLGQGQQCTHVDSNSVFAIYYFPVTACGTVVMEEPGAIIYQNKMTSSYEVGVGPRGAITRDSSYELLIQCKYIGTSVESIVVEVLPLDNPPLPVAALGPINVHLRLASGQCSTKGCNEVEAAYTSYYMDSDYPVTKVLRDPVYVEVLLLDKTDPTLVLTLGRCWATTGPNPH…	in this study	ATGGCAAGTCACTGGAGAGTCACCTTTTTTTCAGCACTGGCTCTGCTGTGCTGCTTAGCTGGGAAGGAAGTAGAGGCTCAGGGCAAGGGTTATCCTCAGTACCCTCAGACACCTCAGCAACCCCCTCAGTACCCTCAGTACCCTCAATACCCTCAGACCCCTCAGAACCCCCCTAAGTACCCTCCTCAGGACCCTCAGTACCCCCCTAAGTACCCTCCTCAGGACCCTCAGTACCCCCCTAAGTACCCTCCTCAGACCCCTCAGAACCCCCCTAAGTACCCTCCTCAGTATCCACCTCCGTACCCTCCTAAGTACCCTCAGACACCTCAGATCCCCGAGTACCCTCCGGTACCCCCTAAGTACCCTCCTCAGGTCCCCACTCAGGAACCTCCTAAGTAT…	in this study	>PacplaAlv	MMLPLSLWLLLLLCSSSTEPGASHNTSAETLTELQSDVPTLEGDILLTEDRNAVNRLWSNAVVPYTISPELAYRQAEIEEAFRMIMSSTCIRFQEHTDEMNYIEIKNGEGCASHIGCRGGSQPLYFGGSCSVGNLAHEMIHGLGLYHEHTRIDRDQYITINWEKVVPDKTVNFEIKQGNTLNLPYDYQSIMHYGTSFFSVDGTPTIMTNGGVSIGQRTRLSPLDIQKLNALYHC	in this study	ATGATGCTGCCTCTTTCTCTGTGGCTGCTGCTTTTGCTCTGCAGCTCATCAACAGAGCCTGGAGCTTCACATAATACGAGTGCAGAGACCTTAACAGaGCTGCAGAGTGATGTTCCAACTCTGGAGGGAGACATTTTGTTGACAGAGGACAGGAATGCTGTTAACAGGTTGTGGTCAAATGCAGTTGTCCCATACACCATCAGTCCAGAGCTGGCTTATAGACAAGCAGAAATTGAGGAAGCTTTCAGGATGATAATGTCTTCCACATGCATTCGCTTCCAGGAACACACTGATGAAATGAACTATATTGAAATTAAGAATGGAGAAGGCTGTGCATCACACATCGGCTGCCGTGGAGGTTCCCAGCCGTTGTACTTTGGAGGCTCCTGTTCTGTGGGG…	in this study	>PacplaNas4	MLRLLLVISVFTNLERNAAARIEHHPETLEEILSQERPLMEGDILLSRDRNAVGIPWPTNEIPYDISSDISDRTDDIMAAIEMVSEHTCISFHKRKATEPNYLLFKTGNGCASYVGLIGGEQALFIAPSCNTGNIAHEILHSLGFQHEHTRKDRDDFISIVQSNIMPGMLKNFRKADGKTFGIPYDYTSIMHYGRDFFSSNGKPTIIPKKDAKDMGQRQRMMKSDIEKVRKYYGC	in this study	ATGCTGCGTCTGCTCCTTGTGATCAGCGTTTTTACTAACCTGGAGAGAAATGCAGCAGCTCGTATTGAGCATCACCCAGAAACTTTAGAAGAAATACTGTCCCAGGAACGACCATTAATGGAGGGAGACATCTTGTTGTCGAGAGACAGGAATGCAGTTGGGATTCCCTGGCCAACAAATGAAATACCATATGACATCAGCTCAGATATAAGTGACCGTACAGATGACATCATGGCTGCCATAGAGATGGTATCTGAACATACCTGTATATCCTTTCACAAGAGAAAAGCCACTGAGCCAAACTACTTGCTCTTCAAAACTGGTAACGGCTGTGCATCATATGTGGGCTTGATCGGTGGTGAGCAGGCGTTGTTTATCGCACCCTCGTGTAATACAGGA…	in this study	>PacplaHCE	MSPSASLLLLLLLGLSRALPLQEEGEEHIDISAKILRANNGSDEMLLEGDIVVPKTRNAIKCYYAQCLWSKDYNGQVIIPYVIGSEYTSYERQLIEGAMGAFAGPTCIRFIPRTNEYDFVSVVSKDGCYSALGKAGGMQELSLNKQGCMYSGIAQHELNHALGFQHEQTRSDRDSYVRINWENIIAASAYNFYKHDTNNLNTPYDYGSIMHYGRDAFSIAYGRDTITPIPDPNVPIGQRNGLSYWDIRRINLLYQC	in this study	ATGTCTCCCTCTGCCAgcctgctgttgctgctgctgcttggccTCTCTAGGGCTCTTCCTCTCCAGGAGGAAGGAGAAGAACACATCGACATCTCTGCCAAGATTTTGAGGGCCAATAACGGCTCAGATGAAATGCTGTTGGAAGGAGACATAGTGGTTCCCAAAACCAGAAATGCCATTAAGTGCTACTACGCCCAGTGTCTGTGGAGTAAAGACTACAACGGCCAAGTTATCATCCCCTATGTCATTGGCAGTGAGTACACCAGTTACGAGAGGCAGCTAATTGAAGGCGCCATGGGGGCCTTCGCCGGCCCTACTTGCATCCGCTTCATCCCTCGTACCAACGAGTACGATTTCGTCAGTGTTGTGAGCAAAGACGGATGTTATTCTGCACTGGGT…	in this study	>PacplaLCE	MDQKARLSLLLFLLSSLCAAHPGDDHDGDEANSVDQSEKEEDISTTILRMNNGSKDTLYEGDVFIPKTRNALKCLNKQYSCFWQKSPNGKVEIPFILSDQYDENEKSKILAAMKGFEPKTCIRFVPRRNERAYLSIEPKYGCFSLLGRIGDMQVVSLQRFGCVDYGIIQHELLHALGFYHEHTRSDRDQYVRINWDNIKDYYVINFKKMDTDNLNTRYDYSSVMHYGRTAFGTNGKETIIPIPDPNVKIGQRAGLSEIDILRVNILYKC	in this study	ATGGACCAAAAAGCAAGACTTTCTCTTCTTCTTTTCCTGCTTTCAAGCCTCTGCGCTGCTCACCCCGGAGATGATCATGATGGAGATGAAGCAAACTCAGTGGATCAGTCTGAGAAGGAGGAGGACATTTCCACAACTATCCTCAGGATGAACAATGGATCTAAGGATACGCTTTACGAAGGAGACGTATTCATTCCAAAAACCAGGAATGCTTTGAAGTGCCTCAATAAACAATATAGCTGCTTCTGGCAGAAGTCTCCTAACGGGAAAGTAGAAATCCCTTTCATCCTGAGTGATCAATACGATGAAAATGAGAAGAGTAAGATTCTGGCTGCCATGAAGGGTTTTGAACCAAAAACCTGCATTCGCTTTGTTCCTCGTAGAAATGAAAGGGCGTAC…
Phalloptychus januarius	Cyprinodontiformes	GCA_902982915.1	doi: 10.1093/molbev/msab057	in this study	>PhajanChgH	MELFKCLLGVLVCGISAQTYWMHPPQQQQLLPTFQKPQQQSKVPPPAAPFDKCVLEEAEKIQCGTPGITADQCQDINCCFDGHLCYYGKAVTVQCTRDGQFVVVVAREATLPPLDVTSVSLLESNEAFCGPVDGTSAFAIFQFPVTACGTMLKNDEGYVVYENHMASSYEVGIGPKGSITRDSHFELLFQCRYLGTTVEALVMEVNPVPPPAAVAAAGPLRVELRLGNGQCVSRGCLEDVAAYTSFYSSSDYPISKVLREPVYVEVRLLGRSDPNIVLNLERCWATSVPNPQSVPQWALLVDGCPYQDDRYHTTVIPLDGSSGLEYPTHYKRFISRMFTFVTSDTYTLQKDMVFIHCATAVCYPSSENSCEQQCQRQRRTAVEKVPSSQKVLVSSGKVI…	in this study	ATGGAGCTGTTCAAGTGTCTGCTTGGTGTTTTGGTTTGTGGTATTTCTGCCCAGACGTATTGGATGCACCCACCACAGCAACAGCAGCTCTTGCCTACTTTCCAGAAGCCTCAGCAGCAGTCAAAGGTGCCCCCACCTGCAGCTCCATTTGATAAATGTGTCCTGGAAGAGGCTGAGAAGATTCAGTGTGGGACTCCAGGTATCACTGCTGATCAGTGTCAAGACATTAACTGCTGTTTTGATGGGCACCTGTGCTACTATGGGAAAGCAGTAACTGTACAGTGTACCAGGGATGGCCAGTTTGTGGTGGTTGTGGCCAGGGAAGCCACTCTGCCACCTCTGGATGTCACCTCAGTCAGCTTGCTTGAGTCAAATGAAGCTTTCTGTGGACCAGTTGAT…	ND					ND					in this study	>PhajanAlv	NAINSIWSNAIVPYEISRDHAFRVAEIQAAFRMISASTCIRFVKHTHELNYIYIKQGEGCGSLVGVTGGGQPVYFGPTCSVGNLAHELIHALGLYHEHTRRDRDFYITINWPNIIPGKADNFQVKYGNTLNQPYDFESIMHYGTNFFSLNGNPTIVANDGSRIGQRTHLSHLDIKKLRLLYRC	in this study	AATGCCATCAACAGCATCTGGTCCAATGCGATCGTCCCTTATGAAATTAGTCGTGACCACGCTTTTCGAGTGGCTGAGATCCAGGCGGCCTTCAGGATGATATCGGCATCCACGTGTATTCGCTTTGTCAAGCACACGCATGAGCTGAACTACATCTATATTAAGCAGGGTGAAGGCTGTGGATCATTAGTTGGTGTGACTGGAGGAGGCCAGCCAGTCTACTTTGGACCGACCTGCTCTGTGGGGAACTTGGCTCATGAGCTCATCCATGCGTTGGGGTTGTATCATGAACACACGCGTAGAGACAGAGACTTCTACATCACCATCAACTGGCCAAACATCATTCCAGGTAAAGCTGACAACTTCCAGGTGAAATATGGGAACACCCTAAACCAGCCG…	0					0					0
Poecilia formosa	Cyprinodontiformes	GCA_000485575.1	doi: 10.1038/s41559-018-0473-y	0					XP_007545686	>PoeforChgL	MIVKLIAICVVVLVSFGSFCDATPGIPSPPKQPLQQSHQHLQTFEKELTWKYPDDPQPDPKPNVQFELRYPGTVPAATVAVDCREAVAHVEAKMDLFGIGQPINPSDLVLGNCPHTGEDPVAQVLIYEVELHKCGSQLTMTDDALVYTYFLNYSPSNLGITPIVRTTQAPVIVECHYPRKHNVSSLPLEPVWVPFSAVKMAEEFLYFTMKLMTDDWLNERPSYQYFLGDLIRIEVTVKQYFHVPLRVYVDRCVATLSPDATSSPYYAFLDNFGCLIDARITVCDSRFMARTEENKLQFQLEAFRFQNPDSGLIYITCHLKATTTAHPIDGQHRACSYIGGWREASGVDPACASCESGDVISYTAPGVAFGNPLVITSDGGGGQQTPQVPYNLPFSRKAR…	XM_007545624.2	ATGATCGTGAAATTAATTGCCATTTGCGTTGTGGTGCTGGTCTCTTTTGGCAGCTTCTGTGATGCAACACCTGGTATACCATCACCTCCCAAACAACCACTTCAGCAATCCCACCAGCATTTGCAGACATTTGAGAAAGAGCTCACCTGGAAATACCCTGATGATCCCCAGCCTGACCCCAAGCCAAATGTGCAGTTTGAGCTGAGATATCCAGGAACGGTTCCTGCTGCAACCGTTGCTGTTGACTGCAGAGAAGCCGTAGCTCACGTGGAGGCCAAGATGGACCTGTTTGGCATCGGACAGCCCATCAATCCAAGCGACCTCGTCTTGGGTAACTGTCCACATACTGGAGAAGACCCTGTCGCTCAAGTGCTGATTTATGAAGTCGAACTGCATAAA…	XP_007545625	>PoeforChgH	MARHWSVTCLAALALLCRLASKEAEAQKYPQMPQYPQKPEYHQTPQNPQQPQNHQQPHNPHPQQPQIPYPQQPQNIYPQQPQIPYPQQPQNLYPQQQSPQQPQIPYPHPPQIPQERQLQSPQQPQIPFPLQPQIPYPQQPQIPYPQQPLIPQERQLKSPKQPQIPYPHPPQIPQERQLQSPQQPQIPFPQQPQNPYTQQPLIPQERQLKSLQQPQIPQQPQIPQERQLQSPQQPQIPYPQQPQNPYPQQPQIPYHQRPQNPQQPQNPQQRRLQNPLLLPYDASQPLYPSYPKPQIPTKNQYPQPQTPVKPQYPERPQDPVIPSTKGCDVPPASRVPCGAPDITATECEARDCCFQQSLAFQGQSCYFGKGVTVQCTKDGQFIVVVAKDVTLPHIDLETI…	XM_007545563.2	ATGGCAAGACACTGGAGTGTCACTTGTTTGGCAGCACTAGCTCTGCTATGCCGCCTGGCTAGCAAGGAAGCAGAGGCACAGAAGTACCCTCAAATGCCTCAGTATCCCCAGAAACCTGAGTACCATCAGACGCCTCAGAACCCTCAGCAGCCCCAGAACCATCAGCAACCTCATAATCCTCACCCTCAGCAACCTCAGATCCCTTACCCTCAGCAACCTCAGAATATTTACCCTCAACAACCTCAGATCCCTTACCCTCAGCAACCTCAGAATCTTTACCCTCAACAACAGAGCCCCCAGCAACCTCAGATCCCTTACCCTCATCCACCTCAGATTCCCCAGGAACGTCAACTTCAGAGCCCCCAGCAACCTCAGATCCCTTTCCCTCTGCAACCTCAG…	0					XP_007572763	>PoeforNas4	MLLQLLVALTFAAYVKNVPLFDINVVQHVTHNPETLEELFSDDVAVVEGDMLVSGRLEKSLPGQWSSGVLSSNAVFINGEKNRNAVGKSWPTTDLPYDIRPDINDKKEDIMAAMAMVSEHTCITFHRRNSTELDYVLFRPGKGCASNVGFFGGRQFVYVAPSCSVGNIAHEILHTLGFEHEHTRLDRDGFIEIIKSNIIKGMEENFKKLAGKTFDIPYDYSSILHYGRTFFSSNGKPTIIPKKDIKDMGQRSRLTETDRKKITLLYNCGAVAPAGNTEPSLISIFPF	XM_007572701.2	ATGCTGCTTCAGCTCTTAGTGGCTCTAACTTTTGCTGCCTATGTGAAAAATGTGCCTCTGTTTGACATCAACGTAGTACAACATGTGACCCATAACCCAGAGACATTAGAAGAGCTTTTTTCTGATGACGTGGCAGTGGTGGAGGGAGACATGCTGGTATCGGGAAGATTGGAAAAATCATTACCTGGACAGTGGTCTTCAGGGGTCCTGTCTTCTAATGCCGTTTTCATCAATGGAGAAAAAAACAGGAATGCAGTGGGTAAATCTTGGCCAACTACAGACTTGCCATACGACATCAGACCAGACATAAATGACAAAAAGGAGGATATCATGGCTGCCATGGCAATGGTGTCTGAGCACACCTGCATAACTTTCCACAGGAGAAACTCTACCGAGTTA…	0					0
Poecilia gillii	Cyprinodontiformes	GCA_903068115.1	doi: 10.1093/molbev/msab057	0					ND					0					0					ND					0					0
Poecilia latipinna	Cyprinodontiformes	GCA_001443285.1	doi: 10.1038/s41559-018-0473-y	0					in this study	>PoelatChgL	MIVKLIAICVVVLVSFGSFCDATPGIPSPPKQPLQQSHQHLQTFEKELTWKYPDDPQPDPKPNVQFELRYPATVPAATVAVDCREAVAHVEAKMDLFGIGQPINPSDLVLGNCPHTGEDPVAQVLIYEVELHKCGSQLTMTDDALVYTYFLNYSPSNLGITPIVRTTQTPVIVECHYPRKHNVSSLPLEPVWVPFSAVKMAEEFLYFTMKLMTDDWLNERPSYQYFLGDLIRIEVTVKQYFHVPLRVYVDRCVATLSPDATSSPYYAFLDNFGCLIDARITVCDSRFMARTEENKLQFQLEAFRFQNPDSGLIYITCHLKATTTAHPIDGQHRACSYIGGWREASGVDPACASCESGDVISYTAPGVAFGNPLVITSDGGGGQQTPQVPYNLPFSRKAR…	in this study	ATGATCGTGAAATTAATTGCCATTTGCGTTGTGGTGCTGGTCTCTTTTGGCAGCTTCTGTGATGCAACACCTGGTATACCATCACCTCCCAAACAACCACTTCAGCAATCCCACCAGCATTTGCAGACATTTGAGAAAGAGCTCACCTGGAAATACCCTGATGATCCCCAGCCTGACCCCAAGCCAAATGTGCAGTTTGAGCTGAGATATCCAGCAACGGTTCCTGCTGCAACCGTTGCTGTTGACTGCAGAGAAGCCGTAGCTCACGTGGAGGCCAAGATGGACCTGTTTGGCATCGGACAGCCCATCAATCCAAGCGACCTCGTCTTGGGTAACTGTCCACATACTGGAGAAGACCCTGTCGCTCAAGTGCTGATTTATGAAGTCGAACTGCATAAA…	XP_014903012	>PoelatChgH	MARHWSVTCLAALALLCRLASKEAEAQKYPQMPQYPQKPEYHQTPQNPQQPQNPQQPHNPHPQQPQIPHPQQPQNPQQPESPQQPQNPQQPQNPQEPQNPQQPQNPQQPQNPQQPQNPYPHQPQNLLQRRLQNPQQPQIPYPQQPLIPYPQQPQNPYPQQPQNPQQPQNPQQHQNPQQPQNPQQHQNPQQIPYPQQPQNLYPQQPQIPQDRQLKSPQQPQIPYPQQPQNPQERQLKSPQQPQIPYPQQPQNPQERQLQSPQQPQIPFPLQPQIPYPQQPQIPYPQQPLIPQERQLKSPKQPQIPYPHPPQIPQERQLQSPQQPQIPFPQQPQNPYTQQPLIPQERQLKSLQQPQIPQQPQIPQERQLQSPQQPQIPYPQQPQNPYPQQPQIPYHQRPQN…	XM_015047526.1	ATGGCAAGACACTGGAGTGTCACTTGTTTGGCAGCACTAGCTCTGCTATGCCGCTTGGCTAGCAAGGAAGCAGAGGCACAGAAGTACCCTCAAATGCCTCAGTATCCCCAGAAACCTGAGTACCATCAGACGCCTCAGAACCCTCAGCAGCCCCAGAACCCTCAGCAACCTCATAATCCTCACCCTCAGCAACCTCAGATTCCTCACCCTCAGCAACCTCAGAACCCTCAGCAACCTGAGAGCCCTCAGCAACCTCAGAACCCTCAGCAACCTCAGAACCCTCAGGAACCTCAGAACCCCCAGCAACCTCAGAACCCCCAGCAACCTCAGAACCCTCAGCAACCTCAGAATCCTTACCCTCACCAACCTCAGAACCTCCTGCAACGTCGACTTCAGAAC…	0					XP_014887277	>PoelatNas4	MLLQLLVALTFAAHVKTVPLFDINVVQHVTHNPETLEELFSDDMAVVQGDMLVSKNRNAVGKSWPTTDLPYDIRPDINDKKEDIMAAMAMVSEHTCITFHRRNSTELDYVLFRPGKGCASNVGFFGGRQFVYVAPSCSVGNIAHEILHTLGFEHEHTRLDRDGFIEIIKSNIIKGMEENFKKLAGKTFDIPYDYSSILHYGRTFFSSNGKPTIIPKKDIKDMGQRSRLTDTDRKKITLLYNCGAVAPAGNTEPSLISIFPF	XM_015031791.1	ATGCTGCTTCAGCTCTTAGTGGCTCTAACTTTTGCTGCCCATGTGAAAACTGTGCCTCTGTTTGACATCAACGTAGTACAACATGTGACCCATAACCCAGAGACATTAGAAGAGCTTTTTTCTGATGACATGGCAGTGGTGCAGGGAGACATGCTGGTATCGAAAAACAGGAATGCAGTGGGTAAATCTTGGCCAACTACAGACTTGCCATACGACATCAGACCAGACATAAATGACAAAAAGGAGGATATCATGGCTGCCATGGCAATGGTGTCTGAGCACACCTGCATAACTTTCCACAGGAGAAACTCTACCGAGTTAGACTATGTGCTCTTCCGTCCTGGTAAAGGCTGCGCTTCAAACGTGGGCTTTTTCGGAGGCCGGCAGTTTGTGTATGTT…	0					0
Poecilia mexicana	Cyprinodontiformes	GCA_001443325.1	doi: 10.1038/s41559-018-0473-y	0					XP_014826642.1	>PoemexChgL	MIVKLIAICVVVLVSFGSFCDATPGIPSPPKQPLQQSHQHLQTFEKELTWKYPDDPQPDPKPNVQFELRYPATVPAATVAVDCREAVAHVEAKMDLFGIGQPINPSDLVLGNCPHTGEDPVAQVLIYEVELHKCGSQLTMTDDALVYTYFLNYSPSNLGITPIVRTTQTPVIVECHYPRKHNVSSLPLEPVWVPFSAVKMAEEFLYFTMKLMTDDWLNERPSYQYFLGDLIRIEVTVKQYFHVPLRVYVDRCVATLSPDATSSPYYAFLDNFGCLIDARITVCDSRFMARTEENKLQFQLEAFRFQNPDSGLIYITCHLKATTTAHPIDGQHRACSYIGGWREASGVDPACASCESGDVISYTAPGVAFGNPLVITSDGGGGQQTPQVPYNLPFSRKAR…	XM_014971156.1	ATGATCGTGAAATTAATTGCCATTTGCGTTGTGGTGCTGGTCTCTTTTGGCAGCTTCTGTGATGCAACACCTGGTATACCATCACCTCCCAAACAACCACTTCAGCAATCCCACCAGCATTTGCAGACATTTGAGAAAGAGCTCACCTGGAAATACCCTGATGATCCCCAGCCTGACCCCAAGCCAAATGTGCAGTTTGAGCTGAGATATCCAGCAACGGTTCCTGCTGCAACCGTTGCTGTTGACTGCAGAGAAGCCGTAGCTCACGTGGAGGCCAAGATGGACCTGTTTGGCATCGGACAGCCCATCAATCCAAGCGACCTCGTCTTGGGTAACTGTCCACATACTGGAGAAGACCCTGTCGCTCAAGTGCTGATTTATGAAGTCGAACTGCATAAA…	XP_014856679.1	>PoemexChgH	MASHWSVTCLAALALLCRLASKEAEAQKYPQMPQYPQKHEYHQTPQNLQQPQNPQQPQNPHPQQPQNPHPQQPQNPQQPQNPHPQQPQNPYPQQPQNLLQRRLQNPQQPQIPYPQQPLIPYPQQHQNPHPQQPQQPQNPQQPQNPHPQQPQNPYPQQPQNLLPQQPQIPYPHPPQIPQERQLKSPQQPQIPYPHPPQIPQERQLQSPQQPQIPFPLQPQIPFPLQPQIPYPQQPQIPQERQLKSPQQPQIPYPQQPQNPQERQLQSPQQPQIPYPQQPQNPYTQQPLIPQERQLKSPQQPQIPQQPQIPQERQLQSPQQPQIPYPQQPQNHYLQQPQNPYPQRPQNPQQPQNPLLRRLQNPLLLPYVASQPQYHSYPKPQIPTKNQYPQPQTPVKPQYP…	XM_015001193.1	ATGGCAAGTCACTGGAGTGTCACTTGTTTGGCAGCACTAGCTCTGCTATGCCGCTTGGCTAGCAAGGAAGCAGAGGCACAGAAGTACCCTCAAATGCCTCAGTATCCCCAGAAACATGAGTACCATCAGACGCCTCAGAACCTTCAGCAACCCCAGAACCCTCAGCAACCTCAGAATCCTCACCCTCAGCAACCTCAGAATCCTCACCCTCAGCAACCTCAGAACCCTCAGCAACCTCAGAATCCTCATCCTCAGCAACCTCAGAATCCTTACCCTCAGCAACCTCAGAACCTCCTGCAACGTCGACTTCAGAACCCTCAGCAACCTCAGATCCCTTACCCTCAGCAACCTCTGATCCCTTACCCTCAGCAACATCAGAATCCTCATCCTCAGCAACCT…	0					XP_014850432.1	>PoemexNas4	MAAMAMVSEHTCITFHRRNSTELDYVLFRPGKGCASNVGFFGGRQFVYVAPSCSVGNIAHEILHTLGFEHEHTRLDRDGFIEIIKSNIIKGMEENFKKLAGKTFDIPYDYSSILHYGRTFFSSNGKPTIIPKKDIKDMGQRSRLTETDRKKITLLYNCGAVAPAGNTEPSLISIFPF	XM_014994946.1	ATGGCTGCCATGGCAATGGTGTCTGAGCACACCTGCATAACTTTCCACAGGAGAAACTCTACCGAGTTAGACTATGTGCTCTTCCGTCCTGGTAAAGGCTGCGCTTCAAACGTGGGCTTTTTCGGAGGCCGGCAGTTTGTGTATGTTGCGCCGTCATGCAGCGTGGGCAACATTGCTCATGAGATCCTTCACACTCTTGGCTTTGAGCATGAACACACCAGGTTGGACCGGGATGGCTTTATTGAAATTATCAAGAGTAACATCATCAAAGGTATGGAGGAAAACTTCAAAAAGCTTGCTGGGAAAACTTTTGATATTCCGTACGACTACAGTTCCATACTACACTATGGACGGACTTTCTTTTCATCAAATGGAAAACCCACCATCATCCCAAAGAAA…	0					0
Poecilia picta	Cyprinodontiformes	GCA_905332405.1	doi: 10.1371/journal.pgen.1009704	0					in this study	>PoepicChgL	MKLIAICIVVLVSFGSFCDAKPGIPSPPKQPLEQSHQHLQTFEKELTWKYPDDPQPDPKPIVPFELRYPATVPAATVAVDCREAIAHVEAKMDLFGIGQHIAPSDLVLGNCPPTGEDLVAQVLIYEVELHKCGSQLTMTDDALVYTYFLNYNPSNLGITPIVRTTQAPVIVECHYPRKHNVSSLPLEPVWVPFSAVKMAEEFLYFTMKLMTDDWLNERPSYQYFLGDLIRIEVTVKQYFHVPLRVYVDRCVATLSPDATSSPYYAFLDNFGCLIDARITVCDSRFMTRTEENKLQFQLEAFRFQNPDSGLIYITCHLKATSTAHPIDGQHRACSYIGGWREASGVDPACASCESGDVISYTAPGVTFPLVITSGGGGGQQTPQVPYNLPFSRKGRDVTQ…	in this study	ATGAAATTAATTGCCATTTGCATTGTGGTACTGGTCTCTTTTGGGAGCTTCTGTGATGCAAAACCTGGTATACCATCACCTCCCAAACAACCACTTGAGCAATCCCACCAGCATTTGCAGACATTTGAGAAAGAGCTCACCTGGAAATACCCTGATGATCCCCAGCCTGACCCCAAGCCTATTGTGCCATTTGAGCTGAGATATCCAGCAACAGTTCCTGCTGCAACCGTTGCTGTTGACTGCAGAGAAGCCATAGCTCACGTGGAGGCCAAGATGGACTTGTTTGGCATTGGGCAGCACATCGCCCCCAGCGACCTCGTCTTGGGTAACTGTCCACCTACCGGAGAAGACCTTGTTGCTCAAGTGCTGATTTATGAAGTCGAACTGCATAAATGTGGA…	in this study	>PoepicChgH	MARYWSVTCLATLSLLCCFASKEAEAQKYPQMPQYPQTPQNPQQPQNPLKPQDSQQPQNPHQPQQPQNPQQPQNPQQPQNPQQPQNPQQPQNPHSQQPQNPQQPQNPQQPQNPHPQQPQNPQQPQNPHLQQPQNPQQPHNPQQPQNPQNPHLQQPQNPQPPQNPQQPQIPHPQQPHNPQQPQNPQQPQIPIPQQPQNPYLQQPQIPKQPQNPQQSQNPLQRRLQNSQQPQILYPQQPQIPYPLQLQIPYLQQPQNPQERQLQSPQEAQIPYPQPQIPYPQQPQNPLQRRLQNSQQPQILYSQQPHKPYPQQPQIPYPQIPQIPYPQQPQIPQERQLQSPQQPQIPFLQQPQIPYPQQPQNPYPQQPQNPLQLYPLIPSTKGCDVPPASRVPCGAPNITA…	in this study	ATGGCAAGATACTGGAGTGTAACTTGTTTGGCAACACTATCTCTGCTATGCTGCTTTGCTAGCAAGGAAGCAGAGGCACAGAAGTACCCTCAAATGCCTCAGTATCCCCAGACGCCTCAGAACCCTCAGCAACCTCAGAACCCTCTGAAACCTCAGGACTCTCAGCAACCCCAGAACCCTCACCAACCTCAGCAACCCCAGAACCCTCAGCAACCCCAGAACCCTCAGCAACCTCAGAACCCTCAGCAACCTCAAAACCCTCAGCAACCTCAGAACCCTCACTCTCAGCAACCCCAGAACCCTCAGCAACCTCAAAACCCTCAGCAACCTCAGAACCCTCATCCTCAGCAACCCCAGAACCCTCAGCAACCTCAGAATCCTCACCTTCAGCAACCCCAG…	0					ND					0					0
Poecilia reticulata	Cyprinodontiformes	GCA_000633615.2	doi: 10.1371/journal.pone.0169087	0					XP_008409556	>PoeretiChgL	MKLIAICVVVLVSFGSFCDAKPGIPLPPKQPLQQSHQHLQTFEKELTWKYPDDPQPDPKPIVPFELRYPATVPAATVAVDCREAIAHVEAKKDLFGIGQPINPSDLVLGNCPPTGEDPVAQVLIYEVELHKCGSQLTTTDDALVYTYFLNYSPSNLGITPIVRTTQAPVIVECHYPRKHNVSSLPLEPVWVPFSAVKMAEEFLYFTMKLMTDDWLNERPSYQYFLGDLIRIEVTVKQYFHVPLRVYVDRCVATLSPDATSSPYYAFLDNFGCLIDARITVCDSRFMARTEENKLQFQLEAFRFQNPDSGLIYITCHLKATTTAHPIDGQHRACSYISGWREASGVDPACASCESGDVISYTAPGITFGSPLVITSDGGGGQQTPQVPYNLPFSRKARDV…	XM_008411334.2	ATGAAATTAATTGCCATTTGCGTTGTGGTGCTGGTCTCTTTTGGCAGCTTCTGTGATGCAAAACCTGGTATACCATTACCTCCCAAACAACCACTTCAGCAATCCCACCAGCATTTGCAGACTTTTGAGAAAGAGCTCACCTGGAAATACCCTGATGATCCCCAGCCTGACCCCAAGCCTATTGTGCCGTTTGAGCTGAGATATCCAGCAACGGTTCCTGCTGCAACCGTTGCTGTTGACTGCAGAGAAGCCATAGCTCACGTGGAGGCCAAGAAGGACTTGTTTGGCATCGGGCAGCCCATCAACCCAAGCGACCTCGTCTTGGGTAACTGTCCACCTACTGGAGAAGACCCTGTCGCTCAAGTGCTGATTTATGAAGTCGAACTGCATAAATGTGGA…	ND					0					XP_008421395	>PoeretiNas4	MLLQILVALTFAAYVKNVPLFDIEVVQHVTNNPETLEELFSDDMAVVEGDMLVSKNRNAVGKFWPTTDLPYDINPDINYKKEDIMAAMAMVSEHTCITFHRRNSTESNYVLFHPGKGCASNVGFFGGRQFVYVAASCSVGNIAHEILHTLGFEHEHTRLDRDDFIEIIKSNIIKGMEENFKKLAGKTFDIPYDYSSILHYGRTFFSSNGKPTIIPKKNVKDMGQRSRLTETDRQKITLLYNCGAVAPAGNTEPSLISIFPF	XM_008423173.2	ATGCTGCTTCAGATCTTAGTGGCTCTAACTTTTGCTGCCTATGTGAAAAATGTGCCTCTGTTTGACATCGAGGTAGTACAACATGTGACCAATAACCCAGAGACATTAGAAGAACTTTTTTCTGATGACATGGCAGTGGTGGAGGGAGACATGCTGGTATCGAAAAACAGGAATGCAGTGGGTAAATTTTGGCCAACTACAGACTTGCCATACGACATCAATCCAGACATAAACTACAAAAAGGAGGATATCATGGCTGCCATGGCAATGGTGTCTGAGCACACCTGCATAACTTTCCACAGGAGAAACTCTACTGAGTCAAACTATGTGCTCTTCCATCCTGGTAAAGGCTGTGCTTCAAACGTGGGCTTTTTCGGAGGCCGGCAGTTTGTGTATGTT…	0					0
Poecilia wingei	Cyprinodontiformes	GCA_903068105.1	doi: 10.1093/molbev/msab057	0					in this study	>PoewinChgL	MKLIAICVVVLVSFGSFCDAKPGIPLPPKQPLQQSHQHLQTFEKELTWKYPDDPQPDPKPIVPFELRYPATVPAATVAVDCREAIAHVEAKKDLFGIGQPINPSDLVLGNCPPTGEDPVAQVLIYEVELHKCGSQLTTTDDALVYTYFLNYSPSNLGITPIVRTTQAPVIVECHYPRKHNVSSLPLEPVWVPFSAVKMAEEFLYFTMKLMTDDWLNERPSYQYFLGDLIRIEVTVKQYFHVPLRVYVDRCVATLSPDATSSPYYAFLDNFGCLIDARITVCDSRFMARTEENKLQFQLEAFRFQNPDSGLIYITCHLKATTTAHPIDGQHRACSYISGWREASGVDPACASCESGDVISYTAPGITFGSPLVITSDGGGGQQTPQVPYNLPFSRKARDV…	in this study	ATGAAATTAATTGCCATTTGCGTTGTGGTGCTGGTCTCTTTTGGCAGCTTCTGTGATGCAAAACCTGGTATACCATTACCTCCCAAACAACCACTTCAGCAATCCCACCAGCATTTGCAGACTTTTGAGAAAGAGCTCACCTGGAAATACCCTGATGATCCCCAGCCTGACCCCAAGCCTATTGTGCCGTTTGAGCTGAGATATCCAGCAACGGTTCCTGCTGCAACCGTTGCTGTTGACTGCAGAGAAGCCATAGCTCACGTGGAGGCCAAGAAGGACTTGTTTGGCATCGGGCAGCCCATCAACCCAAGCGACCTCGTCTTGGGTAACTGTCCACCTACTGGAGAAGACCCTGTCGCTCAAGTGCTGATTTATGAAGTCGAACTGCATAAATGTGGA…	ND					0					in this study	>PoewinNas4	NAVGKFWPTTDLPYDISPDINYKKEDIMAAMAMVSEHTCITFHRRNSTESDYVLFHPGKGCASNVGFFGGRQFVYVAPSCSVGNIAHEILHTLGFEHEHTRLDRDDFIEIIKSNIIKGMEENFKKLAGKTFDIPYDYSSILHYGRTFFSSNGKPTIIPKKNVKDMGQRSRLTETDRQKITLLYNC	in this study	AATGCAGTGGGTAAATTTTGGCCAACTACAGACTTGCCATACGACATCAGTCCAGACATAAACTACAAAAAGGAGGATATCATGGCTGCCATGGCAATGGTGTCTGAGCACACCTGCATAACTTTCCACAGGAGAAACTCTACTGAGTCAGACTATGTGCTCTTCCATCCTGGTAAAGGCTGTGCTTCAAACGTGGGCTTTTTCGGAGGCCGGCAGTTTGTGTATGTTGCGCCGTCATGCAGTGTGGGCAACATTGCTCATGAGATCCTTCACACTCTTGGCTTTGAGCATGAACACACCAGGTTGGACCGGGATGACTTTATCGAAATTATCAAGAGTAACATCATCAAAGGTATGGAGGAAAACTTTAAAAAGCTTGCTGGGAAAACTTTTGATATT…	0					0
Poeciliopsis gracilis	Cyprinodontiformes	GCA_903067085.1	doi: 10.1093/molbev/msab057	0					in this study	>PoegraChgL	MNLIAVCVVVLVSFGSFCDAKPGEPRRQPPLQPQQQLQTFEKELTWKYPDDPQPDPKPTVSFELKYPATVPAATVAVECRESIAHVEAKKDLFGIGQPIKPKDLILGNCPPTGEDPVAQVLIYEVELHKCGSQLTTTDDALIYTYSLNYIPSNLGITPILRITQAVIVECHYPRKHNVSSLPLEPLWIPYAAVKMTEEFLYFTLKLMTDDWLNERPSYQYFLGELIRIEVTVKQYLHTPLRVYVDRCVATISPDATSSPSYAFIDNFGCFLDARITVCDSRFMARTEENKLQFQLEAFRFQNPDSGLIYITCHLKATSTAHPIDGQHRACSYFGGWREASGVDPACASCESGDVMLYASPGISYSSPLIISDEGTGRQHTPGDPNVLYHLPFSRKTRDV…	in this study	ATGAACTTAATTGCTGTTTGCGTTGTGGTGCTGGTCTCTTTTGGCAGCTTCTGTGATGCAAAACCTGGTGAACCTCGCAGACAACCACCCCTGCAACCCCAACAGCAATTGCAGACATTTGAGAAAGAGCTCACCTGGAAATACCCTGATGATCCCCAGCCTGACCCCAAGCCTACTGTGTCATTTGAGCTGAAATATCCAGCAACTGTTCCTGCTGCAACCGTTGCTGTTGAGTGCAGAGAATCCATAGCTCACGTGGAGGCCAAGAAGGACTTGTTTGGCATTGGACAGCCCATCAAACCAAAAGACCTCATCTTGGGTAACTGTCCACCTACTGGAGAAGACCCTGTCGCTCAAGTGCTGATTTATGAAGTTGAACTGCATAAATGTGGAAGCCAG…	ND					0					0					0					0
Poeciliopsis infans	Cyprinodontiformes	GCA_903067105.1	doi: 10.1093/molbev/msab057	0					in this study	>PoeinfChgL	MKLIAVCVVVLVSFGSFCDAKPGKLPRPPPVQNQQQLQTFEKQLTWKYPDDPQPDSKPNVPFEPKYPATVPAATVAVECRESIAHVEAKKDLFGIGQPINPNDLILGNCPPTGEDPVAQVLIYEVELHTCGSQLTTTDDALVYTYSLNYSPSNLGISPILRTTQAVIVECHYPRKHNVSSLPLEPLWVPYAAVKMAEEFLYFTMKLMTDDWLNERPSYQYFLGDLIRIEVTVKQYLHTPLRVYVDRCVATISPDATSRPNYAFIDNFGCLVDARITVCDSRFMGRTEENKLQFQLDAFRFQNPDSGLIYITCHLKATSTAHPIDGQHRACSYIGGWREASGNDPACASCESGDVVFYANPGISFSSTGGQHTPGDPNVFYHLPFSRKKTRDVTQPELLE…	in this study	ATGAAATTAATTGCTGTTTGCGTTGTGGTGCTGGTCTCTTTTGGCAGCTTCTGTGATGCAAAACCTGGTAAACTTCCCAGACCGCCACCCGTGCAAAACCAACAGCAATTGCAGACATTTGAGAAACAGCTCACCTGGAAATACCCTGATGATCCCCAGCCTGACTCCAAGCCTAATGTGCCATTTGAGCCGAAATATCCAGCAACGGTTCCTGCTGCAACCGTTGCTGTTGAGTGCAGAGAATCCATAGCTCACGTGGAGGCCAAGAAGGACTTGTTTGGCATTGGACAGCCCATCAATCCAAATGACCTCATCTTGGGTAACTGTCCACCTACTGGAGAAGACCCTGTCGCTCAAGTGCTGATTTATGAAGTTGAACTGCATACATGTGGAAGCCAG…	in this study	>PoeinfChgH	MASHWSVTCLAALALLCCLASNEAEAQTYHEMPQYPQKPWLPQYPQQPQNPQQPQNPLQHQLQNSEQPQNPFPQPPNPFPQPLNPFPQPLNLQRRPQNPQQPQNPQQPQNPFPQPQNPQQPQNPFPQPQNPQQPQNPQHRLQNPEQPQYPYPQPQNTVQRLHQILQQPQNLYPQLQNHFSQHSHNLFPQHPQNPYSQQPHNPYAQLQNPQKFPYEASKPQYPPHPKPQMPTKPPYSQPLMPPWWPQFPEPLKPETTTIPPQRPQDLGLPSHKRCDVPKASRVPCGAPDIAATECEARNCCFQGESCYFGKGVTVQCTKDGQFIVVVAKDVTLPHIDLETISLWGGGPGCTHVDSNSMFAIYFFPVTACGTVVLEQPGVIIYENSMTSSYEVGVGPLGAI…	in this study	ATGGCAAGTCACTGGAGTGTCACTTGTTTGGCAGCACTAGCTCTGCTATGCTGCTTGGCTAGCAATGAAGCAGAGGCACAGACGTACCATGAAATGCCTCAATATCCCCAGAAACCTTGGCTGCCTCAGTACCCTCAGCAACCTCAGAACCCACAGCAACCTCAGAACCCCCTCCAACATCAACTTCAGAACTCTGAGCAACCTCAGAATCCTTTCCCTCAACCTCCGAACCCTTTCCCTCAACCTTTGAACCCTTTCCCTCAACCTTTGAACCTGCAACGTCGACCTCAGAACCCTCAGCAACCTCAGAACCCTCAGCAACCTCAGAACCCTTTCCCTCAACCTCAGAACCCTCAGCAACCTCAGAACCCTTTCCCTCAACCTCAGAACCCACAGCAA…	0					0					0					0
Poeciliopsis occidentalis	Cyprinodontiformes	GCA_010883035.1	doi: 10.3389/fevo.2019.00404	0					in this study	>PoeoccChgL	MKLIAVCVVVLVSFGSFCDAKPVKPPRPTPIQQQLEIFEKELTWKYPDDPQPDPKPKVPSDPKYPVTVPAATVTVECRESIAHVEAKKDLFGIGQPINPNDLILGNCPPTGEDPVAQVLIYEVELHKCGSQLTTTDDALIYTYSLNYSPSNLGISPILRPTQAVIVECHYPRKHNVSSLPLEPLWVPYAAVKMAEEFLYFTMKLMTDDWLNERPSYQYFLGDLIRIEVTVKQYLHTPLRVYVDRCVATISPDATSSPNYAFIDNFGCMVDAWITVCDSRFMARTEENKLQFQLEAFRFQNPNSGLIYITCHLKATSTAHPIDGQHRACSYIGGWREASGNDPACASCESGDVEWYGSPGISLRSTGGQHTPGDPNVFYHLPFSRKKTRDVTQPELLEWE…	in this study	ATGAAATTAATTGCTGTTTGCGTTGTGGTGCTGGTCTCTTTTGGCAGCTTCTGTGATGCAAAACCTGTTAAACCTCCCAGACCGACTCCAATCCAACAGCAATTGGAGATATTTGAGAAAGAGCTCACCTGGAAATACCCTGATGATCCCCAGCCTGACCCCAAGCCTAAAGTGCCATCAGATCCGAAATATCCAGTAACGGTTCCTGCTGCAACCGTTACTGTTGAGTGCAGAGAATCCATAGCTCACGTGGAGGCCAAGAAGGACTTGTTTGGCATTGGACAGCCCATCAATCCAAATGACCTCATCTTGGGTAACTGTCCACCTACTGGAGAAGACCCTGTCGCTCAAGTGCTGATTTATGAAGTTGAACTGCATAAATGTGGAAGCCAGCTAACT…	ND					0					0					0					0
Poeciliopsis paucimaculata	Cyprinodontiformes	GCA_903067055.1	doi: 10.1093/molbev/msab057	0					0					ND					0					0					0					0
Poeciliopsis presidionis	Cyprinodontiformes	GCA_903068095.1	doi: 10.1093/molbev/msab057	0					in this study	>PoepreChgL	MKLIAVCVVVLVSFGSFCDAKPGEPHRQPPVQPQQQLQTFEKELTWKYPDEPQPDPKPNVPVELKYPATIPAATVAVECRESIAHVEAKKDLFGIGQPINPNDLILGNCPPTGEDPVAQVLIYEVELHKCGSQLTTTDDALVYTYSLNYSPSKLGISPILRTTQAVIVECHYPRKHNVSSLPLEPLWIPYAAVKMAEEFLYFTMKLMTDDWLNERPSYQYFLGDLIRIEVTVKQYLHTPLRVYVDRCVATISPDANSSPSYAFIDNFGCLVDARITVCDSRFMARTEENKLHFQLEAFRFQNPDSGLVCITKINIYFYIVPYNVNSSSPLIYQIYITCHLKATSTAHPIDSQHRACSYFGGWREASGVDPACASCESGDVVLHASPGISFSSPLIISGE…	in this study	ATGAAATTAATTGCTGTTTGCGTTGTGGTGCTGGTCTCTTTTGGCAGCTTCTGTGATGCAAAACCTGGTGAACCTCACAGACAACCACCCGTGCAACCCCAACAGCAATTGCAGACATTTGAGAAAGAGCTCACCTGGAAATACCCTGATGAGCCCCAGCCTGACCCCAAGCCTAATGTGCCAGTTGAGCTGAAATATCCAGCAACGATTCCTGCTGCAACTGTTGCTGTTGAGTGCAGAGAATCCATAGCTCACGTGGAGGCCAAGAAGGACTTGTTTGGCATTGGACAGCCCATCAATCCAAATGACCTCATCTTGGGTAACTGTCCACCTACTGGAGAAGACCCTGTCGCTCAAGTGCTGATTTATGAAGTTGAACTGCATAAATGTGGAAGCCAG…	ND					0					0					0					0
Poeciliopsis prolifica	Cyprinodontiformes	GCA_903067045.1	doi: 10.1093/molbev/msab057	0					XP_054891984.1	>PoeproChgL	MIFCDAKPVKPPRPPPLQHQQQLQIFEKELTWKYPDDPQPDPTPNVPSDPKYPVTVPAAAVAVECRESIAHVEAKKDLFGIGQPINPNDLILGNCPPTGEDPVAQVLIYEVELHKCGSQLTTTDDALIYTYSLNYSPSNLGISPILRPTQAVIVECHYPRKHNVSSLPLEPLWVPYAAVKMAEEFLYFTMKLMTDDWLNERPSYQYFLGDLIRIEVTVKQYLHTPLRVYVDRCVATISPDATSSPNYAFIDNFGCMVDAWITVCDSRFMARTEENKLQFQLEAFRFQNPNSGLIYITCHLKATSTAHPIDGQHRACSYIGGWREASGNDPACASCESGDVEWYGSPGISFSSTGGQHTPGDPNVFYHLPFSRKRTRDVTQPELLEWEGDVTLGPIPVME…	XM_055036009.1	ATGATCTTCTGTGATGCAAAACCTGTTAAACCTCCCAGACCGCCACCCCTGCAACACCAACAGCAATTGCAGATATTTGAGAAAGAGCTCACCTGGAAATACCCTGATGATCCCCAGCCTGACCCCACGCCTAATGTGCCATCAGACCCGAAATATCCAGTAACGGTTCCTGCTGCAGCCGTTGCTGTTGAGTGCAGAGAATCCATAGCTCACGTGGAGGCCAAGAAGGACTTGTTTGGCATTGGACAGCCCATCAATCCAAATGACCTCATCTTGGGTAACTGTCCACCTACTGGAGAAGACCCTGTCGCTCAAGTGCTGATTTATGAAGTTGAACTGCATAAATGTGGAAGCCAGCTAACTACGACAGATGATGCCCTCATCTATACCTACTCTCTT…	XP_054892802.1	>PoeproChgH	MASHWSVTCLAALALLCCLASNEAEAQTYHQMPQYPQKPWLPQYPQQPQNPQQPQNPQQPQNPLQHQLQNSEQPQNPFLQPQNLQRRHQNSEQPQNPFLQPQNPQQPQNPQHRLQNAQQPQNPFPQPQNPQQPQNPQHRLQNPQQPQNPLQHQVQNSEQPPNPFPQPPNLQRRPQNPQQPQNPEDRLQNPQQPQYPYPQPQNTVQRLHQILQQPHNPYAQLQNPQQLPYEALKHQYPPHPKPQMPTKPQYSQPPMPAWPQYPEPPMAAWPQYPEPQKHQTATIPPLRPHHKRCDVPKASRVPCGAPGIAATECEARNCCFQGQSCYFGKGVTVQCTKDGQFIVVVAKDVTLPHIDLETISLWGGGPGCTHVDSNSMFAIYFFPVTACGTVVLEQPGVII…	XM_055036827.1	ATGGCAAGTCACTGGAGTGTCACTTGTTTGGCAGCACTAGCTCTGCTATGCTGCTTGGCTAGCAATGAAGCAGAGGCACAGACATACCATCAAATGCCTCAATATCCCCAGAAACCTTGGCTGCCTCAGTACCCTCAGCAACCTCAGAACCCACAGCAACCTCAGAACCCACAGCAACCTCAGAACCCCCTCCAACATCAACTTCAGAACTCTGAGCAACCTCAGAACCCTTTCCTTCAACCTCAGAACCTGCAACGTCGACATCAGAACTCTGAGCAACCTCAGAACCCTTTCCTTCAACCTCAGAACCCACAGCAACCACAGAACCCACAACATCGACTTCAGAACGCTCAGCAACCTCAAAACCCTTTCCCTCAACCTCAGAACCCACAGCAACCT…	0					0					0					0
Poeciliopsis retropinna	Cyprinodontiformes	GCA_010277075.1	doi: 10.1093/molbev/msaa011	0					0					in this study	>PoeretrChgH	MASHWSVTCLTALALLCCLARKEAEAQKYPQMPQYPQKPQMPQYPQQPQNPQQPQNLQHRLQNPEQPQNPFLQQPQNPFPQQPQNPLTQQPQNPQQPQNLQHRLQNPEQPQNPFLQQPQNPFPQQPQNPLTQQPQNPQQPQNLQHRLQNPEQPQNPFLQQPQNPFPQQPQNPLTQQPQNPQQSQKPLQPRLQNPEKPQSPFPQQPQNPFPRHQNPQQLQNLQHRLQNPEQPQSPFFQQPQNLFPQQPQNPLTQQPQNPQQPQKPLQPRLQNPEQPQSPFPQQPLTLYPQLQTPQQPQNPFLQQPQNIYPQSKNPFLQHHQNLFPQQPQDSFPQQPQNSYPHHPQSPFLQEPHNSFPQHPQNPYPQPQNPQQLPYDASKLQYPPHPKPQTPTKPQYPQPQ…	in this study	ATGGCAAGTCACTGGAGTGTCACTTGTTTGACAGCACTAGCTCTGCTCTGCTGCTTGGCTAGAAAGGAAGCAGAGGCACAGAAGTACCCTCAAATGCCTCAATATCCCCAGAAACCTCAGATGCCTCAGTACCCTCAGCAACCTCAGAACCCACAGCAACCTCAGAACCTGCAACATCGACTTCAGAACCCTGAGCAACCTCAGAACCCTTTCCTTCAGCAACCTCAGAATCCGTTCCCTCAGCAACCTCAAAACCCTTTAACTCAGCAACCCCAGAACCCACAGCAACCTCAGAACCTGCAACATCGACTTCAGAACCCTGAGCAACCTCAGAACCCTTTCCTTCAGCAACCTCAGAATCCGTTCCCTCAGCAACCTCAAAACCCTTTAACTCAGCAA…	0					0					0					0
Poeciliopsis turneri	Cyprinodontiformes	GCA_903068135.1	doi: 10.1093/molbev/msab057	0					ND					in this study	>PoeturnChgH	MASHRSVTCLAALALLCCLASNEAEAQKYHQMPQYPPNLKTLRTSEPQQPQQPQNPFLSNLRTLFPQQPQNPQQPQNLQHQLQNPQQPQNPQQPQNPQQLPYEALKPQYPPHPKPQMPTRPQYSQPLMPAWPQYSQPQKPQTVTIPPMRPTDLVLPSPKRCDVPKASRVPCGAPDIAATECEARNCCFQGQSCYFGKGVTVQCTKDGQFIVVVAKDVTLPHIDLETISLWGGGPGCTHVDSNSMFAIYFFPVTACGTVVLELPGAIIYENSLTSFYEVGVGPLGAITRDSSFDLLLQCRYIGTSVETLVVEVLVLDKHPVPVAVGLGPIRVGLKLGNGQCITKGCNDVDVAYTSYYQASDYPVVKVLKDPVYVEVQLLNKTDPTLVLTLGRCWATTAPN…	in this study	ATGGCAAGTCACAGGAGTGTCACTTGTTTGGCAGCACTAGCTCTGCTATGCTGCTTGGCTAGCAATGAAGCAGAGGCACAGAAGTACCATCAGATGCCTCAATATCCCCCAAACCTCAAGACCCTCAGAACCTCAGAACCCCAGCAACCTCAGCAACCTCAGAACCCTTTCCTCAGCAACCTCAGAACCCTTTTCCCTCAGCAACCTCAGAACCCACAGCAACCTCAGAACCTGCAACATCAACTTCAGAACCCTCAGCAACCTCAGAACCCCCAGCAACCTCAGAACCCCCAGCAATTGCCATATGAAGCTTTAAAGCCTCAGTACCCTCCACATCCTAAGCCCCAAATGCCTACGAGGCCTCAGTATTCTCAACCACTGATGCCTGCTTGGCCTCAG…	0					0					0					0
Poeciliopsis turrubarensis	Cyprinodontiformes	GCA_010277015.1	doi: 10.1093/molbev/msaa011	0					in this study	>PoeturrChgL	MKLIAVCIVVLVSFGSFGDAKPGKPRRQPPLHPQQQLQTFEKELTWKYPDDPQPDPKPNVSFELKYPATVPAATVAVECRESIAHVEAKKDLFGIGQPINPNDLILGNCPPTGEDPVAQVLIYEVELHKCGSQLTTTDDALVYTYSLNYSPSNLGITSILRTTQAVIVECHYPRKHNVSSLPLEPLWVPYAAVKMAEEFLYFTMKLMTDDWLNERPSYQYFLGDLIRIEVTVKQYLHTPLRVYVDRCVATISADANSSPSYAFIDNFGCLVDARITVCDSRFMARTEENKLQFQLEAFRFQNPESGLIYITCHLKATSTAHPIDSQHRACSYFGGWKEASGVDPACASCESGDVVLYASPGISFSSPLIISGEGTGGQHTPGDPNVIYHLPFSRKTRDV…	in this study	ATGAAATTAATTGCTGTTTGCATTGTGGTGCTGGTCTCTTTTGGCAGCTTCGGTGATGCAAAACCTGGTAAACCTCGCAGACAACCACCCCTGCATCCCCAACAGCAACTGCAGACATTTGAGAAAGAGCTCACCTGGAAATACCCTGATGATCCCCAGCCTGACCCCAAGCCTAATGTGTCATTTGAGCTGAAATATCCAGCAACGGTTCCTGCTGCAACTGTTGCTGTTGAGTGCAGAGAATCCATCGCTCACGTGGAGGCCAAGAAGGACTTGTTTGGCATTGGACAGCCCATCAATCCAAATGACCTCATCTTGGGTAACTGTCCACCTACTGGAGAAGACCCTGTCGCTCAAGTGCTGATTTATGAAGTTGAACTGCATAAATGTGGAAGCCAG…	in this study	>PoeturrChgH	MASHWSVTCLAALALICCLASNEAEAQKYHQIPQYPQKPQLPQYPQQPQNLLQRQLQNSEQPLNPFPQEPQNPQQPQNLQRQLQNPQQPQNPFPQPPNPFPQPQNPQQPQNLQRQLQNPQQPQNLQRQLQNPQQPQNPFPQQPQNPFPQQPQNLQRQFQNPQQPQNPFPQQPQNPYPQSQNPQQPQNPQHQLQNPQQPQNPFPQPQNPQQHQNLQHQLQNPQHPQYLHPQPQNTLQRRHQILQQPQYLYPQPQNPQQLPYEALKPQYPPHPKPQMPTRPQYSQPLMPAWPLYSQPLMPAWPQYSQPLIPAWPQYPEPQKPQTATIPPMRPQDLVLPSPKRCDVPKASRVPCGAPDIAATECEARNCCFQSQSCYFGKGVTVQCTKDGQFIVVVAKDVTL…	in this study	ATGGCAAGTCACTGGAGTGTCACTTGTTTGGCAGCACTAGCTCTGATATGCTGCTTGGCCAGCAATGAAGCAGAGGCACAGAAGTACCATCAAATACCTCAATATCCCCAGAAACCTCAGCTGCCTCAGTACCCTCAGCAACCTCAGAACCTCCTCCAACGTCAACTTCAGAACTCTGAGCAACCTCTGAACCCTTTCCCTCAGGAACCTCAAAACCCACAGCAACCTCAGAACCTGCAACGTCAACTTCAGAACCCTCAGCAACCTCAAAATCCTTTCCCTCAACCTCCAAACCCTTTCCCTCAACCTCAGAATCCACAGCAACCTCAGAACCTGCAACGTCAACTTCAGAACCCTCAGCAACCTCAGAACCTGCAACGTCAACTTCAGAACCCTCAG…	0					in this study	>PoeturrNas4	RNAVGKAWPTTDLPYEISPDINNRKEDIIAAMAMVSEHTCITFHKRNSESNYVLFRPGKGCASNVGFFKGKQFVFVAPSCKVGNIAHEILHTLSFEHEHTRLDRDGFIEIIKSNIIKGNENDFKKLNGRTFDIPYDYTSILHYGRTFFSSNGKPTIIPKKDAKDMGQRRRLSETDIQKVNLLYKCGTYQC	in this study	CGGAACGCAGTGGGCAAAGCTTGGCCAACTACAGACTTGCCATATGAGATCAGTCCAGACATAAACAACAGAAAGGAGGACATCATAGCTGCCATGGCAATGGTGTCTGAGCACACCTGTATAACTTTCCACAAGAGAAACTCTGAGTCCAACTATGTCCTTTTCCGTCCTGGTAAAGGCTGTGCTTCAAACGTGGGATTTTTCAAAGGCAAGCAGTTTGTTTTTGTTGCGCCATCATGCAAAGTGGGCAACATTGCTCATGAGATCCTTCACACGCTTAGCTTTGAGCACGAACACACCAGGTTGGACCGAGACGGCTTTATCGAAATTATCAAGAGTAACATCATCAAAGGTAATGAGAACGACTTCAAAAAGCTGAATGGGCGAACTTTTGACATT…	0					0
Xiphophorus couchianus	Cyprinodontiformes	GCA_001444195.3	doi: 10.1111/evo.14337	0					XP_027884040	>XipcouChgL	MIIKLIAVCVVVLVSFGSFCDARPGKPLPQKQPSQQFQQQLQTFDKELTWKYPDDPQPDPKPNVPFEQRYPATVPAATVAVECREAIAHVEAKKDLFGIGQPINPNDLILGNCPPTGEDPVAQVLIYEVELHKCGSQLTTTDDALVYTYFLNYSPSNLGFTPIVRTTQAPVIVECHYPRKHNVSSLPLEPLWVPFSAVKMAEEFLYFTMKLMTDDWLSERPSYQYFLGDLIRIEVTVKQYFHVPLRVYVDRCVATLSPDATSSPNYAFLDNFGCLVDARITVCDSRFMARTEENKLQFQLEAFRFQNPDSGLIYITCHMKATSTAHPIDGQHRACSYIGGWREASGVDPACASCESGDVESYIAPRITFVNPLDISSDGGGGQQTPGDPIVPYYPPFSR…	XM_028028239.1	ATGATCATTAAATTAATTGCCGTTTGTGTTGTGGTGCTGGTCTCTTTTGGCAGCTTCTGTGATGCAAGACCTGGTAAACCATTACCTCAAAAACAACCATCTCAGCAATTTCAACAGCAATTGCAGACATTTGACAAAGAGCTCACCTGGAAATACCCTGATGATCCCCAGCCTGACCCCAAGCCTAATGTGCCATTTGAGCAGAGATATCCAGCAACGGTTCCTGCTGCAACTGTTGCTGTTGAGTGCAGAGAAGCCATAGCTCACGTGGAGGCCAAGAAGGACTTGTTTGGCATCGGGCAGCCCATCAATCCAAACGACCTCATCTTGGGTAACTGTCCACCTACTGGAGAAGACCCTGTTGCTCAAGTGCTGATTTATGAAGTTGAACTGCATAAA…	XP_027889319	>XipcouChgH	MASHWSVTCLAALALLGCLASKEAEAQKNPHMPQYPQKPQMPHYPQQPQNPQQPQNPQQPQNPHPQPQNPYPQPQNPQQPQDPQPQNPQQPQNPQPQPQNPQQPQNAYPQSQNPQQPQNPHPQSQNPQQPQNPYPQPQNPQQPQNPHPQPQNAQQPHYPYPQQPQNLYPQQPQNPYLQPQSQRRILNPQQLPYDASKPQYPPYPMPQMPARPQYPQPQMPARPQYPQPQMPARPQYPQPQMPAGPQYPQPQMPAGPQYPQPQMPARPQYPQPQMPAGPQYPQPQMPAGPQYPQPQMPAGPQYPQPQMPVKPQYPQPQMPVKPQYPQPLKPQTATIPPLRPQDLLIPSPKRCDVPTASRVPCGAPDITATECEARDCCFQGQSCYFGKGVTVQCTKDGQF…	XM_028033518.1	ATGGCAAGTCACTGGAGTGTCACTTGTTTGGCTGCACTAGCTCTGCTAGGCTGCTTGGCTAGCAAGGAAGCAGAGGCACAGAAGAACCCTCACATGCCTCAGTATCCCCAGAAACCTCAGATGCCTCATTACCCTCAGCAACCTCAAAACCCTCAGCAACCTCAAAACCCTCAGCAACCTCAAAACCCTCACCCTCAACCTCAGAACCCTTACCCTCAACCTCAGAACCCTCAGCAACCTCAGGACCCTCAACCTCAGAACCCTCAGCAACCTCAGAACCCTCAACCTCAACCTCAGAACCCTCAGCAACCTCAGAACGCTTACCCTCAATCTCAGAACCCCCAGCAACCTCAGAACCCCCACCCTCAATCTCAGAACCCTCAGCAACCTCAGAACCCT…	0					XP_027882297	>XipcouNas4	NAVGKSWPTTDLAYEISPDINNRKKDIMAAMAMVSEHTCITFHRRNSESNYVLFRPGKGCASNVGFFKGKQSVYVAPPCKVGNIAHEILHTLGFEHEHTRLDRDGFIEIIKSNIIKGKENNFQKIGGRTFDIPYDYTSILHYGRTFFTSNGKPTIIPKKNVKDMGQRRRLMETDIQKIIHVYNC	XM_028026496.1	ATGATGCTTCAGCTCTTAGTGGCTCTGACCTTTGCTGCCTTTGTGAAGAATGCGCCTCTGTTTGGCATCAAGATAGTACAACATGTGGCCCATCACCCAGAGACATTAGGAGAGCTTTATTCTGATGACATGGGAGTGGTGGAGGGAGACATGATTTTATTGAAAAACAGGAATGCAGTGGGTAAATCTTGGCCAACTACAGACTTGGCATATGAGATCAGTCCAGACATAAACAACAGAAAGAAGGATATCATGGCTGCCATGGCAATGGTGTCTGAGCACACCTGTATAACTTTCCACAGGAGAAACTCTGAGTCAAACTATGTGCTCTTCCGTCCTGGTAAAGGCTGTGCTTCAAACGTGGGCTTTTTCAAAGGCAAGCAGTCTGTGTATGTTGCG…	0					0
Xiphophorus hellerii	Cyprinodontiformes	GCA_003331165.2	doi: 10.1073/pnas.2010133117	0					XP_032440206	>XiphelChgL	MIMKLIAVCVVVLVSFGSFCDARPGKPLPQKQPSQQFQQQLQTFDKELTWKYPDDPQPDPKPNVPFEQRYPATVPAATVAVECREAIAHVEAKKDLFGIGQPINPNDLILGNCPPTGEDPVAQVLIYEVELHKCGSQLTTTDDALVYTYFLNYSPSNLGFTPIVRTTQAPVIVECHYPRKHNVSSLPLEPLWVPFSAVKMAEEFLYFTMKLMTDDWLSERPSYQYFLGELIRIEVTVKQYFHVPLRVYVDRCVATLSPDATSSPNYAFLDNFGCLVDARITVCDSRFMARTEENKLQFQLEAFRFQNPDSGLIYITCHMKATSTAHPIDGQHRACSYIGGWREASGVDPACASCESGDVESYIAPRITFVNPLDISSDGGGGQQTPGDPIVPYYPPFSR…	XM_032584315.1	ATGATCATGAAATTAATTGCCGTTTGTGTTGTGGTGCTGGTCTCTTTTGGCAGCTTCTGTGATGCAAGACCTGGTAAACCATTACCTCAAAAACAACCATCTCAGCAATTTCAACAGCAATTGCAGACATTTGACAAAGAGCTCACCTGGAAATACCCTGATGATCCCCAGCCTGACCCCAAGCCTAATGTGCCATTTGAGCAGAGATATCCAGCAACGGTTCCTGCTGCAACTGTTGCTGTTGAGTGCAGAGAAGCCATAGCTCACGTGGAGGCCAAGAAGGACTTGTTTGGCATCGGGCAGCCCATCAATCCAAACGACCTCATCTTGGGTAACTGTCCACCTACTGGAGAAGACCCTGTTGCTCAAGTGCTGATTTATGAAGTTGAACTGCATAAA…	XP_032440265	>XiphelChgH	MASHWSVTCLAALALLCCLASKEAEAQKNPHMPQYTQKPQMPHYPQQPQNPQQPQNPYPQSQIPQQPQNPYPQSQNPQQPQNPHPQPHDPQQPQNPYPQPQNPQQPQNPQPQPQNPQPQNPQQPQNPQPQPQNPHPQPQKPQQPRNPYPQSQNPQQPQNPYPQPQNPQQPQNPHPQPQNPQQPQNPQQPQNPSQQPQEPYPHQPQNPYPQPQNPQQPQNPQQPHYPYYPQQPQNPYPQQPQNLYPQQPQNPYLQPQSQRRILNPQQLPYDASKPQYPPYPMPQMPARPQYPQPQMPARPQYPQPQMPARPQYPQPQMPARPQYPQPQMPARPQYPQPQMPAGPQYPQPQMPAGPQYPQPQMPVKPQYPQPQMPVKPQYPQPLKPQTATIPPLRPQDLLI…	XM_032584374.1	ATGGCCAGTCACTGGAGTGTCACTTGTTTGGCAGCACTAGCTCTGCTATGCTGCTTGGCTAGCAAGGAAGCAGAGGCACAGAAGAACCCTCACATGCCTCAGTATACCCAGAAACCTCAGATGCCTCATTACCCTCAGCAACCTCAAAACCCTCAGCAACCTCAGAACCCTTACCCTCAATCTCAGATCCCTCAGCAACCTCAGAACCCTTACCCTCAATCTCAGAACCCTCAGCAACCTCAGAACCCTCACCCTCAACCTCACGACCCTCAGCAACCTCAGAACCCTTACCCTCAACCTCAGAACCCTCAGCAACCTCAGAACCCTCAACCTCAACCTCAGAACCCTCAACCTCAGAACCCTCAGCAACCTCAGAACCCTCAACCTCAACCTCAGAAC…	0					XP_032426379	>XiphelNas4	NAVGKSWPTTDLAYEISPDINNRKKDIMAAMAMVSEHTCITFHRRNSESNYVLFRPGKGCASNVGFFKGKQSVYVAPPCKVGNIAHEILHTLGFEHEHTRLDRDGFIKIIKSNIIKGKENNFQKIGGRTFDIPYDYTSILHYGRTFFTSNGKPTIIPKKDVKDMGQRRRLTETDIQKIIHLYNC	XM_032570488.1	ATGCTGCTTCAGCTCTTAGTGGCTCTAACTTTTGCTGCCTTTGTGAAGAATGCGCCTCTGTTTGGCATCAAGATAGTACAACATGTGGCCCATCACCCAGAGACATTAGGAGAGCTTTATTCTGATGACATGGGAGTGGTGGAGGGAGACATGATTTTATTGAAAAACAGGAATGCAGTGGGTAAATCTTGGCCAACTACAGACTTGGCATATGAGATCAGTCCAGACATAAACAACAGAAAGAAGGATATCATGGCTGCCATGGCAATGGTGTCTGAGCACACCTGTATAACTTTCCACAGGAGAAACTCTGAGTCAAACTATGTGCTCTTCCGTCCTGGTAAAGGCTGTGCTTCAAACGTGGGCTTTTTCAAAGGCAAGCAGTCTGTGTATGTTGCA…	0					0
Xiphophorus maculatus	Cyprinodontiformes	GCA_002775205.2	doi: 10.1073/pnas.2010133117	0					XP_005802079	>XipmacChgL	MIMKLIAVCVVVLVSFGSFCDARPGKLLPQKQPSQQFQQQLQTFDKELTWKYPDDPQPDPKPNVPFEQRYPATVPAATVAVECREAIAHVEAKKDLFGIGQPINPNDLILGNCPPTGEDPVAQVLIYEVELHKCGSQLTTTDDALVYTYFLNYSPSNLGFTPIVRTTQAPVIVECHYPRKHNVSSLPLEPLWVPFSAVKMAEEFLYFTMKLMTDDWLSERPSYQYFLGDLIRIEVTVKQYFHVPLRVYVDRCVATLSPDATSSPNYAFLDNFGCLVDARITVCDSRFMARTEENKLQFQLEAFRFQNPDSGLIYITCHMKATSTAHPIDGQHRACTYIGGWREASGVDPACASCESGDVESYIAPRITFVNPLDISSDGGGGQQTPGDPIVPYYPPFSR…	XM_005802022.3	ATGATCATGAAATTAATTGCCGTTTGTGTTGTGGTGCTGGTCTCTTTTGGCAGCTTCTGTGATGCAAGACCTGGTAAACTATTACCTCAAAAACAACCATCTCAGCAATTTCAACAGCAATTGCAGACATTTGACAAAGAGCTCACCTGGAAATACCCTGATGATCCCCAGCCTGACCCCAAGCCGAATGTGCCATTTGAGCAGAGATATCCAGCAACGGTTCCTGCTGCAACCGTTGCTGTTGAGTGCAGAGAAGCCATAGCTCACGTGGAGGCCAAGAAGGACTTGTTTGGCATCGGGCAGCCCATCAATCCAAACGACCTCATCTTGGGTAACTGTCCACCTACTGGAGAAGACCCTGTTGCTCAAGTGCTGATTTATGAAGTTGAACTGCATAAA…	NP_001303837	>XipmacChgH	MASHWSVTCLAALALLCCLASKEAEAQKNPHMPQMPHYPQQPQNPQQLQNPQQPQNPHPQPQNPQQPQNLYPQPQNPQQPQNPQQPQNPYPQPQNPHQPQNPYPQPQNPQQPQNPQQPHYPHYPQQPQNPYPQQPQNLYPQQPQNPYLQPQSQSRILNPQQLPYDASKPQYPPYPMPQMPARPQYPEPQMPARPQYPEPQMPARPQYPQPQMPARPQYPQPQMPAGPQYPQPQMPAGPQYPHPQMPAGPQYPQPQMPAGPQYPHPQMPAGPQYPQPQMPVKPQYPQPQMPVKPQYPQPLKPQTATIPPLRPQDLLIPSPKRCDVPTASRVPCGAPDITATECEARDCCFQGQSCYFGKGVTVQCTKDGQFIVVVAKDVTLPHIDLETISLWGGGPGCTH…	NM_001316908.1	ATGGCAAGTCACTGGAGTGTCACTTGTTTGGCAGCACTAGCTCTGCTATGCTGCTTGGCTAGCAAGGAAGCAGAGGCACAGAAGAACCCTCACATGCCTCAGATGCCTCATTACCCTCAGCAACCTCAGAACCCTCAGCAACTTCAGAACCCTCAGCAACCTCAGAACCCTCACCCTCAACCTCAGAACCCTCAGCAACCTCAGAACCTTTACCCTCAACCTCAGAACCCTCAGCAACCTCAGAACCCTCAGCAACCTCAGAACCCTTACCCTCAACCTCAGAACCCCCACCAACCTCAGAACCCTTACCCTCAACCTCAGAACCCTCAGCAACCTCAGAACCCTCAACAACCTCACTATCCTCACTACCCTCAGCAACCTCAGAACCCTTACCCTCAG…	0					XP_023194571	>XipmacNas4	MMLQLLVALTFAAFVKNAPLFGIKIVQHVAHHPETLGELYSDDMGVVEGDMIVLKNRNAVGKSWPTTDLAYEISPDINNRKKDIMAAMAMVSEHTCITFHRRNSESNYVLFRPGKGCASNVGFFKGKQSVYVAPPCKVGNIAHEILHTLGFEHEHTRLDRDGFIEIIKSNIIKGKENNFQKIGGRTFDIPYDYTSILHYGRTFFTSNGKPTIIPKKNVKDMGQRRRLTETDIQKIIHVYNCDSLTSNATVGS	XM_023338803.1	ATGATGCTTCAGCTCTTAGTGGCTCTAACTTTTGCTGCCTTTGTGAAGAATGCGCCTCTGTTTGGCATCAAGATAGTACAACATGTGGCCCATCACCCAGAGACATTAGGAGAGCTTTATTCTGATGACATGGGAGTGGTGGAGGGAGACATGATTGTATTGAAAAACAGGAATGCAGTGGGTAAATCTTGGCCAACTACAGACTTGGCATATGAGATCAGTCCAGACATAAACAACAGAAAGAAGGATATCATGGCTGCCATGGCAATGGTGTCTGAGCACACCTGTATAACTTTCCACAGGAGAAACTCTGAGTCAAACTATGTGCTCTTCCGTCCTGGTAAAGGCTGTGCTTCAAACGTGGGCTTTTTCAAAGGCAAGCAGTCTGTGTATGTTGCG…	0					0
Anabas testudineus	Anabantiformes	GCA_900324465.2	doi: 10.1186/s12859-021-04453-5	0					XP_026221398	>AnatesChgL	MVMKYILVCLVALSLLGSFCDGQLGEIYRPSPRMYPRPRTSPPFQKVPQGTQQQQQQQQQQQQQQQQIIMTPLKWTYPARPTAESIPVGPSVPKLPVSAQSVSVQCRETDAYVEVKEDLFATGQIISPSDLTMGPCSVSAQDNFAHVFIFQPQLQDCGSVLTMTADTFTYTFTLYYNPQPHGSAPVVRTSSAAIIVECRYPRMQNVSSLSLDPYWKPFSTVKLAEEFLYFNMTLMTADWQYLRPDGKYFLGDMINVQVSVEQYFHIPLRVYVDSCIATVTPDTGSSPSYVFIDNGCMVDGFLTGSGSQFMQRSVDNKLQFQLEAFMFPGAKSGTLYITCHVIATAAANQIDAQHRACSFIHSAWREVNGADAACGTCDTVVQDASKPVVGQPGQSTSSS…	XM_026365613.1	ATGGTAATGAAATATATTTTAGTGTGCCTTGTGGCACTGAGCTTGCTCGGTAGCTTCTGTGATGGTCAGTTGGGAGAAATTTACAGACCCTCTCCACGTATGTACCCTCGACCACGAACTTCGCCACCATTTCAAAAAGTGCCTCAAGGTACCCAACAGCAACAGCAACAGCAACAGCAACAGCAACAGCAACAGCAACAGATAATTATGACACCTCTCAAATGGACCTACCCTGCTCGTCCCACAGCGGAGAGCATACCTGTGGGGCCTAGCGTGCCAAAACTTCCTGTTTCTGCTCAATCTGTTTCTGTCCAGTGCAGAGAGACAGACGCTTATGTGGAAGTCAAGGAGGATCTTTTTGCAACTGGTCAAATAATCAGTCCTTCAGACCTTACCATG…	XP_026220441	>AnatesChgH	MGKLWSATSLVALTLLACLALTEVEAQNWQTFQETARNQPSDPWHHHQSSHSAHPYPRTASTGTSDHSSDFVPGVPTPILNSPWPGNVPQWTKVPVIQPPPVITPAKTPDVTVIQPPKVKTPPQWPGGPVIQPPKVPPKWPVGPVIFPPKVIPPPKQPVGPVIFSPKVIPSPKQPVGPVIPSPQVIMPPKQPDVPVILPPKIITPPKQPVGPIIPPTKVITPPKWPVGPVIQPPQVITPPQWPTGPVIQPPNVITPPKQPTGQITQPKVPQKPTAPKKPVVQPPPQEPIIQSCDVIPGLRVPCGVPGITGAACNAISCCFDGQQCYFGKAVTVQCTKDAQFIVVVARDATLPYIDLGSISLLGAGAGCTNVDSNSGFAIYQFPVTACGTTVTEEPGIIT…	XM_026364656.1	ATGGGAAAGCTGTGGAGTGCCACCTCTTTAGTGGCACTCACACTTCTAGCCTGCTTAGCCTTGACGGAGGTCGAAGCTCAGAACTGGCAGACTTTTCAAGAAACAGCAAGGAATCAGCCATCCGATCCTTGGCATCATCATCAATCGTCTCATTCTGCTCACCCTTACCCTCGAACAGCATCTACCGGCACAAGTGATCATTCTTCTGACTTTGTTCCAGGGGTGCCCACACCCATTCTTAATTCTCCTTGGCCAGGAAATGTTCCTCAATGGACAAAGGTTCCAGTTATTCAGCCACCACCAGTAATAACGCCTGCTAAAACACCGGATGTTACAGTTATTCAGCCACCAAAGGTAAAAACACCTCCTCAATGGCCAGGTGGTCCAGTTATTCAGCCA…	0					0					in this study	>AantesHCE	MIPSTSLLLLLLLGLSQALPLEEGGDHEEEKEEGAHNVDITTKILTANDGSDEMVLEGDIVAPTDRNARKCWYKSCLWTKASNGYVVVPYVIGREFSSYERQTIETGMRAFSSSTCVRFQQRTNERDFISVVSKQGCWSELGKTGGMQELSLNKQGCIYSEIAMHELNHALGFQHEQTRSDRNSYIRINWANIIPNSANNFNKHDTNNLNTPYDYSSIMHYGRDAFAVAYGRETITLIPNPNVQIGQRHGLSCWDITRVNLLYNC	in this study	ATGATTCCTTCCACcagcctcctgctgctgctcctgcttgGCCTCTCTCAGGCACTTCCTCTCGAGGAGGGAGGAGACCATgaagaggagaaagaagaaGGAGCACACAATGTAGACATAACCACCAAGATTCTGACTGCCAATGATGGCTCAGATGAAATGGTGCTAGAAGGAGACATAGTGGCTCCCACAGACAGAAATGCCAGGAAGTGCTGGTACAAGAGCTGCCTATGGACAAAAGCCTCCAATGGCTATGTGGTGGTTCCTTATGTAATTGGCCGGGAGTTCAGCAGTTATGAGAGACAGACCATTGAGACCGGCATGAGGGCCTTCTCCAGCAGTACCTGCGTTCGCTTCCAGCAACGTACCAATGAGCGAGACTTCATCAGCGTTGTGAGC…	0
Betta splendens	Anabantiformes	GCA_013403625.1	doi: 10.1534/g3.120.401205	0					XP_029008871	>BetsplChgL	MAMKYPASCLVALIVFCSFCEGQWRSYYRPSPRAYPAPRGPLAPPNPNPAPQGPQPPPNPYPVPGGPQPPPYPFPGPRGLLTPPYLPTPDTQQSTQTGTPLTWQFPGPPQIQTIPVGPSSPRIPVAASSVAVTCNETSAHVEVMENLFGNGLLINPAGLTLGNCGPSAEDNVTNVLIFDVELQACGSTLSMTNDSIIYTYILNYIPPTVPNIPVVRSSSAAVLVQCHYPRIQNVSSHPVSPYWRPFSAVRAAQEFLYFSMNLMTDNWQYLRADNQYSMGEMIRIQVSVMQYYHVPLRVYVDSCIATTSPDTTSSPSYVFIDQGCMLDGLLTGSISQFLPRTADNMLQFQLEAFQFQGAPNETLYITCHLIATMSSDPVDSNYRACSYINGWREASGVDS…	XM_029153038.3	ATGGCAATGAAATATCCGGCGTCGTGCCTGGTGGCACTGATCGTGTTTTGCAGCTTCTGTGAAGGACAGTGGAGAAGTTATTACAGGCCCTCGCCACGCGCCTACCCCGCACCGCGAGGTCCGCTAGCGCCGCCAAATCCAAACCCCGCACCACAAGGGCCACAACCGCCACCAAATCCATACCCTGTGCCGGGAGGTCCACAACCGCCGCCATATCCATTCCCCGGGCCGCGAGGTCTGCTAACGCCGCCATATCTACCGACCCCAGATACCCAACAGTCGACGCAAACAGGTACGCCTCTCACCTGGCAATTCCCCGGACCCCCCCAGATCCAGACCATACCCGTTGGGCCTTCCTCGCCGAGAATTCCCGTTGCCGCTTCTTCTGTTGCCGTCACA…	in this study	>BetsplChgH	MGKLWRVAALVALTVLSCLAGTEGDVKARRNRPQQPYNPYFPQPPPPGPQQPYNPYFPQPPPPGPQPPYPPPPVGPPPPPVGPPPPPVGPQPPPVGPQPPPVGPQPPYPPPPVGPQPPYPPPPVGPQPPPVGPQPPYPPPPVGPQPPPVGPQPPYPPPPVGPQPPPVGPQPPYPPPPVGPQQPPVGPQPPYPPPPVGPQPPPVGPQPPYPPPPVGPQPPPVGPQPPYPPPPVVPQPPPVGPPPAPVGPTPPQPQPPLNPTIPPPQQPNVQSCAVAQNLRVPCGVPGITADACTAISCCFDGQQCYYGKAVTVQCTKDAQFIVVVARDATLPNINLETISLLGGGVGCTNVDSNLGFAIYQFPVTACGTTVTEEPGIITYVNKMSSLYEVAAGPYGSITR…	in this study	ATGGGAAAACTGTGGAGGGTCGCGGCTTTAGTGGCACTCACAGTGCTAAGCTGCTTAGCTGGAACAGAGGGAGACGTCAAGGCCAGGCGGAATCGTCCTCAACAGCCCTATAACCCTTACTTTCCTCAACCACCCCCCCCAGGTCCCCAACAGCCCTATAACCCTTACTTTCCTCAACCACCCCCCCCAGGTCCTCAACCACCCTATCCACCACCCCCCGTAGGTCCCCCACCACCCCCCGTAGGCCCCCCACCACCCCCCGTAGGTCCTCAACCACCCCCCGTAGGTCCTCAACCACCCCCCGTAGGTCCTCAACCACCCTATCCACCACCCCCCGTAGGTCCTCAACCACCCTATCCACCACCCCCCGTAGGTCCTCAACCACCCCCCGTAGGTCCT…	0					0					0					0
Channa argus	Anabantiformes	GCA_004786185.1	doi: 10.1093/g3journal/jkaa032	0					in this study	>ChaargChgL	MEMKCTAVCLVALSLLGSFCDAQWRDIYRPSPRMHPMPRTSPTNQQTSQNIQQQQNFEKPLKWHYPPDPTFKPPPVVPFQPKTPVAVASVSVVCRDHDAHVEVKQDLFGIGQLINPADIYLGTCTASSVDTVAHVLIFETELQNCGSSLSMTRDTLIYTFTVNYNPRTHSNAPVVRTSKAAVLVECHYPRFHNVSSLPLDPLWRPFSAVKVAGEYLYFNLTLMTDDWLNVRPSYQYILGDMINIQASVKQYYHVPLRVYVDNCIATLSPDTSSNPSYVFIVNGCLLDARLTGSTSKFKQRMADNILQFQLEAFRFQDATSGVLYITCHLIATSAANNVDSNHRACSYINGVWSEASGANAACSSCESGAIISSGPSVITGTGTSTGSSGPPYGTSTGSS…	in this study	ATGGAAATGAAATGTACTGCTGTGTGCCTTGTGGCACTGAGCTTGCTTGGCAGCTTCTGCGATGCTCAGTGGAGAGATATTTACAGACCGTCACCACGTATGCATCCCATGCCACGAACTTCGCCAACGAACCAACAGACGTCTCAAAACATCCAACAGCAGCAGAATTTTGAAAAACCTTTGAAGTGGCATTATCCTCCAGATCCCACGTTTAAGCCTCCACCTGTGGTGCCTTTCCAGCCAAAAACTCCTGTTGCTGTTGCATCTGTCTCCGTTGTGTGCAGAGACCATGACGCCCATGTGGAAGTCAAGCAGGATCTGTTTGGGATTGGCCAGTTGATCAATCCTGCCGACATTTACCTGGGTACCTGTACTGCTTCCTCCGTGGACACTGTTGCT…	in this study	>ChaargChgH	MGELWSATSLVSLTLLGCLVGTEVEAQHFFNSAQMPRTNQPQPDLGSEEQWFPPGYPPEPPLQAAHNAPPLFPYPGAAKVPPLPQKPSKPQDPQLPFHPSPPKVPTSPYWPPKPYPPNVPPSPHFPPNPNPPNVPPPNLPPPNVPTSPHWPPKPHPPNVPIPPQRPPKVQPVPNIPILPQKPQVTATLPPMTPSQGHPNVPPPVVAHWPPNQLPPNVPISPQWPPNLPSHLHWPTHRPPRIPTFPHKPKGPTTLPATVPPKLPQQPQKPTLPQVPVTFPPPATQHPIQSCDVAHGQRVPCGLAGITAAACNAISCCFDGHQCYYGTAVTVQCTKDAQFIVVIAKDATLPKIDLQSISLLGNSQGCTSVDSNSKFAIYQFPVTACGTTVTEQPGVIIYEN…	in this study	ATGGGAGAACTCTGGAGTGCCACCTCTTTAGTGTCACTCACACTGCTGGGCTGCTTAGTTGGGACCGAGGTAGAAGCCCAGCACTTTTTTAACTCTGCACAGATGCCAAGGACCAATCAACCTCAACCAGATCTGGGTTCAGAGGAACAATGGTTTCCACCAGGATATCCACCTGAGCCACCTCTTCAAGCGGCACATAATGCACCTCCTTTGTTTCCATATCCTGGAGCAGCAAAGGTCCCACCTCTACCACAAAAACCTAGTAAGCCTCAAGATCCTCAATTGCCATTCCATCCATCTCCACCAAAGGTTCCTACATCTCCTTATTGGCCGCCGAAACCATATCCACCAAATGTTCCTCCATCTCCTCATTTTCCGCCGAACCCAAATCCACCAAAT…	0					0					0					in this study	>ChaargLCE	MDLRTSVSLLLLLLLGVCNAQHGLSSSVTEDITTTILRMNKGSPDFLLEGDVFVPRTRNAMKCLGIPYSCLWPKSADGTVQIPYVLDSAYDNTDRTNFASAMNDMQSKTCIRFIPRATQTAYLSIEANFGCSSLMGYIGDKQVVSLQRYGCVSHGIIQHELLHALGFYHEHTRSDRDKYVKINWANIEDGYDVNFQLQNTNNLNVTYDYSSVMHYARTAFGKNGLETIIPTKNPSAVIGQRNGISDLDVLKVNKLYNCKK	in this study	ATGGATCTCAGAACTTcagtttctcttcttctgttgcTGCTTCTGGGCGTTTGTAATGCTCAACATGGCTTGAGCTCATCTGTCACAGAGGACATTACCACAACAATTTTGAGAATGAATAAAGgATCTCCTGATTTTCTGCTGGAAGGAGATGTGTTTGTTCCAAGAACCAGAAATGCTATGAAGTGTCTTGGCATCCCATACAGCTGTCTGTGGCCAAAGTCTGCTGATGGGACAGTGCAAATTCCTTATGTTTTAGATAGCGCATATGACAACACCGATCGCACCAATTTTGCAAGTGCCATGAATGACATGCAATCAAAAACCTGCATTCGCTTCATTCCACGTGCAACTCAGACAGCATACTTGAGCATTGAGGCAAATTTTGGCTGTTCATCC…
Channa maculata	Anabantiformes	GCA_020496755.1	doi: 10.1093/gigascience/giab070	0					in this study	>ChamacChgL	MEMKCTAVCLVALSLLGSFCDAQWRDIYRPSPRMHPMPRTSTTNQQTSQNIQQQQNFEKPLKWHYPPDPTFKPPPVVPFQPKTPVAVASVTVVCRDHDAHVEVKQDLFGIGQLINPADIYLGTCTASSVDTVAHVLIFETELQNCGSSLSMTSDTLIYTFTVNYNPRTHSNAPVVRTSKAAVLVECHYPRLHNVSSLPLDPLWRPFSAVKVAGEYLYFNLTLMTDDWLNVRPSYQYILGDMINIQASVKQYYHVPLRVYVDNCIATLSPDTSSSPSYVFIVNGCLLDARLTGSTSKFKQRMADNILQFQLEAFRFQDATSGVLYITCHLIATSAANNVDSNHRACSYINGVWSEASGANAACSSCESGAIISSGPSVITGTGTSHGSSGPPYGTSTGSS…	in this study	ATGGAAATGAAATGTACTGCTGTGTGCCTTGTGGCACTGAGCTTGCTTGGCAGCTTCTGCGATGCTCAGTGGAGAGATATTTACAGACCGTCACCACGTATGCATCCCATGCCACGAACTTCGACAACGAACCAACAGACGTCTCAAAACATCCAACAGCAGCAGAATTTTGAAAAACCTTTGAAGTGGCATTATCCTCCAGATCCCACGTTTAAGCCTCCACCTGTGGTGCCTTTCCAGCCAAAAACTCCTGTTGCTGTTGCATCTGTCACCGTTGTGTGCAGAGACCATGACGCCCATGTGGAAGTCAAGCAGGATCTGTTTGGGATTGGCCAGTTGATCAATCCTGCCGACATTTACCTGGGTACCTGTACTGCTTCCTCCGTGGACACTGTTGCT…	in this study	>ChanmacChgH	MGELWSATSLVSLTLLGCLVGTEVEAQYFLNSAQMPRTNQPQPELGSEEQWFPPGYHPPEPPLQAAYNAPPLFPYPGAAKVPLLPQKTSKPQDPKLPFHPSPPKVPTSPHWPPNPNPANVPPPNLPPPNVPTSPNWPTKPHPPNVLLPPQWPPKVQPVPNIPILPQKPQVTATLPPMTPSQGHPNVPPPVVPISPHWPPKQLPPNVPISSQWPPNLPSHHHWPTHRPPRIPTFPYKPKGPTTLPPTVPPKLPQQPQKPTLPQVPVTFPPPATQHPIQSCDVAHGQRVPCGLAGITAAACNAISCCFDGHQCYYGTAVTVQCTKDAQFIVVIAKDATLPKIDLQSISLLGNSQGCTSVDSNSKFAIYQFPVTACGTTVTEQPGVIIYENRMSSSYEVGVG…	in this study	ATGGGAGAACTCTGGAGTGCCACCTCTTTAGTGTCACTCACACTGCTGGGCTGCTTAGTTGGGACAGAGGTAGAAGCCCAGTACTTTTTGAACTCTGCACAGATGCCAAGGACGAATCAACCTCAACCAGAACTGGGTTCAGAGGAACAATGGTTTCCACCAGGATATCATCCACCTGAGCCACCTCTTCAAGCGGCATATAATGCACCTCCTTTGTTTCCATATCCTGGAGCAGCAAAGGTCCCACTTCTACCACAAAAGACTAGTAAGCCTCAAGATCCTAAATTGCCATTCCACCCATCTCCACCAAAGGTTCCTACATCTCCTCATTGGCCGCCGAACCCAAATCCAGCAAATGTTCCTCCGCCGAACCTACCTCCACCAAATGTTCCTACATCT…	0					0					0					ND
Helostoma temminkii	Anabantiformes	GCA_900302695.1	doi: 10.1038/sdata.2016.132	0					in this study	>HelburChgL-	MIVKCTTVCLVALSLLSSFCYGQWRDIYRPSPRMLPRPRGPQSIQVSQDIQQSTQVITKPLTWQYPAPPASESIPVGPYQPKFPAVPSSVVVNCREKDAHVEVKEDLFGTGQLINPADLTLGTCAATAVDTAAQVLIFEHELQDCGSELSMTSDSFIYTFTLNYNPQPLGSVPVLRTSNAAVIVECHYPRMQNVSSLSLVPYWIPFSAVKVAEEFLYFNMTVMTSDWQYIRPSGQYSMGDMINIQVSVMQYFHVPLRVYVDTCIATTSPDTSSRPSYVFIENGCLLDARLTGSSSQFMKRTADNKLQFQLEAFKFQGATSENLYITCHLIATSAAYAIDANHRACSYNNGWVEASGGDNTVCNSCESVISSTGSSPVVTGTGTATGSSPVVTGTGTATG…	in this study	ATGATAGTGAAATGTACTACTGTGTGCCTCGTGGCACTGAGTTTGCTTAGTAGCTTCTGTTATGGCCAGTGGAGAGATATTTACAGACCCTCACCACGTATGCTACCAAGGCCACGAGGTCCGCAAAGTATACAGGTGTCTCAAGATATCCAACAGTCAACACAGGTAATAACAAAACCTCTCACCTGGCAATACCCTGCACCTCCCGCGTCCGAGAGCATACCTGTGGGGCCTTACCAGCCCAAATTTCCTGCTGTTCCATCTTCTGTTGTTGTTAACTGCCGAGAGAAGGATGCTCACGTGGAAGTCAAGGAAGATCTGTTTGGGACTGGTCAATTGATCAATCCTGCAGACCTTACGCTGGGAACCTGTGCCGCTACTGCAGTGGACACTGCTGCG…	in this study	>HeltemChgH	MGKLWSTTFLVTLALLGCLAGTDVEAQEWQNQFSNVVPHPQSERRTFSAFQPPQSPRTVYYQLDQYGDPDGPEVPSPPQPQFPSWPAATSKWSPGGFPSKAVPPQISPPKFPQTPGIYPSIKVPQTSGIYPYIKVPQTPVNSPPIKVPQTPVIAPPQVSPPFKVPQTPVIAPPQVSLPIKVPQTPVIAPPQVSPPFKVPQTPVIAPPQVPIKVPQTPVIAPPQVPIKVPQTPVIAPPQVSLPIKVPPSTSEQQQLNCDVVQGLRVPCGVSGISANGCNAISCCFDGQQCYYGKAVTVQCTKDAQFIVVIATDATLPNIDLTSISLLGGGTGCTNVDSNSGFAIYQFPVTACGSTVTEEPGVIKYENRMSSSYEVGVGPYGAITRDSYFELIFQCRYIGS…	in this study	ATGGGAAAGCTGTGGAGTACCACCTTTTTAGTAACACTCGCACTTCTAGGTTGCTTAGCTGGGACAGACGTAGAAGCTCAGGAGTGGCAGAATCAATTTTCAAACGTTGTTCCACATCCTCAGTCAGAACGGCGGACTTTTTCAGCATTTCAACCACCTCAATCTCCTCGAACTGTGTACTACCAACTTGACCAATATGGTGATCCTGATGGACCAGAGGTCCCATCTCCTCCACAACCTCAATTTCCTTCATGGCCGGCTGCAACTTCTAAATGGTCCCCAGGAGGTTTTCCATCAAAGGCTGTTCCACCTCAGATTTCTCCACCTAAATTTCCACAGACCCCTGGGATTTATCCATCTATTAAAGTGCCACAGACTTCTGGGATTTATCCATATATT…	0					0					0					0
Macropodus opercularis	Anabantiformes	GCA_030014875.1	doi: 10.1101/2023.08.10.552018	0					in this study	>MacopeChgL	MVMRCTAVCLVALTAFCSFCDGQWSHFFRPSPRAYPIPRATVLQSKPQVPTDGQQSTQISKPLTWHYPAPPQGESIPVGPSSPKVPVAISSVAVTCNEKSAHVEVKEDLFGTGQLINPAYLTLGTCGATAEDSVAKVLIFDVELQACGSTLSMTNDSIVYSFILNYNPQSVSNLPVVRTSSAAVFVQCHYPRIQNVSSHPVNPYWSPFSAIRVAQEFLYFNMTLMTDDWQYLRPNYQYAMGDMIKIQVSVMQYFHVPLRVYVDSCIATLSSDTTSSPSYVFIDHGCMLDGMLTGSASQFMPRTVDNKLQFQLEAFKFQGASSGILYITCHLIATTTSYAIDSDHRACSYINGWKEASGFDSACASCYSGGSSGSSPPGPGTGSSGASPGSASSPGVGLG…	in this study	ATGGTAATGAGATGTACCGCTGTGTGCCTTGTGGCACTGACGGCGTTTTGTAGCTTCTGTGATGGTCAGTGGAGTCATTTTTTCAGACCCTCGCCTCGTGCCTACCCCATACCGCGAGCTACAGTGCTGCAATCAAAGCCACAGGTGCCTACAGATGGCCAACAGTCAACGCAGATAAGTAAGCCTCTCACCTGGCATTACCCCGCACCTCCCCAGGGTGAGAGCATACCTGTGGGGCCTTCCTCGCCGAAAGTTCCAGTTGCCATTTCTTCTGTTGCCGTCACGTGTAACGAGAAAAGCGCTCACGTGGAAGTGAAGGAGGATCTGTTTGGAACTGGCCAGTTGATCAACCCTGCATACCTCACCCTGGGAACCTGCGGCGCTACTGCAGAGGACAGT…	in this study	>MacopeChgH	MGKLWSATFLMALSALSCLAGTEVESPAWRNRRQTIPRSAQRYPQLRAKLFSADNPQLAPRAVRVQVDDTESEEPLYPEPYVPLYPPLVDPPPLYSNWIQQQWQGYQTTQKGLPPLKNPPYGPYPPQPPYGPYPQQPQVVVPQPPYGPYPQQPPVVPPQPPYVVPPQPPVVPPQPPYGPSPPQPPVVPPQPPYGPSPPQPPYGPSPPQPPVVPPQPPYGPSPPQPPVVPPQPPYGPSPPQPPVVPQQPPTIPPPQQPNVQSCAVGQNLRVPCGVPGITAAACSAISCCFDGQQCYYGKAVTVQCTKDAQFIVVVARDATLPKINLETISLLGDGAGCTNVDSNLGFAIYQFPVTACGTTVTEEPGVITYVNRMSSSFDVGVGPYGSITRDTTYQLIFQC…	in this study	ATGGGAAAGCTGTGGAGTGCCACCTTCTTGATGGCACTCTCAGCGCTAAGCTGCTTAGCTGGGACAGAGGTTGAATCTCCGGCCTGGCGGAATCGTCGACAAACCATACCAAGGAGTGCTCAGCGTTATCCTCAGTTGCGCGCTAAGTTGTTTTCGGCAGACAATCCTCAACTTGCTCCACGAGCAGTACGTGTCCAGGTGGATGATACGGAATCTGAAGAGCCACTTTATCCAGAACCATACGTTCCTCTCTATCCTCCATTGGTGGATCCGCCTCCTCTATATTCTAACTGGATTCAACAACAATGGCAGGGATACCAGACAACACAAAAGGGTCTTCCACCTCTTAAAAACCCACCGTACGGTCCTTACCCTCCACAGCCACCGTATGGTCCTTAC…	0					0					0					0
Mastacembelus armatus	Synbranchiformes	GCA_019455525.1	doi: 10.1186/s13059-021-02430-y	ND					XP_033181160	>MasarmChgL	MVMKCSAACLLALTLLGCFRDAQLSRSFPSRFQKSLPPLGVVPPQDTQQSKQQFTKPLTWKYPEDPKPDLDPVVPFELRYPVAAATVAVECREKDAHVEVKKDFFGIGQLISPADLTLGTCAPIAEDTAAQVLIFEAELQDCGSSLTMLEDTLMYSFTLNYDPQPLGGSPVVRTSKAAVIVECYYQRKHNVSSLPLDPLWIPFSAVKVAEEFLYFTLRLMTDDWQYLRPSYQYFLGDIINIEASVKQYFHVPLRVYVDTCVATATSDPSSSPRYLFLDSGCLLDARITGSTSKFMLRTMENKLEFQLEAFRFQGTDTGLLYITCHLRATSTAQVIDSDHRACSYISGGWREAGGSNTACSSCESVIGGGTQVPGDVP	XM_033325269.1	ATGGTGATGAAATGTTCTGCTGCGTGCCTTCTGGCACTGACCTTGCTTGGCTGTTTCCGTGATGCTCAGTTGAGCAGAAGCTTCCCGTCTAGATTCCAGAAGTCACTACCACCTCTGGGCGTGGTGCCTCCTCAAGATACCCAACAGTCAAAGCAGCAATTTACGAAACCACTCACCTGGAAGTACCCTGAAGATCCGAAGCCCGACCTTGATCCTGTGGTGCCTTTTGAGCTGAGATACCCTGTTGCTGCTGCGACTGTTGCTGTCGAGTGCAGAGAGAAGGATGCTCATGTGGAAGTCAAGAAGGACTTCTTTGGGATTGGCCAGTTGATCAGTCCTGCCGACCTTACCCTGGGAACCTGTGCTCCCATTGCAGAGGACACTGCTGCTCAAGTGTTG…	XP_026167159	>MasarmChgH	MGGHWSATFLFALTLLSFLARTLFAQDWQKPSLPPHPQPQNPLPPNLPPFLPLPKVPQHPQVPQVPPQPPKVPQHPQVPQVPPQPPKVPQHPQVPQVPPQPPKVPQYPQVPQVPPQPPKVPQYPQVPQVPPQPPKVPQYPQVPQVPPQPPKVPQYPQVPQVPPQPPKVPQYPQVPQVPPQPPKVPQYPQVPKVPPQPPKVPQYPQVPKVPPQPPKVPQYPQVPKVPPQPPKVPQYPQVPKVPPQPPKVPQYPQVPKVPPQPPKGPKVPPKDPTVHSCDVEDSQKVPCGNSDITAAACDAISCCFDGRHCYYGKAVTVQCTKDAQFIVVVAKDATLPNLDLESISLLGTGPRCAFVDSNADFAIYQFPVTQCGTVVKEETGVLIYENRMSSSYEVGVGPR…	XM_026311374.1	ATGGGGGGTCACTGGAGTGCCACCTTTTTATTTGCACTCACACTGCTAAGCTTCTTAGCTAGGACTTTATTTGCTCAAGACTGGCAGAAGCCTTCACTTCCACCTCATCCACAACCACAGAATCCACTTCCTCCAAACTTGCCACCATTCCTACCTTTGCCAAAGGTTCCTCAACATCCTCAAGTGCCACAGGTACCACCTCAGCCACCAAAGGTTCCTCAACATCCTCAAGTGCCACAGGTACCACCTCAGCCACCAAAGGTTCCTCAACATCCTCAAGTGCCACAGGTACCACCTCAGCCACCAAAGGTTCCTCAATATCCTCAAGTGCCACAGGTACCACCTCAGCCACCAAAGGTTCCTCAATATCCTCAAGTGCCACAGGTACCACCTCAGCCA…	0					XP_026153652	>MasarmNas4	MSNDSTMYEGDIIQPSDRNAAGNTWPTVDIPYVISEELAGRTADILSAMAMVSEHTCVSFHQRRSETHYLIFKKSLGCSSYVGFVGEEQPVFLGPLCIVGNIVHELLHALGFYHEHTRADREQYITIFPKNIMPGMEKNFIKKKGRTFSLPYDVTSIMHYGRKCFSANGQATIVPATNAKAMGQRERMTQTDIQKVRQLYNCDEMENKPEKKTSTVRPESKLRTNTTSPRNVSAHTPAALQRLDLTTGGRNSSNN	XM_026297867.1	ATGTCCAACGACTCTACAATGTATGAGGGCGACATTATTCAGCCAAGTGACAGGAACGCAGCAGGGAACACGTGGCCAACAGTGGACATACCATACGTCATCAGTGAGGAGTTAGCCGGACGCACAGCTGACATCCTGTCTGCTATGGCCATGGTGTCTGAGCACACCTGTGTGTCCTTCCACCAGAGACGATCTGAGACCCACTATCTGATCTTCAAGAAGAGCCTTGGCTGTTCTTCATATGTGGGCTTTGTGGGTGAAGAGCAGCCCGTGTTTCTTGGGCCCCTGTGCATCGTGGGTAACATCGTCCATGAGCTCCTCCACGCCCTGGGCTTCTACCATGAACACACGAGGGCCGACCGCGAACAGTACATCACCATTTTTCCTAAAAACATCATG…	XP_026149283	>MasarmHCE	MTAPAGLLLLLLLGLSQAHPLQEGSREENPDTVDITTQILMTNNGTNEILLEGDMLVPRTRNALKCYNQNCRWKKGSNGLVMIPYTISSEFTSSERQVISQAMNAFRSTTCIRFVPRQNENDYISIENLSGCYSSLGRVGGKQVLSLNRQGCIYQGIIQHELNHGLGFQHEQSRSDRDSYVRINWENIAPQNAYNFNKEDTNNLNTPYDYSSIMHYGRTAFSIQGMDTITPIPNPNVPIGQRNGFSQWDITRIKLLYGC	XM_026293498.1	ATGACTGCCCCTGCAGGCCTGTTGCTGCTGCTCCTGCTTGGCCTTTCTCAGGCTCATCCTCTCCAGGAAGGAAGCAGAGAAGAAAACCCAGATACCGTCGACATCACTACCCAGATTCTGATGACCAACAATGGCACCAATGAGATCCTGCTAGAAGGGGACATGCTGGTTCCCAGAACCAGAAACGCCCTGAAATGCTATAACCAGAACTGCCGGTGGAAGAAAGGCTCCAATGGCTTGGTGATGATCCCCTACACCATTAGCAGTGAGTTCACTAGTTCAGAAAGGCAAGTCATCAGCCAGGCCATGAACGCATTCCGCAGCACAACCTGCATCCGCTTCGTCCCCCGTCAGAACGAGAACGACTACATCAGTATCGAGAACCTGTCTGGATGTTAC…	XP_026174207	>MasarmLCE	MDFKTTVSLLPLLLLGFCNAHDGNVHGTESEILVETPANEDITTTILRMNNASTDFLLEGDVIIPTTRNAMKCASNTNSCLWPKSANGYVEIPFELSDSYDDTEKKAIAGAMRELQAKTCIRFITHTTQMAYLSLEPRSGCASLLGRTGLKQVVSLQRYGCVQHGIIQHELLHAMGFYHEHTRSDRDSFVKISWGNIDPVFTNNFQKQDTNNLNTPYDYSSVMHYGRTAFGKNGLETITPIPDASVPIGQRNGVSKIDISRINKLYSC	XM_026318422.1	ATGGATTTCAAAACAACAGTTTCTCTTCTGCCGCTGCTGCTTCTGGGCTTCTGTAATGCTCATGATGGCAATGTCCATGGTACTGAGAGTGAGATCTTGGTAGAAACACCTGCCAACGAGGACATTACTACAACTATTCTGAGAATGAACAATGCATCTACTGATTTTCTGCTGGAAGGAGACGTGATCATTCCAACAACCAGGAACGCTATGAAGTGTGCTTCAAATACAAATTCCTGTCTGTGGCCAAAGTCTGCTAATGGATATGTGGAAATTCCTTTTGAATTAAGTGACAGTTATGATGACACTGAAAAGAAAGCGATCGCAGGCGCCATGAGAGAACTTCAAGCAAAAACCTGCATTCGCTTCATTACACATACAACTCAGATGGCGTACTTA…
Monopterus albus	Synbranchiformes	GCA_001952655.1	doi: 10.1093/gigascience/giy046	0					XP_020468359	>MonalbChgL	MVMKCTAACLVALALLGSFCDAQWDGRIYNSFSPRLLKSPPAPEQVPLSDTQQKKQPFAKDLDWKYPEDPKPEVQPDVPFVLRHPVAVATVAVQCRENDVYVEVQKDFFGNGQLIHASDLSLGNCAVVAESPQVLILDSQLQDCGSSLMMTENSLIYTFTVNYNPQPLGNAPVVRTSKAAVHVECHYPRKHNVSSLPLDPLWVPFAAVKVAEEFLYFSMKLMTDDWQYVRPSYQYYLGDIINIEASVKQYFHAYLRVFVDYCVATLSHDDNSNPRYVFIENGCLLDAAITGSTSKFMPRTEDDKLHFQLEAFRFQGATSGLLYITCHVRATLATDHPNEHNRACSYINGVWKEAGGADAVCGSCASGIGGGQPGGQIPGQTPGQTPGQIPGQTPGQIPG…	XM_020612703.1	ATGGTGATGAAATGTACTGCTGCGTGCCTTGTGGCACTGGCCTTGCTTGGCAGCTTCTGTGATGCTCAGTGGGATGGTCGTATTTACAATTCCTTCTCACCTAGACTGCTGAAGTCACCACCAGCTCCGGAGCAGGTGCCTCTATCTGACACCCAACAGAAAAAGCAGCCATTTGCGAAAGATCTAGACTGGAAGTACCCTGAAGATCCCAAGCCTGAGGTCCAACCCGATGTGCCTTTTGTATTGAGACATCCTGTTGCTGTTGCAACTGTTGCTGTTCAGTGCAGAGAGAATGATGTTTATGTGGAAGTCCAGAAGGACTTTTTTGGAAATGGCCAGTTAATCCATGCTTCTGACCTTAGCCTGGGAAACTGTGCCGTTGTCGCAGAAAGTCCTCAA…	XP_020469331	>MonalbChgH	MGKRWSATTLLGLTLLSCLVVDKIESQEPPGQNPEPPLASGYPYASPPKVPVPQVSPPQPPGKVPQFPPVPQVSPPWSPGKVSQFPPDSPPWTPGKVPLFPPDSPPWTPGKVPQFPPDSPPQPPVKVPQFPPVPGVSPPQPPVKVPQFPPLSPPWPPVKVPPFPQVPGVLPPQPPGRVPQYPPLPQVPLPQPPGRVPQYPQVPQVSPPQPPGRVPQYPQVPQVSPPQPPGRVPQYPQVPLVSPPQPPGRVPQYPQVPLVSPPKPPGKVPQVPQVPSPLNSCDVDENQKVPCGSPTIDSTKCSAISCCFDGHRCYFGKAVTVQCTKDAQFIVVVAKDATLPRLELESVALLGTGPHCTYADSNSDFAIYQFPVTSCGSTVKEESGVIIYENSMSSTYEVG…	XM_020613675.1	ATGGGAAAGCGCTGGAGTGCCACCACTTTACTGGGACTCACACTCCTGAGCTGCTTAGTTGTGGATAAGATAGAATCTCAGGAGCCACCTGGGCAGAATCCTGAACCACCGCTCGCAAGTGGTTATCCATATGCTTCTCCACCAAAGGTTCCCGTGCCACAGGTCTCACCTCCTCAGCCGCCAGGAAAGGTTCCTCAGTTCCCTCCAGTGCCACAGGTCTCACCTCCTTGGTCACCAGGAAAGGTTTCTCAGTTCCCTCCAGATTCACCTCCTTGGACACCAGGAAAGGTTCCTCTGTTCCCTCCAGATTCACCTCCTTGGACACCAGGAAAGGTTCCTCAGTTCCCTCCAGATTCACCTCCTCAGCCACCAGTAAAGGTTCCTCAGTTCCCTCCAGTG…	0					0					XP_020472812	>MonalbHCE	MTPSASLLMLLLLSLSQAHPLQRKENKEGDGIDTVDITTRILTTNEVANETLLEGDVLIPRTRSAKICLDQSCRWKKSSNGLVMIPFTINSDFTSTDRQVISQAMQAFHSTTCIRFVPHQNEKDYISIENQGGCFSPLGRMGGKQVLSLNRQGCIYQGVAEHELNHALGFVHEHTRSDRDNYVRINWENTDPQQAYNFDKSSTDNLDTPYDYSSIMHYGKTAFSVNGWDTITPIPDSDIQIGQINGLSQWDIFRINKLYSCE	XM_020617156.1	ATGACTCCCTCTGCCAGCCTGCTAATGCTGCTCCTGCTCAGCCTCTCTCAGGCTCATCCTCTCCAGAGGAAAGAAAACAAAGAAGGAGATGGCATAGATACTGTCGACATCACTACCAGGATTCTGACAACCAATGAAGTCGCTAATGAGACCCTGCTGGAAGGAGACGTATTGATTCCCAGAACCAGAAGTGCTAAAATATGCTTGGACCAGAGCTGCCGGTGGAAGAAATCCTCCAATGGCTTGGTGATGATCCCTTTCACCATTAACAGTGATTTCACAAGTACAGACAGGCAGGTCATTAGCCAAGCTATGCAGGCATTTCACAGCACAACCTGCATCCGCTTCGTTCCCCATCAGAATGAAAAGGACTACATCAGCATTGAAAACCAGGGTGGA…	XP_020459440	>MonalbLCE	MDLKTTVSLLLLLLLGFCNGHNDNVRNDSLNAIVSNSEDRSDTEDITTTILRMNKASTDFLLEGDVIIPKTRNAMKCLDGTNSCLWPKSANGHVEIPFVISDKYDNTDTKNIKTAMHGIQSRTCIRFIPHTKQDGYLSIEPKAGCASLLGYTGNKQVVSLQRYGCVTNGIIQHELLHALGFYHEHSRSDRDGYIRINWANIEEGYASDFEKANTNNLDTPYDYSSVMHYGRTAFGKNDLETITPIPDESVPIGQRNGVSDIDILRINKLYQCLK	XM_020603784.1	ATGGATCTCAAAACTACGGTTTCTCTTCTGCTGCTGCTGCTTCTGGGCTTCTGTAATGGTCACAATGACAATGTAAGAAATGACTCACTAAACGCTATAGTGTCGAACTCAGAAGATAGGTCTGACACAGAGGACATTACCACCACTATTCTGAGAATGAACAAAGCATCTACTGATTTTCTGCTGGAAGGAGATGTGATCATTCCAAAAACCAGGAACGCTATGAAATGTCTCGATGGCACAAATTCCTGTCTGTGGCCAAAGTCTGCTAATGGACATGTGGAAATCCCTTTTGTGATAAGTGACAAATATGACAACACCGACACGAAGAACATCAAAACTGCCATGCATGGTATTCAGTCAAGAACCTGCATTCGCTTCATTCCACATACAAAGCAG…
Hippoglossus hippoglossus	Pleuronectiformes	GCA_009819705.1	doi: 10.1111/1755-0998.13641	XP_034444025	>HiphipChgHm	MASGVLHESLCCEAITMKLIRGCLLALALLGCLADAQYFKPKQPQPPQQPQLPQQPQLPQPPQQPQPPQQPHKPQQPHKPQQPHKPQAPSKHQEVFHSCDVAEQYKIQCGASSISGQECEAINCCFDGRSCYYGKSVTLQATKDAMIILVVARDATLPNLDLETISFLENGPSCSPIDTTSDFAIYQFPVTDCGTIMTEEPGIIIYENRMVASYEVGVGTRGIITRDSRYELLIHCRYIGTSIEVLVIEVGLVPPPFPVAAPGPLFVVLKLGNGQCFNKGCVEEEVAYSSFYADSDYPIVKVLQDPVYVDICIQESTDPNLVLTLGRCWATSDPYPHSLPQWDLLIDGCPCHNDRYQTALVPVGASPEVPFPTHHRHFIFKMFTFTDVGASNPVKQVAA…	XM_034588134.1	ATGGCATCTGGTGTTCTTCATGAATCACTCTGCTGTGAAGCCATAACAATGAAGTTGATCAGAGGTTGTCTCCTGGCATTGGCCCTTCTTGGCTGTCTGGCTGATGCTCAGTATTTCAAGCCGAAGCAGCCCCAGCCGCCCCAGCAGCCCCAGCTGCCCCAGCAGCCCCAGCTGCCCCAGCCACCCCAGCAGCCCCAGCCGCCCCAGCAGCCCCACAAGCCCCAGCAGCCCCACAAGCCCCAGCAGCCCCACAAGCCCCAGGCTCCAAGTAAGCACCAAGAAGTATTTCACTCTTGTGATGTGGCTGAACAATACAAGATACAATGTGGGGCTTCCAGCATTTCTGGCCAAGAGTGTGAAGCTATAAACTGCTGCTTCGATGGACGCAGCTGCTATTAT…	XP_034443999	>HiphipChgL	MVMKCTAVCLVALSLLGSLCDAQWLHKPNNQKPGRQDPIKDPPQVPQQAKQTFEKPLTWTYPADPQPQPQPEVPFELRFPVPAATVAVDCGEKEALVEVKKDFFGIGQFINPADLTLGSCNAVGEDHAAQVLIFQSELSNCGSSLALTEDALIYTFTLNYNPQSLAGSSVVRTSKAAVIVECHYPRKHNVSSLPLVPLWIPFYAVKVAEEFLYFTLKLMTDDFQFERPSYQYFLGDIISIEATVQQYHHVPLRVFVDNCVATLSPVPSSDPRYAFIEKNGCLVDARITGSSSRFLSRSADNKLQFQLEAFRFQGADSGLTYITCHLKATSAASDFNNEQRACSYIDGFWREASGIDGACDSCESGGFPTGGSGGKSAVGTGLSTPGRKIRDVSGESYTW…	XM_034588108.1	ATGGTGATGAAGTGTACTGCGGTGTGCCTTGTGGCACTCTCCTTGCTTGGCAGCTTATGTGATGCTCAGTGGTTACACAAACCAAATAACCAGAAGCCAGGGAGACAGGATCCCATCAAAGATCCGCCTCAAGTTCCCCAACAGGCAAAGCAGACATTTGAGAAACCACTCACCTGGACATACCCTGCAGATCCCCAGCCTCAGCCCCAGCCTGAGGTGCCTTTCGAGCTGAGATTTCCGGTTCCTGCTGCAACGGTTGCTGTCGACTGCGGAGAAAAGGAGGCTCTGGTGGAAGTCAAGAAGGACTTCTTTGGGATTGGCCAGTTCATCAATCCTGCTGACCTTACCCTGGGAAGCTGTAATGCTGTCGGAGAGGACCATGCTGCCCAAGTGTTGATT…	in this study	>HiphipChgH	MAKRWSANSLVAQVLLICLVGTNVEVLGQKGAQFSQGSTPVRESAQPGLQPTSTHYTAGWPSYPGQNPQTNVQPVVKPSYPGQNPQTNVQPGSQQTSTHYVPNVQPGGWPSYPGPNPQTNVQPVVKPSYPGQNPQTNVQPGGQPSYPGQNPQTNVQTGGQPSYPGQNPQTNVQTGGHPSYPGQNPQTNVQPGGWPSYPGQNPQTNIQPGSKQTSTKYVPKVQPGGKPSYPGQNPQTNVQPGGQPSYPGQNPLTNVQPGGQPSYPGQNPQTNVQPGGWPSYPGQNPQTNVQPGGKPSYPGQNPQTNIQPGSKQTSTKYVPKVQPGGKPSYPGQNPQTNVQPGGKPSYPGQNPQTNVQPGGKPSYPGQNPHTNVQPGSQSSYTQYRQPTSSQQTSPPKPSQ…	in this study	ATGTCCAACCGGTTGTCAAGCCAAGCTATCCTGGACAGAATCCACAGACAAATGTCCAACCAGGTTCACAGCAAACCTCAACTCATTACGTACCAAATGTCCAACCGGGTGGATGGCCAAGCTATCCTGGACCGAATCCACAGACAAATGTCCAACCGGTTGTCAAGCCAAGCTATCCTGGACAGAATCCACAGACAAATGTCCAACCGGGTGGACAGCCAAGCTATCCTGGACAGAATCCACAGACAAATGTCCAAACGGGTGGACAGCCAAGCTATCCTGGACAGAATCCACAGACAAATGTCCAAACGGGTGGACATCCAAGCTATCCTGGACAGAATCCACAGACAAATGTCCAACCAGGTGGATGGCCAAGCTATCCTGGACAGAATCCACAGA…	XP_034436667	>HiphipAlv	MPCCSMCLLLVLCLSTAAGVPVRPPQGVTAAPAPADTGVRGASSWQSDSSETLEELQEDLIVQEGDILMPEVRNAVQSLWPDATVPYVISHDLADRKSDIDTAFTMISNATCIRFKIHTKELNYLDIKEGEGCASFVGCQGGAQSLYYGRSCRVGNLCHELVHALGLHHEHTRDDRDQYVSVQWESITPGRQNNFKVKHGDTLNLPYDIDSIMHYGWFFFSQDGSPTLLPKRGGDQMGQRTHLSQLDIQKLNSLYHCAERMTPQ	XM_034580776.1	ATGCCGTGTTGCTCCATGTGTCTCCTGCTCGTCCTCTGCCTGTCCACAGCTGCTGGAGTCCCAGTACGTCCACCTCAGGGTGTTACTGCTGCTCCTGCTCCTGCTGACACAGGTGTTCGGGGAGCTTCCTCGTGGCAGAGCGACAGCTCGGAAACTTTAGAGGAGCTTCAAGAAGACCTGATTGTCCAAGAAGGAGACATTCTGATGCCGGAGGTCAGGAACGCTGTGCAGAGCCTGTGGCCGGACGCCACCGTCCCTTACGTCATCAGTCATGACCTGGCTGATCGAAAGTCAGACATAGACACTGCCTTCACAATGATCTCAAATGCCACATGTATTCGCTTCAAAATTCACACGAAGGAGCTGAACTACCTGGACATCAAGGAGGGAGAAGGCTGT…	XP_034458732	>HiphipNas4	MEQSCSVMLRLLIAALLFAENLKDVNSSPVREASKVLQEDWFITALDYMESYPETLQELLSEKYAMLEGDMLLLTDRNAVERKWPTLKIPYLISPELASRTEDILSAITMVTEHTCLTFNKRTTETNHLVFKIGKGCASYVGLIGGGQPVFVAPQCIIGNIVHEILHALGFHHEHTRTDREQYITILPHNIMKGMQRNFNKQQGNTFNLPYDITSILHYGGGFFSANGLDTIVPVKHMKNMGQRVKLTKLDIERVRHLYKCDATETQTGKESGEVDKAGSGSNAEEEIPNSVIQNVTVSFNSTSRGNQKNPTASPQHLVSATGGRNNTSQTIAPLQPLDTATGGRNNTSQTTAPLQPLDTATGRRNNTSQTTSLN	XM_034602841.1	ATGGAGCAGAGCTGCTCAGTCATGTTGCGTCTTCTTATCGCTGCACTTTTATTTGCAGAAAACCTTAAAGATGTCAACTCCAGTCCTGTTCGTGAAGCTAGCAAAGTACTTCAAGAGGACTGGTTCATCACAGCATTGGATTATATGGAGTCTTACCCAGAGACATTACAAGAGCTGCTGTCCGAGAAATATGCAATGTTGGAGGGCGACATGCTGTTGTTGACCGACAGGAATGCTGTGGAACGTAAATGGCCAACACTGAAGATACCATACCTTATCAGCCCAGAGTTAGCCAGCCGGACAGAGGACATCCTCTCTGCTATCACCATGGTTACTGAGCACACATGTCTGACCTTTAACAAAAGAACCACTGAGACTAACCACCTCGTGTTCAAGATT…	XP_034427122	>HiphipHCE	MTPSVSLLLLLLLGLSQAHPLQEEVVEEDIPEDTMDITTRILTSNNATDEILLEGDLLAPKTRNAMKCWSQSCLWKKASNGQVVIPFTVSSEFTSYERQKVDRAMKAFHSSTCIRFVPRQNEYDYMGIENKGGCFSSLGRVGGRQVLSLNRQGCLHHGIIQHEINHALGFQHEQTRSDRDNYVRINWENINQQMAYNFHKQDTNNLNTPYDYSSIMHYGKTAFSIQWGRDSITPIPNSNVQIGQRQGMSYWDVMRINRLYGC	XM_034571231.1	ATGACTCCCAGTGTCAGCCTGCTGCTGCTGCTCCTGCTCGGCCTCTCTCAGGCTCATCCTCTCCAGGAGGAGGTAGTTGAAGAAGACATCCCAGAGGACACCATGGACATCACCACCAGGATTCTGACCTCAAACAACGCCACAGATGAGATCCTGCTGGAAGGAGACCTGCTCGCTCCGAAAACCAGAAACGCCATGAAGTGCTGGTCCCAGAGCTGCCTGTGGAAGAAAGCCTCCAACGGTCAGGTGGTGATCCCCTTCACCGTGAGCAGCGAGTTCACCAGCTATGAGAGGCAGAAGGTCGACCGTGCCATGAAAGCCTTCCACAGCAGTACCTGCATCCGCTTCGTCCCCCGTCAGAACGAGTACGACTACATGGGCATCGAGAACAAAGGTGGA…	XP_034436123	>HiphipLCE	MDINTSISLLLLLLLSFCKAHDENDHGADNDTSVDMSDTEDITATILRMNNGSTDFMLEGDVLIPRTRNAMKCFAKSYTCLWPKSANGKVVVPFLLSKKYDDSEKTEILAALQDIERKTCIRFVPRFRQTAHLSLEPRYGCASMLGRVGDKQVVSLQRYGCIKRGIIQHEVLHALGFYHEHTRSDRDEYVKINWDNINQYFVNNFQKMDTNNLNTPYDYTSVMHYGRTAFGIKRAETIVPIPDASAAIGQRGSMSRIDVQRINRLYKCWSYLGRG	XM_034580232.1	ATGGACATTAACACCAGCATCTCTCTTCTTCTCCTGCTGCTCCTGAGCTTCTGCAAAGCTCACGATGAAAATGATCATGGTGCTGATAATGACACCTCAGTGGACATGTCTGACACGGAGGACATTACTGCAACTATTCTAAGAATGAACAATGGCTCTACTGATTTTATGCTGGAAGGAGATGTGCTGATCCCAAGGACAAGGAATGCTATGAAGTGTTTTGCTAAATCATACACCTGTCTGTGGCCAAAGTCTGCCAACGGGAAAGTGGTAGTCCCTTTCCTTTTAAGCAAAAAATACGACGACTCTGAGAAGACAGAGATTCTGGCCGCCCTGCAGGACATTGAACGGAAAACCTGCATTCGCTTTGTCCCACGTTTTAGGCAGACGGCGCACTTG…
Hippoglossus stenolepis	Pleuronectiformes	GCA_022539355.2	doi: 10.1111/1755-0998.13641	XP_035013044	>HipsteChgHm	MKLIRGCLLALALLGCLADAQYFKPQQPQSPQQPQQPHKPQQPHKPQAPRYTPPPHPPPKHQTQLPKEPHQTKHPQQTKHQEVFHSCDVVGQGKIQCGASSISGQECEAINCCFDGRSCYYGKSVTLQATKDAMIILVVARDATLPNLDLETISFLENGPSCSPIDTTSDFAIYQFPVTDCGTIMTEEPGIIIYENRMVASYEVGVGTRGIITRDSRYELLIQCRYIGTSIEVLVIEVGLVPPPFPVAAPGPLFVMLKLGNGQCFNKGCVEEEVAYSSFYVDSDYPIVKVLQDPVYVDICIQESTDPNLVLTLGRCWATSDPYPHSLPQWDLLIDGCPYHDDRYQTALVPVGASPEVPFPTHRRRFIFKMFTFTDVGASNPGKQVAAYPGKVVPLKEKV…	XM_035157153.1	ATGAAGTTGATCAGAGGTTGTCTCCTGGCATTGGCCCTTCTTGGCTGTCTGGCTGATGCTCAGTATTTCAAGCCGCAGCAGCCCCAGTCGCCCCAGCAGCCCCAGCAGCCCCACAAGCCCCAGCAGCCCCACAAGCCCCAGGCTCCAAGATATACACCACCACCACATCCACCCCCAAAGCACCAGACTCAGCTGCCTAAGGAGCCCCACCAGACTAAGCATCCCCAGCAGACTAAGCACCAAGAAGTATTTCACTCTTGTGATGTGGTTGGACAAGGCAAGATACAATGTGGGGCTTCCAGCATTTCTGGCCAAGAGTGTGAAGCTATAAACTGCTGCTTCGACGGACGCAGCTGCTATTATGGCAAAAGTGTGACTCTTCAGGCCACCAAAGATGCC…	XP_035013046	>HipsteChgL	MVMKCTAVCLVALSLLGSLCDAQWLHKPNNQKPGRQDPIKTPPQVPQQAKQTFEKPLTWTYPADPQPQPQPEVPFELRFPGPAATVAVDCGEKEALVEVKKDFFGIGQFINPADLTLGSCNAVGEDHAAQVLIFQSELSNCGSSLALTEDALIYTFTLNYNPQSLAGSSVVRTSKAAVIVECHYPRKHNVSSLPLEPLWIPFYAVKVAEEFLYFTLKLMTDDFQFERPSYQYFLGDLINIEATVQQYHHVPLRVFVDNCVATLSPVPSSDPSYAFIEKNGCLVDARITGSSSRFLSRSADNKLQFQLEAFRFQGADSGLTYITCHLKATSAASDINNEQRACSYIDGFWREASGVDGACDSCESGGFPTGGSGGKSAVGTGLSTPGRKIRDVSGESYTW…	XM_035157155.1	ATGGTGATGAAGTGTACTGCGGTGTGCCTTGTGGCACTCTCCTTGCTTGGCAGCTTATGTGATGCTCAGTGGTTACACAAACCAAATAACCAGAAGCCAGGGAGACAGGATCCCATCAAAACTCCGCCTCAAGTTCCCCAACAGGCAAAGCAGACATTTGAGAAACCACTCACCTGGACATACCCTGCAGATCCCCAGCCTCAGCCCCAGCCTGAGGTGCCTTTCGAGCTGAGATTTCCAGGTCCTGCTGCAACGGTTGCTGTCGACTGCGGAGAAAAGGAGGCTCTGGTGGAAGTCAAGAAGGACTTCTTTGGGATTGGCCAGTTCATCAATCCTGCTGACCTTACCCTGGGAAGCTGTAATGCTGTCGGAGAGGACCATGCTGCCCAAGTGTTGATT…	XP_035013191	>HipsteChgH	MAKRWSANSLVAQVLLICLVGTNVEVLGQKGAQFSQGSPPAQPGLQPTSTHYTAGWPSYPGQNPQTNVQPVVKPSYPGQNPQTNVQPGSQPTSTHYAPNVQPGGWPSYPGQNPQTNVQPGGQPSYPGQNPQTNVQPGGKPSYPGQNPQTNVQTGGQPSYPGQNPQTNVQPGSQPTSTHYVSNVQPGGQPSYPGQNPQTNAQPGGWPSYPGQNPQTNVQPDVKPSYPGQNPQTNIQPGSKQTSTKYVPKAQPGGKPSYPGQNPQTNVQPGGQPSYPGQNPQTNVQPGGQPSYPGQNPHTNVQPGGWPSYPGQNPQTNVQPDVKPSYPGQNPQTNIQPGSKQTSTKYVPKAQPGGKPSYPGQNPQTNVQPGGKPSYPGQNPQTNVQPGGQPSYPGQNPHTN…	XM_035157300.2	ATGGCAAAGCGTTGGAGTGCCAACTCTTTGGTGGCACAAGTACTGCTAATCTGCTTAGTTGGGACAAATGTAGAGGTTTTGGGCCAGAAGGGTGCTCAATTTTCTCAGGGATCACCACCAGCCCAACCAGGTTTGCAACCAACCTCAACTCACTATACGGCTGGATGGCCAAGCTATCCTGGACAGAATCCACAGACAAATGTCCAACCGGTTGTCAAGCCAAGCTATCCTGGACAGAATCCACAGACAAATGTCCAACCAGGTTCACAGCCAACCTCAACTCATTACGCACCAAATGTCCAACCGGGTGGATGGCCAAGCTATCCTGGACAGAATCCACAGACAAATGTCCAACCGGGTGGACAGCCAAGCTATCCTGGACAGAATCCACAGACAAAT…	XP_035000122	>HipsteAlv	MPCCTMWLLLVLCLSTAAGVPVRPPQGATTAPAAPAAADTGNVTVSPTLDVQQPNTSQPLLVGALPLNNTHNATHPTTGVRGASSWQSDSSETLEELQEDLIVQEGDILMPEVRNAVQTLWPDATVPYVISHDLADRKSDIDTAFTMISNVTCIRFKIHTKELNYLDIKEGEGCASFVGCQGGAQSLYYGRSCGVGNLCHELVHALGLHHEHTRDDRDQYVSVQWQSITPGRQNNFKVKHGNTLNLPYDIDSIMHYGWFFFSQDGSPTLLPKRGGDQMGQRTHLSQLDIQKLNSLYHCAERMTPQ	XM_035144231.2	ATGCCGTGTTGCACCATGTGGCTCCTGCTCGTCCTCTGCCTGTCCACAGCTGCTGGAGTCCCAGTACGTCCACCTCAGGGTGCTACTACTGCTCCTGCTGCTCCTGCTGCTGCTGACACAGGTAATGTGACGGTCAGTCCGACGCTCGATGTGCAGCAGCCAAACACTTCACAGCCTTTACTAGTCGGCGCTCTTCCTTTAAATAATACCCACAATGCAACTCATCCAACAACAGGTGTTCGGGGAGCTTCCTCGTGGCAGAGCGACAGCTCGGAAACTTTAGAGGAGCTTCAAGAAGACCTGATTGTCCAAGAAGGAGACATTCTGATGCCGGAGGTCAGGAACGCTGTGCAGACCCTGTGGCCGGACGCCACCGTCCCTTACGTCATCAGTCATGAC…	XP_034997263	>HipsteNas4	MEQSCSVMLRLLIAALLFAENLKDVNSSPVREASKVLQEDWFITALDYMESYPETLQELLSKNYAMLEGDMLLSTDRNAVERKWPTLKIPYLISPELASRTEDILSAITMVTEHTCLTFNKRTTETNHLVFKIGKGCASYVGLIGGGQPVFVAPQCIIGNIVHEILHALGFHHEHTRTDREQYITILPHNIMKGMQRNFNKQQGNTFNLPYDITSILHYGGGFFSANGLDTIVPVKHMKNMGQRVKLTKLDIERVRHLYKCDATETQTGKESGEVDKAGSGSNAEEEIPNSVIQNVTVSFNSTSRGNQSHVPARGKQEENPTASPQHLASATGGRNNTSQTTAPLQPLDTATGRRNNTSQTTSLN	XM_035141372.2	ATGGAGCAGAGCTGCTCAGTCATGTTGCGTCTTCTTATCGCTGCACTTTTATTTGCAGAAAACCTTAAAGATGTCAACTCCAGTCCTGTTCGTGAAGCTAGCAAAGTACTTCAAGAGGACTGGTTCATCACAGCATTGGATTATATGGAGTCTTACCCAGAGACATTACAAGAGCTGCTGTCCAAGAACTATGCAATGTTGGAGGGCGACATGCTGTTGTCGACCGACAGGAATGCTGTGGAACGTAAATGGCCAACACTGAAGATACCATACCTTATCAGCCCAGAGTTAGCCAGCCGGACAGAGGACATCCTCTCTGCTATCACCATGGTTACTGAGCACACATGTCTGACCTTTAACAAAAGAACCACTGAGACTAACCACCTCGTGTTCAAGATT…	XP_035012736.1	>HipsteHCE	MTPSVSLLLLLLLGLSQAHPLQEEVVEEDIPEDTMDITTRILTSNNATDEILLEGDLLAPKTRNAMKCWSQSCLWKKASNGQVVIPFTVSSEFTSYERQKVDRAMKAFHSSTCIRFVPRQNEYDYMGIENKGGCFSSLGRVGGRQVLSLNRQGCLHHGIIQHEINHALGFQHEQTRSDRDSYVRINWENINQRMAYNFHKQDTNNLNTPYDYSSIMHYGKTAFSIQQGRDSITPIPNSNVQIGQRQGMSYWDVMRINRLYGC	XM_035156845.2	ATGACTCCCAGTGTCAGCCTGCTGCTGCTGCTCCTGCTCGGCCTCTCTCAGGCTCATCCTCTCCAGGAGGAGGTAGTTGAAGAAGACATCCCAGAGGACACCATGGACATCACCACCAGGATTCTGACCTCAAACAACGCCACAGATGAGATCCTGCTGGAAGGAGACCTGCTCGCTCCGAAAACCAGAAACGCCATGAAGTGCTGGTCCCAGAGCTGCCTGTGGAAGAAAGCCTCCAACGGTCAGGTGGTGATCCCCTTCACCGTGAGCAGCGAGTTCACCAGCTATGAGAGGCAGAAGGTCGACCGTGCCATGAAAGCCTTCCACAGCAGTACCTGCATCCGCTTCGTCCCCCGTCAGAACGAGTACGACTACATGGGCATCGAGAACAAAGGTGGA…	XP_035000224	>HipsteLCE	MDINTSISLLLLLLLSFCKAHDENDHGADNDTSVDMSDTEDITATILRMNNGSTDFMLEGDVLIPRTRNAMKCFAESYTCLWPKSANGKVVVPFLLSEKYDDSEKTEILAALQDIESKTCIRFVPRFRQTAYLSLEPRYGCASLLGRVGDKQVVSLQRYGCIKRGIIQHEVLHALGFYHEHTRSDRDEYVKINWDNINQYFVNNFQKMDTNNLNTPYDYASVMHYGRTAFGIKRAETIVPIPDASAAIGQRGSMSRIDVQRINKLYKCWSYLGRG	XM_035144333.1	ATGGACATTAACACCAGCATCTCTCTTCTTCTCCTGCTGCTCCTGAGCTTCTGCAAAGCTCACGATGAAAATGATCATGGTGCTGATAATGACACCTCAGTGGACATGTCTGACACGGAGGACATTACTGCAACTATTCTAAGAATGAACAATGGCTCTACTGATTTTATGCTGGAAGGAGATGTGCTGATCCCAAGGACAAGGAACGCTATGAAGTGTTTTGCTGAATCATACACCTGTCTGTGGCCAAAGTCTGCCAACGGGAAAGTGGTAGTCCCTTTCCTTTTAAGCGAAAAATACGACGACTCTGAGAAGACAGAGATTCTGGCCGCCCTGCAGGACATTGAATCGAAAACCTGCATTCGCTTTGTCCCACGTTTTAGGCAGACGGCGTACTTG…
Paralichthys olivaceus	Pleuronectiformes	GCA_001904815.2	doi: 10.1093/g3journal/jkab376	XP_019934293	>ParoliChgHm	MKLIGGCLLALALLGCLTDAQVFKSQQSQQPQKPQQPQKPQQPQQPQPPRYTPPQQSQKPQNPNQKYQPQQPKQTDVFHSCDVSEQYKIQCGAPGISGQECEAINCCFDGRTCYYGKSVTLQCTKDGQMIVVVARDATLPNLDLETISFLGDAQNCSPVGTTSAFAIYQFPVTACGTTMMEEPGVVIYENRMSSAYEVAIASRGIITRDSSFELLVQCRYIGTSIEPLIIEVGLVPPPPPVAAPGPLRVELRLGNGQCLTKGCVEEEVAYSSYYMDSDYPVTKVLRDPVYVEVRILERSDPNLVLTLGRCWTTTDPYPHSLPQWDLLIDGCPYRDDRYQTSLVPVGATPDIPCPTHYRRFIFKMFTFVAGGASNPGKGGAADPGSFTPLKEKVYIHCDA…	XM_020078734.1	ATGAAGCTGATCGGTGGTTGTCTCCTGGCATTGGCCCTGCTTGGCTGTCTGACTGACGCTCAAGTTTTCAAGTCTCAGCAGTCCCAGCAGCCCCAAAAGCCCCAGCAGCCTCAGAAGCCTCAACAGCCTCAACAGCCCCAGCCTCCCAGATATACACCACCACAACAATCTCAAAAGCCACAGAATCCAAACCAAAAGTACCAGCCCCAGCAGCCTAAGCAGACAGACGTATTTCACTCCTGTGATGTGAGTGAACAGTACAAGATACAATGTGGGGCTCCCGGCATTTCTGGCCAAGAGTGTGAAGCTATAAACTGCTGCTTTGATGGACGCACCTGCTATTATGGCAAAAGTGTGACTCTTCAGTGCACCAAAGACGGCCAGATGATTGTGGTGGTG…	XP_019934264	>ParoliChgL	MVMKCTAVCLVALSLLGGLCDAQWMKPVQKPNYQNPSVRQEPSKQSPQEPQQVKQTFEKPLTWEYPEDPKPELQPEVPFELRYPVPASTVAVECRERDALVEVKKDLFGIGQFINSADLTLGSCNAVGEDNGAQVLIFQSELHGCGSSLAMTEDALIYTFTLNYNPQSLGGSPVVRTSKAAVIVECHYPRKHNVSSLPLDPLWIPFSAVKMAEEFLYFTLKLMTDDWQFERPSYQYFLGDMVNIEATVKQFFHVPLRVFVDSCVATLSPDASSSPRYAFVENNGCLVDARITGSSSKFMARSAEHKLGFQLEAFRFQGADSGLLYITCHLKATSAAYSIDNEHRACSYINGWREASGADGACGSCESSGFPKTGSSPGAGGSYGTSSGAGGSYGTSSGA…	XM_020078705.1	ATGGTGATGAAGTGTACTGCGGTGTGCCTTGTGGCACTGTCCTTGCTTGGCGGCTTATGTGATGCTCAGTGGATGAAGCCAGTACAAAAACCAAATTACCAGAATCCATCTGTGAGACAGGAGCCCAGCAAACAGTCGCCTCAAGAGCCCCAGCAGGTAAAGCAAACATTTGAGAAACCACTCACCTGGGAATACCCTGAAGATCCCAAGCCTGAGCTCCAGCCTGAGGTGCCTTTTGAGCTGAGATATCCAGTTCCTGCTTCAACTGTTGCTGTTGAGTGCAGAGAAAGGGATGCTCTGGTGGAAGTCAAGAAGGACCTGTTTGGGATTGGCCAGTTCATCAATTCTGCCGACCTTACTCTGGGAAGCTGTAATGCTGTAGGAGAGGACAATGGTGCC…	XP_019934104	>ParoliChgH	MAKRWSANSLVVQNQQRNVQPGRWPSFSSTASTSKQFSSVFHDQSPQEPNVPRPQKYQQPQQPQRPTVPETSFEESCEVEQNVRVPCGGPDISAAGCEAINCCFDGRQCYFGKAVTVQCTKDAQFIVVVARDATLPNIDLNKISLMGNGQSCTSVGSNSAFSIYQFPVTACGSVVMEEPGVIVYENRMTSSLEVEAALLGVITRDSSFELLFQCRYTGTSVETLVIEVLPLQDPPLPVAALGPIRVELRLANGECLSKGCNEFDAAYSSFYTEADYPVTKVLRDPVFVEVQLIEKTDPNLVLTLGHCWTTTSPNPHTLPQWDILIDGCPYRDDRYMSSLIPVGPSSGLAFPSHYRRFIFKMFTFVDSSSLLPLQEQVYIHCSTAVCTAGGGRSCEPSCF…	XM_020078545.1	ATGGCAAAGCGTTGGAGTGCCAACTCTTTGGTGGTACAAAATCAACAGAGAAATGTCCAACCGGGTAGATGGCCAAGCTTTTCCTCAACAGCGTCAACCAGCAAACAGTTTTCTTCAGTATTCCATGATCAATCTCCCCAGGAACCAAATGTCCCACGACCACAGAAATATCAACAACCACAGCAACCACAGCGCCCTACGGTGCCAGAGACATCTTTCGAGGAGAGTTGCGAAGTGGAACAAAATGTGAGAGTCCCATGTGGTGGTCCTGATATCTCTGCTGCTGGATGTGAAGCAATAAACTGTTGCTTTGATGGCCGACAGTGCTACTTCGGAAAGGCAGTGACTGTCCAGTGCACAAAGGATGCCCAGTTCATTGTTGTAGTGGCCAGAGATGCC…	XP_019960584	>ParoliAlv	MSRRDSAWLLLFFCVSTAVGVPIQPPQGTAAPDTGNVTVTLKLDEQQLNTSQPSEVSAQLFNDTHNATLPSPGGGSVSVKLGPPQRVSSETLEELQEDLIVQEGDILMPEDRNAVESLWQDAMVPYSISYELADRESNIDAAFTMISNFTCIRFKKHTTELNYLNIKDGRGCASYVGCRGGAQALYYGRSCSEGNLCHELVHALGLHHEHTRWDRDQYVSVQWQSIMPGRQNNFKVKHGDTLNLPYDVNSIMHYGWYFFSQDGGPTLLPKTGGEHMGQRAHLSQLDIRKLNSLYHCDERKKSQ	XM_020105025.1	ATGTCGCGTCGTGACTCTGCGTGGCTCCTGCTCTTCTTCTGCGTGTCCACAGCTGTTGGAGTCCCCATACAACCCCCCCAGGGTACTGCTGCTCCTGACACAGGTAACGTCACAGTGACTCTGAAGCTCGACGAGCAGCAGCTAAATACTTCACAGCCTTCAGAAGTCAGTGCTCAGCTGTTCAATGATACCCACAATGCAACTCTTCCATCACCAGGTGGTGGATCCGTTTCCGTCAAGCTTGGGCCGCCGCAGAGAGTCAGCTCCGAAACTTTAGAGGAGCTTCAAGAAGACCTGATCGTCCAAGAAGGAGACATTCTGATGCCGGAGGACAGGAACGCTGTGGAGAGCCTGTGGCAGGACGCCATGGTCCCCTACTCCATCAGTTATGAACTGGCT…	XP_019938139	>ParoliNas4	MMEQSCSVVFSLLLAALVFVENPKDVNSSPVPEASQALQEDWLITALLYMESNPETLQELLSKNYAVLEGDMMLSTDRNAVGHTWPTQKIPYVISLELASRTEDILSAIAMVTEHTCLTFHKRTTETNHLLFKIGKGCASYVGLVGGEQPVFVAPQCIIGNIVHEILHALGFHHEHTRMDREQYITIFPDNIMKGMQRNFNKQQGNTFNLPYDITSIMHYGGGFFSANGQPTIVSIKDIKEMGQRAKMTQLDIQKVRHLYKCDATETQTGKGSGEADKEGSTSNAEEDTNSMIQDVKVFFNSTSRGNQSIVPAGG	XM_020082580.1	ATGATGGAGCAGAGCTGCTCAGTCGTGTTCAGTCTGCTTCTCGCTGCACTTGTATTTGTAGAAAACCCTAAAGATGTCAACTCCAGTCCTGTTCCTGAAGCCAGTCAAGCACTTCAAGAAGACTGGCTCATCACAGCATTGCTTTATATGGAGTCTAACCCAGAGACATTACAAGAGCTGCTGTCGAAGAACTATGCAGTGTTGGAGGGTGACATGATGTTGTCGACTGACAGGAATGCTGTGGGACATACATGGCCAACACAGAAGATACCATACGTTATCAGCCTGGAGTTAGCCAGTCGGACAGAGGACATCCTCTCTGCTATCGCCATGGTTACTGAACACACATGTCTGACCTTTCACAAAAGAACAACAGAGACTAACCACCTGCTCTTCAAG…	BAI68378	>ParoliHCE	MTPTVSLLLLLLLGLSQAQPLQEEVIAEDVPDDTMDITTRILTSNNATDEILLEGDLLAPRTRNAMMCWSQSCQWKKASNGQVMIPFTVSSEFTSWERQKIDRAMKAFHSRTCIRFVPRQNQYDYISIENKVGCFSSLGRVGGRQVLSLNRQGCVYHGIIQHEINHALGFQHEQTRSDRDNYVRINWGNINQRMAYNFHKQATNNLNTPYDYSSIMHYGKTAFSIQYGRDSITPIPNPNVQIGQRQGMSYWDIMRINRLYGC	AB480031.1	ATGACTCCCACTGTCAGCCTGCTGCTGCTGCTCCTGCTCGGCCTCTCTCAGGCTCAGCCTCTCCAGGAGGAAGTGATTGCAGAAGATGTCCCCGATGACACCATGGACATCACCACCAGGATTCTGACCTCCAACAACGCCACCGATGAGATCCTGCTAGAAGGAGACCTGCTTGCTCCCAGAACCAGAAACGCCATGATGTGCTGGTCCCAGAGCTGCCAGTGGAAGAAAGCCTCCAACGGTCAGGTGATGATCCCCTTCACCGTGAGCAGTGAGTTCACCAGCTGGGAGAGGCAGAAGATCGACCGCGCCATGAAGGCCTTCCACAGCCGGACCTGCATCCGCTTCGTCCCCCGTCAGAACCAGTACGACTACATCAGCATCGAGAACAAAGTCGGA…	XP_019947441	>ParoliLCE	MDFKTSSSLLLLLLLGFCNAHQGNDQGADDDTSVDSSDVEDITATILRMNNGSTDFLMEGDVLIPRTRNAMKCFAKSYTCLWPKSANGNVEVPFLLSEKYDDSEKREIVTALKDFEWKTCIRFVPRIRQRAYLSFEPRYGCASLLGHVGDKQVVSLQRYGCIRRGIIQHEVLHALGFYHEHTRSDRDEYIRINWDNINEYFTYNFRKMDTNNLNTPYDYSSVMHYGRTAFGRFRAETMTPIPDPSVAMGQRNGMSHIDVLRINRLYKCWSYIG	XM_020091882.1	ATGGACTTTAAAACCAGCAGCTCTCTTCTTCTCCTGCTGCTCCTGGGCTTCTGCAATGCTCACCAAGGCAATGATCAAGGTGCTGATGATGACACTTCAGTGGACAGTTCTGACGTGGAAGACATCACTGCAACTATTCTAAGAATGAACAATGGCTCTACTGATTTTCTGATGGAAGGAGATGTGCTGATTCCAAGGACGAGGAACGCTATGAAGTGTTTTGCTAAATCATACACGTGTCTGTGGCCAAAGTCTGCCAACGGGAACGTGGAAGTCCCTTTCCTTTTAAGCGAAAAATACGACGACTCTGAGAAGAGAGAGATTGTGACCGCCCTGAAGGACTTTGAATGGAAAACCTGCATTCGCTTTGTCCCACGTATTAGGCAGAGGGCATACTTG…
Platichthys stellatus	Pleuronectiformes	GCA_016801935.1	doi: 10.1038/s41588-021-00836-9	ND					in this study	>PlasteChgL	MKCSAVCLVALSLLGSLCDAQWLQQKPVIQEPIKNPPKEHQQAKQTFEKPLVWKYPADPQPDPKPDVPFVLNFPVAAATVAVECRERDAVVEVKKDLFGIGQLINPADLTLGSCPAVGEDQAAQVLIFQSDLSDCGSSLALTEDSLIYTFTLNYIPQSLADSPVVRTSRAAVIVECHYQRKQDVSSLPLHPLWVPFSAVKVSEEFLHFTLRLMTDDFNFERPSNVYFLGDTVNIEATVEQFFHTPLRVFVTSCVATLSPDVTSFPRYVFIENNGCLVDARITDSSSRFLERTAENKLQFQLEAFRFQNAESGIVYITCMLQGPSVASGINSEQRACSYINGMWREANGVNEVCESCETMTAAEPRPSTPGRKNRDLSQKSSYIWEGQVTLGPIHIKERAQ	in this study	ATGAAGTGTAGTGCGGTGTGCCTTGTGGCACTCTCCTTGCTTGGCAGCTTATGTGATGCTCAGTGGTTACAGCAGAAGCCAGTGATACAGGAGCCCATCAAAAATCCGCCTAAAGAGCACCAACAGGCAAAGCAGACATTTGAGAAACCCCTCGTCTGGAAATACCCTGCAGATCCCCAGCCTGATCCCAAGCCTGACGTGCCTTTCGTGCTGAACTTTCCGGTTGCTGCTGCAACTGTTGCCGTCGAGTGCAGAGAAAGGGATGCTGTAGTGGAGGTCAAGAAGGACCTGTTTGGGATTGGCCAGTTGATCAATCCTGCTGACCTTACCCTGGGAAGCTGTCCGGCTGTCGGAGAGGACCAAGCTGCCCAAGTGTTGATTTTTCAATCCGATCTCTCT…	in this study	>PlasteChgH	MAKRWSANSLVGQVLLICLVGTNVEVLGQMAKNAQSSHGTPPIRRPSQPGLQPSYPQQNPQIQPAVQEGYPGQNPQTNVQPGSQQTSSNYEPKVQPGGWPSYTQQNPQTNVQPDFKPSYPGQNPQTNVQPGSQQTSTNYVPKVQPGGKPSYTQQNPQTHFQPAAKPSYPGQNPQTNFQPGSQQTSINYVPKVQPGGYPSNTQQNPQTNFQPAVQPSYPGQNPQTNVQPGSQQTSTNYAPKVQPGGYPSNTQQNPQTNFQPSVQPSYPGQNPQANVQPGSQQTSINNAPRFQPGGMPSYTQQKPQKNFQPAVQPSYPGQSPQTNVQPGSQQTSTNNAPRFQPGGMPSYTQQKPQTNVQPDFKPSYPGKIPQTNVQPGSQQTSTYYAPNVQPGGRPSNTQQ…	in this study	ATGGCAAAGCGTTGGAGTGCCAACTCTTTGGTGGGACAAGTACTGCTAATCTGCTTAGTTGGGACAAATGTAGAGGTTTTGGGCCAGATGGCAAAGAATGCTCAATCCTCTCACGGAACACCACCAATCAGACGTCCGTCCCAACCAGGTTTGCAACCAAGCTATCCTCAACAGAATCCCCAGATCCAACCGGCTGTCCAGGAAGGCTATCCTGGACAGAATCCACAGACAAATGTCCAACCAGGATCACAGCAAACCTCATCTAATTACGAACCAAAGGTCCAACCAGGTGGATGGCCAAGCTATACTCAACAGAATCCACAGACAAATGTCCAACCAGATTTCAAGCCAAGCTATCCTGGACAGAATCCACAGACAAATGTCCAACCAGGTTCACAG…	in this study	>PlasteAlv	VLSQEVRNAVYNLWPDAIVPYVISQDLADRESEMAAAFTMISSVTCIRFKNHTNEFNYLNIKTGKGCASFVGCVGGAQSLYFGRLCRVGNLCHELVHALGLHHEHTRDDRDQYVSVQWQRITPGRQNNFKLKHGDTQNLPYDVDSIMHYGWYYFSLDGGPTLLPLKGGEQMGQRTHLSQLDIQRINKLYHC	in this study	GTTTTGTCACAGGAGGTCAGGAACGCTGTGTATAACCTGTGGCCGGACGCCATCGTCCCTTACGTCATCAGTCAGGACCTGGCTGATCGAGAGTCAGAGATGGCCGCTGCCTTCACAATGATCTCAAGCGTCACATGTATTCGCTTCAAAAATCACACCAATGAATTTAACTACCTGAACATCAAGACAGGAAAAGGCTGTGCGTCCTTCGTGGGCTGTGTGGGAGGAGCCCAGTCTCTGTACTTTGGTCGCTTGTGCAGAGTGGGGAACCTTTGCCACGAGCTGGTCCACGCACTGGGATTACATCATGAGCACACCCGCGACGACCGGGACCAGTACGTCAGCGTGCAGTGGCAGAGAATCACACCAGGGAGACAAAATAACTTCAAGTTGAAACAT…	in this study	>PlasteNas4	LQSDRNAAGNTWPTQKIPYLISPELASRTEDILSAITMIIEHTCLTFHIRTTETNHLLFKIGKGCASYVGIIGGGQPVFVAPQCIIGNIVHEILHALGFHHEHTRTDREQYITILPDNIMKGMQRNFNKQQGNTFNLPYDITSILHYGGGFFSANGLATIVPVKYVKNMGQRVQMTKLDIQKVRHLYKC	in this study	CTACAGTCTGACAGGAATGCTGCGGGAAATACGTGGCCAACACAGAAGATACCATACCTTATCAGCCCGGAGTTAGCCAGTCGGACAGAGGACATCCTCTCTGCTATCACCATGATTATTGAGCACACATGTCTGACCTTTCACATAAGAACCACTGAGACTAACCACCTGCTCTTCAAGATCGGCAAAGGATGTGCTTCATATGTGGGCATCATTGGCGGTGGGCAGCCTGTGTTTGTCGCTCCTCAGTGTATCATTGGTAACATCGTCCATGAGATTCTTCACGCGTTGGGTTTCCACCATGAACACACGAGGACAGACCGTGAACAGTACATCACCATTTTGCCTGATAATATCATGAAAGGTATGCAGAGAAACTTCAATAAGCAACAAGGAAAC…	in this study	>PlasteHCE	MSPSVSLLLLLLLGLSQAHPLQEEVMEEDVPEDTMDITTGILTSNNAIDEIPWEEIEEEVPEGTMDITTSILTSNNATDEILLEGDLVAPRTRNAMKCWSQSCLWKKASNGQVAIPFTLSREFSSMERQKIDRAMKAFASWTCIRFVPRQNQYDYISIENRGGCFSSLGRVGGRQVLSLNRGGCVQNGIIQHEINHALGFNHEQTRSDRDSYVRINWGNINQGMAYNFYKKDTNNLNTPYDYSSIMHYGRTAFSIQQGRDSITPIPNANVRIGQRQGMSYWDVMRINRLYRC	in this study	atgtctcccagtgtcagcctgctgctgctgctcttgctCGGCCTCTCACAGGCTCATCCTCTCCAGGAGGAGGTAATGGAAGAAGATGTTCCCGAGGACACCATGGACATCACCACCGGGATTCTGACCTCAAACAACGCCATAGATGAGATACCATGGGAAGAAATTGAAGAAGAAGTTCCTGAGGGCACCATGGACATCACCACCAGTATTCTGACCTCAAACAACGCCACAGATGAGATCCTGCTGGAAGGAGACCTGGTCGCTCCGAGAACCAGGAACGCCATGAAGTGCTGGTCTCAGAGCTGCCTCTGGAAGAAAGCCTCAAACGGTCAGGTGGCGATCCCCTTCACCCTGAGCAGAGAGTTCAGCAGCATGGAGAGGCAGAAGATCGACCGT…	in this study	>PlasteLCE	DTSVDMSDTEDITATILRMNNGSTDFLMEGDVMIPRTRNAMKCYSKKYSCLWPKSANGNVVIPFLISGKYDGSEKREILNALQDFERKTCIRFVPRTRQRAYLSFEPRNGCSSLLGTVGDKQTVSLQKFGCIKRGIIQHEVLHSLGFYHEHTRSDRDQYVKINWENIIEYYFINFRKMDTNNLNTPYDYTSVMHYGRTAFGRRAETITPIPNRSVAIGQRGGMSRIDVLRINRLYMC	in this study	GACACCTCAGTGGACATGTCTGACACGGAGGACATTACCGCAACTATTCTAAGAATGAACAATGGCTCTACTGATTTTCTGATGGAAGGAGATGTTATGATCCCAAGGACTAGAAACGCTATGAAGTGTTACTCAAAAAAATACTCCTGTCTGTGGCCAAAGTCTGCCAATGGGAACGTGGTGATCCCTTTCCTTATAAGCGGAAAATACGACGGCTCTGAGAAGAGAGAGATTCTGAACGCCCTGCAGGACTTTGAACGGAAAACCTGCATTCGCTTTGTCCCACGTACTAGGCAGAGAGCGTACTTGAGTTTTGAACCAAGAAATGGTTGCTCCTCTTTACTAGGTACTGTTGGAGACAAGCAGACGGTGTCACTGCAGAAGTTCGGCTGCATCAAA…
Reinhardtius hippoglossoides	Pleuronectiformes	GCA_006182925.2	doi: 10.1371/journal.pgen.1010011	in this study	>ReihipChgHm	MKLIRGCLLALALLGCLADAQYFKPQLPHKPQLPQPPQSPQLPYKPQLPQPPQSPQLPYKPQLPQPPQSPQLPYKPQLPQPPQTFHSCDVTEHSKIQCGAPGTSGQYCEAINCCFDGRSCYYGKSVTLQATKDSLIILVVARDATLPNLALETISFLGNGPNCSPIDTTSDFAIYQFPVTDCGTIMTEEPGIIIYENRMVSSYQVDSGNRGMITRDSPFEIIIQCRYIGTTVEVLVIEVNLVPPPFPVAALGPLFVVLRLGNGQCFNKGCVEEEVAYSSFYADSDYPVVKVLQDPVYVDIHILQSTDPSLALTLGRCWATCEPYPYSLPQWDLLIDGCPYRDDRYQTALVPVSASPEVPFPTHHRHFVFKMFTFITAGASNPSKQVVADPGKSAPLKEK…	in this study	ATGAAATTGATCAGAGGTTGTCTCCTGGCATTGGCCCTTCTTGGCTGTCTGGCTGATGCTCAGTATTTCAAGCCCCAGCTGCCTCACAAGCCCCAGCTGCCCCAGCCGCCTCAGAGTCCCCAGCTGCCTTACAAGCCCCAGCTGCCCCAGCCGCCTCAGAGTCCCCAGCTGCCTTACAAGCCCCAGCTGCCCCAGCCGCCTCAGAGTCCCCAGCTGCCTTACAAGCCCCAGCTGCCCCAGCCGCCTCAGACATTTCACTCTTGTGATGTGACTGAACATAGCAAGATACAATGTGGGGCTCCCGGCACTTCTGGCCAATACTGTGAAGCTATAAACTGCTGCTTCGACGGACGCTCCTGCTATTATGGCAAAAGTGTGACTCTTCAGGCCACCAAAGAT…	in this study	>ReihipChgL	MVMKCTAVCLVALSLLGSLCDAQWLHKPKPGKPEAGKTAQAPQQTKQSFEKQLTWTYPADPLPPQQPEVPFELRFPVPAATVAVECREKDALVEVKKDFFGIGQFINPADLTLGGCNAVGEDPAAQVLIFQSELSGCSSFLALTEDALIYTFTLHYNPQSLPGSSVVRSSKAAVFVECHYPRKHNVSSLPITPWWIPFYAVKVADEFLYFTLKLMTDDFQFERPIYQYFLGDTISIQATVQQYHHVPLRVFVDNCVATLSPDPSSNPRYVFIENQGCFVDARITGSSSRFLARSADTVLHLQLEAFRFLGSVSGLSYITCHLKATSAASTINTEQRACSYIEGFWREASGAAGACDSCEAAGFPSAGSVVKSAPPMPGRKMRDVSQKSGYTWEGDVTIG…	in this study	ATGGTGATGAAGTGTACTGCGGTGTGCCTTGTGGCACTCTCCTTGCTTGGCAGCTTATGTGATGCTCAGTGGTTACACAAACCAAAGCCAGGGAAACCGGAAGCTGGAAAAACGGCTCAAGCTCCCCAACAGACAAAGCAGTCATTTGAGAAACAACTCACCTGGACATACCCTGCAGATCCCCTGCCTCCGCAACAGCCTGAGGTGCCTTTCGAGCTGAGATTTCCGGTTCCTGCTGCAACTGTTGCTGTCGAGTGCAGAGAAAAGGATGCTCTGGTGGAAGTCAAGAAGGACTTCTTTGGGATTGGCCAGTTCATCAATCCTGCTGACCTTACCCTGGGAGGCTGTAATGCTGTCGGAGAGGACCCTGCTGCCCAAGTGTTGATTTTTCAATCCGAA…	in this study	>ReihipChgH	MAKRWSANSLVAQVLLICLVGTNVEVLGQKGASPGLPPIRRPGQPGLPPTSTHSSSYTSPPVGGGWPSSPGQNPPTNVQPGGWPSSPGQNPPTNVQPGGNPSYPGGTPSYPGGTPSYPGGTPSYPGGTPSYPGGKPSYPGGKPSYPGQKQQTNVQPGGKPSYPGQNPSTNVQPGGNPSYPGGSPSYPGGTPSYPGGTPSYPGGTPSYPGGTPSYPGGTPSYPGGTPSYPGGNPSYPGGNPPTNVQPGGNPIYPGGTPSYPGGKPQQTNVQTGGKPSYPGQNPSTNVQPGGNPSYPGGSPSYPGGTPSYPGGTPSYPGGTPSYPGRNPPTNVQPGGNPSYPGGTPSYPGGTPSYPGRNPPTNVQPGGNPSYPGRNPPTNVQPGGKPSYPGGKPSYPGGKP…	in this study	ATGGCAAAGCGTTGGAGTGCCAACTCTTTGGTGGCACAAGTACTGCTAATCTGCTTAGTTGGGACAAATGTAGAGGTTTTGGGCCAGAAGGGTGCTTCTCCGGGACTACCACCAATCAGACGTCCGGGCCAACCAGGTTTGCCACCAACCTCAACTCATTCGAGCTCATATACGAGCCCACCAGTTGGGGGTGGATGGCCAAGCTCTCCTGGACAGAATCCACCGACAAATGTCCAACCGGGTGGATGGCCAAGCTCTCCTGGACAGAATCCACCGACAAATGTCCAACCGGGTGGCAATCCAAGCTATCCTGGTGGCACGCCAAGCTATCCTGGTGGCACGCCAAGCTATCCTGGTGGCACGCCAAGCTATCCTGGTGGCACGCCAAGCTATCCTGGT…	in this study	>ReihipAlv	MPCCAMWLLLLLCVSTGTRPAVKADIELKFFSLLCSGNVTVSPTLDVQQPNTSQPLQGTLTFKSVGGGSVSIKLGSPQTNSSETLEELQDDMIVQEGDILMPEDRNAVLDVWPDAIVPYVISHELADRESEMIAAFTMISDVTCIRFKKHTTEFNYLNIKEGEGGCASFVGCRGGAQSLYFGPTCGVGNLCHELVHALGLYHEHTRDDRDQYVSVQWQSITPGRQNNFKVKHGETLNLPYDIDSIMHYGLYFFSQNGDPTLLPNKGGEQMGQRTHLSQLDIQKINSLYHC	in this study	ATGCCGTGTTGCGCCATGTGGCTCCTGCTCCTCCTCTGCGTGTCCACAGGTACACGACCAGCCGTTAAAGCAGATATTGAGCTGAAATTCTTTTCCCTCCTTTGCTCAGGTAATGTGACGGTCAGTCCGACGCTCGATGTGCAGCAGCCAAATACTTCACAGCCTTTACAAGGTACATTAACGTTTAAATCTGTAGGTGGTGGGAGTGTTTCCATCAAGCTTGGGTCGCCGCAGACAAACAGCTCGGAAACTTTAGAGGAGCTTCAAGACGACATGATTGTCCAAGAAGGAGACATTCTGATGCCGGAGGACAGGAACGCTGTGCTGGACGTGTGGCCGGACGCCATCGTCCCTTACGTCATCAGTCATGAGCTGGCTGATCGAGAGTCAGAAATGATC…	in this study	>ReihipNas4	MEQSCSVVLRLLIAALLFAENLKDVNSSPVREASKEDLLITALDYIESYPETLQELLSKKYAIMEGDMMLSTDRNAVEHVWPTQKIPYLISPELASRTEDILSAITMVTEHTCLTFPKRTTETNHLLFKIGKGYVLCASYVGIIGGGQPVFVAPQCIIGNIVHEILHAVGFQHEHTRTDREQYITILPDNIMKGDQRNFNKQKGKTFGLPYDITSILHYGGGFFSANGLDTIVPVKYMENMGQRVKLTKLDIERVRHLYKC	in this study	ATGGAGCAGAGCTGCTCAGTCGTGTTGCGTCTTCTTATCGCTGCACTTTTATTTGCAGAAAACCTTAAAGATGTCAACTCCAGTCCTGTTCGTGAAGCTAGCAAAGAGGACTTGCTCATCACAGCATTGGATTATATCGAGTCTTACCCAGAGACATTACAAGAGCTGCTGTCCAAGAAATATGCAATAATGGAGGGCGACATGATGTTGTCGACTGACAGGAATGCTGTGGAACATGTGTGGCCAACACAGAAGATACCATACCTTATCAGCCCGGAGTTAGCCAGTCGGACAGAGGACATCCTCTCTGCTATCACCATGGTTACTGAGCACACATGTCTGACCTTTCCCAAAAGAACCACTGAGACTAACCACCTGCTCTTCAAGATCGGCAAAGGG…	in this study	>ReihipHCE	MTPSVSLLLLLLLGLSRADPIQEEVFEEDVPEDTMDITTRILTSNNATDEILLEGDLLAPKTRNAMKCWYQSCLWKKASNGQVVIPFTVSREFTSWEMQKIDGAMKGFHSSTCIRFVPRQNEYDYISIENRAGCFSSLGRVGGRQVLSLNRQGCLQHGIIQHEINHALGFQHEQTRSDRDNYVRINWENINKEMAYNFNKHDTNNLNTPYDYSSIMHYGKTAFSIQQGRDSITPIPNSNVQIGQRQGMSYWDVMRINRLYGC	in this study	ATGACTCCCAGTGTCAGCCTGCTGCTGCTGCTCCTGCTCGGCCTCTCTCGGGCTGATCCTATCCAGGAGGAGGTATTTGAAGAAGACGTTCCCGAGGACACCATGGACATCACCACCAGGATTCTGACCTCAAACAATGCCACAGATGAAATCCTGCTGGAAGGAGACCTGCTCGCTCCCAAAACCAGAAACGCCATGAAGTGCTGGTACCAGAGCTGCCTGTGGAAGAAAGCCTCCAACGGTCAGGTGGTGATCCCCTTCACCGTGAGCAGAGAGTTCACCAGCTGGGAGATGCAGAAGATTGACGGTGCCATGAAGGGCTTCCACAGCAGTACCTGCATCCGCTTCGTCCCCCGTCAGAACGAGTACGACTACATCAGCATCGAGAACAGAGCCGGA…	in this study	>ReihipLCE	MDMNTSISLLLLLLLSFCKAHNENDHGADNDTSMDMSDTEDITATILRMNNGSTDFMLEGDVLMPRTRNAMKCFAKSYTCLWPKSANGNVVVPFLLSKKYDDSEKGEIVAALQDIEGKTCIRFAPRQRQRAYLSLEPRFGCASLVGRSGTKQVVALQRFGCIKRGIIQHEILHALGFYHEHTRSDRDEYVKINWDNIKKNFLNNFRKMDTNNLNTPYDYGSVMHYGRTAFTIGRVETIVPIPDTSAVIGQRGSMSRIDVLRINRLYKC	in this study	ATGGACATGAACACCAGCATCTCTCTTCTTCTCCTGCTGCTCCTGAGCTTCTGCAAAGCTCACAATGAAAATGATCATGGTGCTGATAATGACACCTCAATGGACATGTCTGACACGGAGGACATTACTGCAACTATTCTCAGAATGAACAATGGCTCTACTGATTTTATGCTGGAAGGAGATGTGCTGATGCCAAGGACAAGGAACGCTATGAAGTGTTTTGCTAAATCATACACCTGTCTGTGGCCAAAGTCTGCCAACGGGAACGTGGTAGTCCCTTTCCTTTTAAGCAAAAAATACGATGACTCTGAGAAGGGAGAGATTGTGGCCGCCCTGCAGGACATTGAAGGGAAAACCTGCATTCGCTTTGCCCCACGTCAAAGGCAGAGGGCGTACTTG…
Scophthalmus maximus	Pleuronectiformes	GCA_013347765.1	doi: 10.1111/1755-0998.13641	XP_035497988	>ScomaxChgHm	MAMKLICGCVLAVALLGCLADAGYISRPQDPKPQKPYNPPNRHTPQQPQQPQQPQQPQQPQQPQQPQKPQQPQQPKQPQQPPDVFHTCEVSEVYKIQCGAPSISAEECNVINCCFDGRMCYYGKSVTLQCTKDAQFILVVARDATIPNLDLETISFLGNDPSCSPMGTSSAFAIYQFPVTACGTFMSEELGVITYENRMFSSFEVAIGPKGVITRDTSFELLVKCRYIGTSVEALVIEVGLVPPPPQVAAPGPLRVDLRLGNGQCFNKGCVEEEVAYSSFYQEADYPVTKALRDPLYVEVRILERSDPNIFLTLGRCWATCDPYPHSLPQWDLLIDGCPYRDDRYQTALVAVGQSLDVMNPSHYSRFVFKMFTFVSTGNFNPSKGGAATPENFTPLREK…	XM_035642095.2	ATGGCAATGAAGTTGATTTGTGGTTGTGTTCTGGCAGTGGCCCTGCTTGGCTGTCTGGCTGATGCTGGATATATTAGTCGGCCCCAGGATCCCAAACCTCAAAAGCCATATAATCCACCCAATAGGCACACGCCTCAGCAGCCTCAGCAGCCTCAGCAGCCTCAGCAGCCCCAGCAGCCCCAGCAGCCCCAGCAGCCCCAGAAGCCCCAGCAGCCCCAGCAGCCCAAGCAGCCTCAACAGCCTCCAGATGTATTTCACACTTGTGAAGTGAGTGAGGTCTACAAGATACAATGTGGGGCTCCTAGCATTTCTGCTGAAGAGTGTAATGTTATAAACTGCTGCTTTGATGGACGCATGTGCTATTATGGCAAATCTGTGACTCTTCAGTGCACCAAAGAT…	XP_035497984	>ScomaxChgL	MVMKCSVGCLVALVLLGSLCDAQYGKPIRNPIQKPAQPVRQEPSKQVPQQPEQSRQTFEKPLTWRYPEIPQPVTQPEVPFELRYPVPAATVAVECREQIAHVEVKKDLFGIGQFINPADLTLGTCPAAAEDTGAQVLIFESLLHDCGSSLAMTEHALIYTFFLKYAPQTLGGSPVVRTSPAAVIVECHYPRKHNVSSLPLDPFWIPFSAVKMAEEFLYFSLKLMTDDWQFERPRYEYFLGDLINIEAIVKQYNHVPLRVYVDHCVACLSLDASSPRYAFIENHGCLVDARITGSASKFMPRVAENKVQFQLEAFRFQGADSGLLYISCHLKATSTAYAFDSEHRACSYINGWKEASGADAACGSCESPEFGAPLQPGGINVPVGGYPGSSGSLATAAGG…	XM_020078705.1	ATGGTGATGAAGTGTTCTGTGGGTTGCCTTGTGGCACTGGTCTTGCTTGGCAGTTTATGTGATGCTCAATACGGAAAACCCATACGCAACCCTATCCAGAAGCCAGCACAACCTGTGAGACAGGAGCCCAGCAAACAGGTGCCTCAACAGCCCGAACAGTCAAGGCAGACTTTCGAGAAACCACTCACCTGGAGGTATCCTGAAATTCCCCAGCCTGTTACCCAACCAGAGGTGCCTTTTGAGCTGAGATATCCCGTTCCTGCTGCAACTGTTGCTGTCGAGTGCAGAGAACAGATTGCTCATGTGGAAGTCAAGAAGGACTTGTTTGGGATTGGCCAGTTCATCAATCCTGCCGATCTTACCCTCGGAACGTGTCCTGCTGCCGCAGAGGACACTGGT…	in this study	>ScomaxChgH	MAKHWSATSLEALALLICLVGTNQQAWDLLQNPPSSMSKGAIPPKISQMQSIPPPKVQPAQQSNFLRYPGAPVAQLVPQPSFPQNPQNPQPPKAYPVPQPSFPQNPQPPNAYPVPQPSFPQNPQNLQPPKAYPAPQPSFPQNPQNPQNRQPPNAYPAPQPSFPQNPQNPQPPKAYPVPQPSFPQNPQPPQVYPVPQPSFPQNPKMVQPWSQPSFPQKLQPSNDYPARQPSFPQNPQNPQLQKAYPVPQPSFPQNPQPPKAYPVPQPSFPQNPQPPKAYPAPQPSFPQNPQNPQPPKAYPAPQPSFPQNPQPPKAYPVPQPSVPQNPQPPKAYPAPQPSFPQRPQNPQPPKAYPAPKPSFPQRPQNPQPPKAYPAPQPSFPQNPQNPQPPKAYPAPQPSF…	in this study	ATGGCAAAGCATTGGAGTGCCACCTCTTTGGAGGCACTAGCACTGCTAATCTGCTTAGTTGGGACAAATCAACAGGCCTGGGACTTGTTGCAGAATCCTCCATCATCGATGTCAAAGGGTGCTATACCTCCTAAGATATCACAGATGCAAAGTATTCCACCACCAAAGGTCCAGCCAGCTCAACAGTCAAACTTTCTTCGGTATCCTGGTGCACCAGTTGCCCAACTGGTTCCACAGCCAAGCTTTCCTCAAAATCCTCAAAATCCTCAACCGCCAAAGGCCTATCCAGTTCCACAGCCAAGCTTTCCTCAGAATCCTCAACCGCCAAACGCCTATCCAGTTCCACAGCCAAGCTTTCCTCAAAATCCTCAAAATCTTCAACCACCAAAGGCCTATCCA…	XP_035472795	>ScomaxAlv	MWLLLSICVSTVGCLPINQTQDAITPTPGVTIFFRPPQGASAETLEELKGDMVVQEGDILIPEDRNAVETLWPDAVVPYVISGELAHREPDIDAAFKMISDVTCIRFKKHSAELSYLKIQDGNGCASFVGCRGGAQPLYFTQSCTVGNLCHEAVHALGLHHEHTRMDRDQHITVQWQSIIPERKNNFKLLRGNTLNLPYDLNSITHYGQFFFTADGSPTMLSKRDGGQMGQRTHLSQLDIQRLNTLYHCDERMKSQ	XM_035616902.2	ATGTGGCTTCTGCTTTCCATCTGCGTCTCCACAGTTGGTTGTTTGCCCATAAATCAAACCCAGGATGCGATTACTCCGACACCAGGGGTTACCATCTTTTTCCGGCCACCACAGGGAGCCAGTGCAGAAACGTTAGAGGAGCTTAAAGGAGACATGGTTGTCCAAGAGGGAGACATTCTCATACCGGAGGACAGGAACGCTGTGGAGACCCTGTGGCCGGACGCCGTCGTCCCGTACGTCATCAGCGGCGAACTGGCTCATCGAGAGCCGGACATCGACGCCGCTTTCAAAATGATATCGGACGTCACGTGTATCCGCTTCAAGAAACACAGCGCGGAGCTGAGCTACCTGAAGATCCAGGACGGCAATGGCTGTGCGTCCTTTGTCGGCTGTCGAGGA…	XP_035481931	>ScomaxNas4	MMREPRCSAMLRLLLSALLFVANLKDVDSSPVREAKTVLREESLIKALHYMESNPETLQELLSKNYAVLEGDMVMSTDRNAVGNKWPTRKIPYAISPELASRTDDILSATVMVSDHSCLSFHKRTTETDHLLFKTGKGCASYVGVIGGEQPVFIAPQCMLGNIVHEILHALGFHHEHTRTDRRKYVRILHHNIMSGMEKNFNEHPGNTFNLPYDITSIMHYGGGFFSANGLPTIVPVEDVMEMGQRVKMTKLDIERVYQLYNCENQTGEESGDADKEGGPSNAESEDDTNAPLQRLKLPLGTTSGGNRSHAPADESEDNRAPATAAPPASLQHLDSATVGHNDTSHTTGAATEP	XM_035626038.2	ATGATGAGGGAGCCGAGGTGCTCGGCCATGCTGCGTCTGCTGCTCTCTGCACTTCTGTTTGTTGCGAACCTTAAAGATGTCGACTCGAGTCCTGTGCGTGAAGCCAAGACAGTGCTTCGGGAGGAATCGCTCATCAAAGCGTTGCATTATATGGAGTCTAACCCAGAGACTTTGCAAGAGCTGCTGTCCAAGAACTATGCAGTGCTGGAGGGCGACATGGTGATGTCTACTGACAGGAACGCTGTGGGAAATAAATGGCCAACTCGGAAGATCCCGTACGCCATCAGCCCAGAGTTGGCCAGTCGGACGGACGACATCCTCTCTGCTACGGTGATGGTGTCTGACCACTCCTGTCTGTCCTTCCACAAGCGAACCACTGAGACAGACCACCTGCTCTTC…	XP_047187422.1	>ScomaxHCE	MTPTASLLLLLLLGVSQALPLQEEESEEEVPDDTVDITTRILTSNNGTDEILLEGDLLAPRTRNAMMCWSQSCLWRKGSNGLVVIPFTVSREFTSWERQKIDSAMKAFHSRTCIRFAPRQNERDYISFENKAGCFSALGRVGGRQVLSLNRQGCIYHGIVQHEINHALGFQHEQTRSDRDNHVRINWENINPQMAYNFYKQSTNNLNTPYDYSSIMHYGKTAFSIQYGRDSITPIPDPNAQIGQRQGMSYWDIMRIHRLYGC	XM_047331466.1	ATGACTCCCACTGCCAGCCTGCTGCTGCTGCTCCTGCTCGGCGTCTCTCAGGCTCTTCCTCTCCAGGAGGAAGAAAGCGAGGAAGAGGTCCCTGACGACACCGTTGACATCACCACCAGGATTCTGACCTCCAACAACGGCACCGATGAGATCCTGCTGGAAGGAGACCTGCTGGCTCCCAGAACCAGAAACGCCATGATGTGCTGGTCCCAGAGCTGCCTGTGGAGGAAAGGCTCCAACGGCTTGGTCGTGATCCCCTTCACCGTGAGCAGAGAGTTCACCAGCTGGGAGAGGCAGAAGATCGACTCCGCCATGAAGGCCTTCCACAGCAGGACCTGCATTCGCTTCGCCCCCCGTCAGAACGAGCGCGACTACATCAGCTTTGAGAACAAAGCCGGA…	XP_035473616	>ScomaxLCE	MDSKTTVSLLLLLLLGLCNAHDGNDHGAEEDMSVSGSDEDITATILRMNNGSSDFLMEGDVLIPRTRNAMKCFAKPYSCLWPKSARGFVEVPFILSQKYDYTERREILAALKEFEANTCIRPIPRANQRAYLSIEPRSGCSSLLGYIGDKQVLSLQRYGCINRGIIQHEVLHALGFYHEHTRSDRDQYVRINWKNINKHFVNNFKKMDTDNLNTPYDYSSVMHYGRTAFGTRQAETITPIRDPSAPIGQRKGFSSIDILRINKLYKCWHYFN	XP_047184728.1	ATGGACTCCAAAACGACAGTTTCTCTTCTCCTCCTGCTGCTTCTGGGCCTGTGCAACGCTCACGACGGCAATGATCATGGGGCTGAAGAAGACATGTCAGTGTCTGGGTCTGATGAGGACATCACTGCAACTATTCTCAGAATGAACAATGGCTCTAGTGATTTTCTGATGGAAGGAGATGTGTTGATTCCAAGAACCAGGAACGCCATGAAGTGTTTCGCCAAACCGTACTCCTGTCTGTGGCCAAAGTCTGCCCGCGGATTTGTGGAAGTCCCTTTCATTCTCAGCCAAAAATATGACTACACCGAGAGGAGAGAGATCTTGGCTGCCTTGAAGGAATTTGAAGCAAATACCTGCATTCGCCCAATTCCACGTGCGAATCAGAGGGCCTACCTAAGT…
Verasper variegatus	Pleuronectiformes	GCA_012393435.1	doi.org/10.3389/fmars.2022.1045052	in this study	>VervarChgHm	MKLIRSCLLALALLGCLADAQYFKLPQKPQPPQLPQWRQPPQPPQKPQLPEPPQKPQAPPQPPYNPPPKQQTQLPQQPKPPQKYQLSRYTPPPQPPPQTPYNPPQKKLPQQNVFHSCDVDDHSKIHCGAPSISGQECEAINCCFDGRSCYYGKSVTLQATKDALIILVVAKDATLPNLDLETISFFGNGPNCSPIDTTSEFAIYQFPVTDCGTIMTEEPGVIIYENRMVAGYEVDIGARGIITRDSRYELLIQCRYSGTSVEVLVIEVGLVPPPLPVAAPGPLRVVLKLGNGQCFNKGCVEEDVAYSSFYEDSDYPVQKVLRDPVYVDIFIQESTDPHLVLTLGRCWATSDPYLHSLPQWDLLIDGCPYRDDRYQTTLVPVGASPEVPFPTHHSRFIFK…	in this study	ATGAAGTTGATCAGAAGTTGTCTCCTGGCATTGGCCCTTCTTGGCTGTCTGGCTGATGCTCAATATTTCAAGCTGCCCCAGAAGCCCCAGCCGCCCCAGCTGCCCCAGTGGCGCCAGCCGCCCCAGCCGCCCCAGAAGCCCCAGCTGCCCGAGCCGCCTCAGAAGCCCCAGGCTCCACCACAGCCGCCATACAATCCACCCCCAAAGCAACAGACTCAGCTGCCCCAGCAGCCCAAGCCGCCTCAGAAGTACCAGCTTTCAAGATATACACCACCACCACAACCACCACCTCAAACCCCATACAATCCACCCCAAAAGAAACTGCCCCAGCAAAACGTATTTCACTCTTGTGATGTGGATGATCATAGCAAGATACATTGTGGGGCTCCCAGCATTTCT…	in this study	>VervarChgL	MVMKCTAVCLVALSLLGSLCDAQWVQKTIQKPVRQDPSKTLPQVPQQTKQTFEKALTWTYPADPQPQPQPEVPFELRFPVPAATVAVECREKDALVEVKKDLFGIGQFINPADLTLGSCNAIGEDQAAQVLIFQSELSDCGSSLAMTEDALIYTFILNYNPQSLAGSPVVRTSKAAVVVECHYPRKHNVSSPPLNPWWIPFSAVKMAEEFLYFTLKLMTDDFQFERPSYQYFLGDLVSIQATVEQYHHVPLRVFVDNCVATLSPEPSSNPRYAFIENNGCFVDARITGSSSSFLFRSSENKLQFRLEAFRFQGADSGLIYITCHLKATSAASGITNEQRACSYSNGLWTEASGVDGACGSCESPGLPAAGSVGTSPAGTGLFTPGRKIRDVSGESYTWE…	in this study	ATGGTGATGAAGTGTACTGCGGTGTGCCTTGTGGCTCTCTCCTTGCTTGGCAGCTTATGTGATGCCCAGTGGGTACAAAAAACAATCCAGAAGCCAGTGAGACAGGATCCCAGCAAAACTCTGCCTCAAGTCCCCCAACAGACAAAGCAGACATTTGAGAAAGCACTCACCTGGACATACCCTGCAGATCCCCAGCCTCAGCCCCAGCCTGAGGTGCCTTTCGAGCTGAGATTTCCGGTTCCTGCTGCAACTGTTGCTGTTGAGTGCAGAGAAAAGGATGCTCTGGTGGAAGTCAAGAAGGACCTGTTTGGGATTGGCCAGTTCATCAATCCTGCTGACCTTACCCTGGGAAGCTGTAATGCTATCGGAGAGGACCAAGCTGCCCAAGTGTTGATTTTT…	in this study	>VervarChgH	MVKRWSANSWVAQVLLICLVGTNVEVLGQKAKGVLSSHGPPIRQPALQQTSTQHSTVGVWPSYPGQNPKTNVQPDVKSSYPGQNQQTNVQPGGKPSYPGQNPQTNTQQGGWPSYPGQNPQTNVQPGGKPSYPGQNPQTNTQQGGWPSYPGQNPQTNVQPGGKPSYPGQNPQTNTQQGGWPSYPGQNPQTNVQPGGKPSYPGQNPQTNTQQGGWPSYPGQNPQTNVQPGGKPSYPGQNQQTNVQTGGKPSYPGQNQQTNVQTGGKPSYPGQNQQTNVQTGGKPSYPGQNQQTNVQTGGKPSYPGQNQQTNVPQGSQSGYINQYRGPTNNQQTLAEPFRLAHIFQDLPSQEPQAQKVHQSPSHKVPETAGQLFCEVEQNVRIPCGGPDISAAGCEAINCCF…	in this study	ATGGTAAAGCGTTGGAGTGCCAACTCTTGGGTGGCACAAGTACTGCTAATCTGCTTAGTTGGGACAAATGTAGAGGTTTTGGGCCAGAAGGCAAAGGGTGTTCTGTCTTCTCACGGACCACCAATCAGACAACCAGCTTTGCAACAAACCTCCACTCAACATTCAACGGTGGGTGTATGGCCAAGCTATCCTGGACAGAATCCAAAGACAAATGTCCAACCGGATGTCAAGTCAAGCTATCCTGGACAGAATCAACAGACAAATGTCCAACCAGGTGGCAAGCCAAGCTATCCTGGACAGAATCCACAGACAAATACCCAACAAGGTGGATGGCCAAGCTATCCTGGGCAGAATCCACAGACAAATGTCCAACCAGGTGGCAAGCCAAGCTATCCTGGA…	in this study	>VervarAlv	MACCSMWLLLFLCVSTVLESPVRPPQGAAAAAADTGNVTVSPTLDVQQPNTSQPLQVAALPLNNTHNATHPTPVSIKLGSPQRDISETLEELQEDMIVQEGDILMPEGRNAVQSLWSDAIVPYVINSDLAARESQMVAAFTMISNVTCIRFKKHTTELNYLNIKEGKGCASFVGCQGGAQSLFYGRSCKVGNLCHELVHALGVHHEHTRNDRDQYVSVQWQSITPGRKNNFKVKHGDTLNLPYDIDSIMHYGLYFFSQDGSPTLLPKSGGEQMGQRTHLSQLDIQKLNLLYHC	in this study	ATGGCGTGTTGCTCCATGTggctcctgctcttcctctgcgTGTCCACAGTGCTGGAGTCCCCTGTACGTCCACCCcagggtgctgctgctgctgctgctgacacagGTAATGTGACGGTCAGTCCGACGCTCGATGTGCAGCAGCCAAATACTTCACAGCCTTTACAAGtCGCCGCTCTTCCTTTAAATaatacccacaatgcaactcatCCAACACCAGTTTCCATCAAGCTTGGGTCGCCGCAGAGAGACATCTCGGAAACTTTAGaggAGCTTCAAGAAGACATGATTGTCCAAGAAGGAGACATTCTGATGCCGGAGGGCAGGAACGCTGTGCAGAGCCTGTGGTCGGACGCCATCGTCCCTTACGTCATCAATAGTGACCTGGctgctcGAGAG…	in this study	>VervarNas4	MLSLLIAALLFVENLKDVNSSPVHEASKDWLITALDYIESYPETLQELLSKNYAVLEGDMMLSTDRNAVERTWPTQKIPYLISPEIASQTKDILSAITMVTEHTCLTFHKRTTETNHLLFKIGKGRVLCASYVGIIGGEQPVFVAPRCIIGNIVHEILHALGFHHEHTRTDRKQYITILPHNIMKGMQRNFNMQQGDTFNLPYNVTSILHYGGFFSANGLDTIVPVKYMKNMGQRVKVTKLDIQKVRHLYKC	in this study	ATGTTGAGTCTTCTTATCGCTGCCCTTTTATTTGTAGAAAACCTTAAAGATGTCAACTCCAGTCCTGTCCATGAAGCTAGCAAAGactgGCTCATCACAGCATTGGATTATATTGAGTCTTACCCAGAGACATTACAAGAGCTGCTGTCCAAGAACTATGCAGTGTTGGAGGGCGACATGATGTTGTCGACTGACAGGAATGCAGTGGAACGTACGTGGCCAACACAGAAGATACCGTACCTCATCAGCCCGGAGATAGCCAGTCAGACAAAGGACATCCTCTCTGCTATCACCATGGTTACTGAGCACACATGTCTGACCTTTCACAAAAGAACCACTGAGACGAACCACCTGCTCTTCAAGATCGGCAAAGGGCGTGTACTATGTGCTTCATATGTG…	BAO25122	>VervarHCE	MTPSVSLLLLLLLGLSQADPIQEEVYEEDVPEDSMDITTRILTSNNATDEILLEGDLLAPKTRNAMKCWSQSCLWKKASNGQVVIPFTVSREFTSWERQKIDRAMKGFHSSTCIRFVPRQNEYDYMSIENKGGCFSSLGRVGGRQVLSLNKQGCVHHGIIQHEINHALGFQHEQTRSDRDNYVRINWENINQRMAYNFHKQDTNNLNTPYDYSSIMHYGKTAFSIQRGKDSITPIPNSNVQIGQRQGMSYWDVMRINRLYGC	AB898060	ATGACTCCCAGTGTCAGCCTGCTGCTGCTGCTCCTGCTCGGCCTCTCTCAGGCTGATCCTATCCAGGAGGAGGTATATGAAGAAGACGTTCCCGAGGACAGCATGGACATCACCACCAGGATTCTGACCTCCAACAACGCCACCGATGAGATCCTGCTGGAAGGAGACCTGCTCGCTCCCAAAACCAGGAACGCCATGAAGTGCTGGTCCCAGAGCTGCCTGTGGAAGAAAGCCTCAAACGGTCAGGTGGTTATCCCCTTCACCGTGAGCAGGGAGTTCACCAGCTGGGAGAGGCAGAAGATCGACCGTGCCATGAAGGGCTTCCACAGCAGCACCTGCATCCGCTTCGTCCCCCGTCAGAACGAGTACGACTACATGAGCATTGAGAACAAAGGCGGA…	BAO25123	>VervarLCE	MAIKTSISLLLMLLLSFCKAQDENDHGADNDTSVDMSDTEDITGTILRMNNGSSDFMLEGDVLIPRTRNAMKCFTKPYTCLWPKSANGNAVVPFLLSEKYDDSEKKEILAALQVIEWKTCIRFVPRIRQRAYLSFEPRYGCASLLGHVGDKQVVSLQRYGCIKHGIIQHEVLHALGFYHEHTRSDRDEYVQINWENINEYFVNNFRMMDTNNLNTPYDYTSVMHYGRTAFGIKRAETIVPIPDTSVAIGQRGSMSDIDVLRINRLYRCWKYMGRG	AB898061.1	ATGGCCATTAAAACCAGCATCTCTCTTCTTCTCATGCTGCTCCTGAGCTTCTGCAAAGCTCAAGATGAAAATGATCATGGTGCTGATAATGACACCTCAGTGGACATGTCTGACACGGAGGACATTACTGGAACTATTCTAAGAATGAACAATGGCTCTTCTGATTTTATGCTGGAAGGAGATGTGCTGATCCCAAGGACAAGGAACGCTATGAAGTGTTTTACAAAACCATACACCTGTCTGTGGCCAAAGTCTGCTAACGGGAACGCGGTAGTCCCTTTCCTTTTAAGCGAAAAATACGACGACTCTGAGAAGAAAGAGATTCTGGCCGCCCTGCAGGTCATTGAATGGAAAACCTGCATTCGCTTTGTCCCACGTATTAGGCAGAGGGCATACTTG…
Caranx ignobilis	Carangiformes	GCA_021432705.1	doi: 10.46471/gigabyte.67	in this study	>CraignChgHm	MTMKLICGCLLAVGLLGCLTEAWKPETPQRPNVPQYQPPPPRQRPHIPERKVVDPVPHPHPPQEPKQPTPVFHTCELEENYKIQCGAPGISGSVCESINCCFDGRMCYYGKSVTLQCTKDAQFIVVVARDATLPNLDLDKISFLGNDQNCAPVGTTSAFAIYQFPVTACGTVVMEEPGVLIYENRMSSSFEVGVGPYGTVTRDSSYELVVQCRYVGTSVEALVIEVGLVPPPHPVAAPGPLNVELRLANGQCTVKGCVEEEVAYTSFYMDSDYPVTKVLRDPVYVEVRMLERTDPNIVLTLGRCWATCDPYPHSLPQWDLLIDGCPYRDDRYLTTLVPVDASSGLTYPTHHSRFIFKMFTFVSTTPANPGKGGAADVEMTPIRENVYIHCDAAVCQPSL…	in this study	ATGACAATGAAACTGATTTGTGGTTGTCTTCTGGCGGTGGGCCTTCTTGGCTGTCTCACTGAGGCCTGGAAGCCTGAGACACCACAACGGCCCAATGTTCCACAATACCAGCCACCACCACCACGTCAGAGACCACATATTCCAGAGCGAAAGGTTGTGGACCCAGTGCCTCACCCTCACCCACCCCAGGAGCCAAAGCAGCCAACACCAGTATTTCACACTTGTGAATTGGAGGAGAATTACAAGATACAATGTGGGGCCCCTGGCATCTCTGGTTCAGTCTGTGAATCTATAAACTGCTGCTTTGATGGACGCATGTGCTATTACGGCAAATCTGTGACTCTTCAGTGCACCAAGGATGCCCAGTTCATTGTGGTGGTGGCAAGAGACGCCACCCTA…	in this study	>CraignChgL	MVMKCSPLCLVALALLGSLCDAQFGSSKAKYQRPSPPVRQEPKGPPQQSKQTFEKPLTWSYPEDPKPEPQPDVPFELRHPIPAATVAVECRERDAHVEVKRDFFGIGQFINPADLTLGTCGAVAEDSGAQVLIYEAELHDCGSTLTMFEDSLVYTFTLNYNPQPVGDSNVVRTSKAAVIVECHYPRKHNVSSKPLDPLWIPFSAVKVAEEFLYFTLRLMTDDWQYERPSYQYFLGDIINIEAAVKQFFHVPLRVYVDSCVATLSPEPNSNPRYGFIENHGCLIDARVTGSSSRFMARTAENKLQFQLEAFRFKGAESGLLYITCHLRATSTACLIDSENRACSYISGWREASGQDGACSSCESGGFGSGPSSGGGSGSFGSGTSLSNPGRKSRDVTQQQ…	in this study	ATGGTGATGAAGTGTTCTCCTTTGTGCCTTGTGGCACTGGCCTTGCTGGGCAGTTTATGTGATGCTCAGTTTGGAAGCTCAAAAGCCAAATACCAGAGGCCATCACCACCTGTGAGACAGGAGCCAAAGGGGCCGCCCCAACAGTCAAAACAGACATTTGAGAAACCACTCACCTGGTCATACCCTGAAGATCCCAAGCCTGAGCCACAACCTGATGTGCCTTTCGAGCTACGGCATCCAATCCCAGCTGCAACAGTTGCTGTTGAGTGCCGCGAGAGGGATGCTCATGTAGAGGTCAAGAGGGACTTCTTTGGAATTGGTCAGTTCATCAATCCAGCTGACCTTACCCTGGGAACCTGTGGTGCTGTCGCAGAGGACTCTGGTGCTCAAGTACTGATT…	in this study	>CraignChgH	MEKHWSATSFVALALLGSFVVTNVEAQGSIWQNPPTHMSKGAPPPQAPKVPPRPDPPQVLPPSPPKNPQYPHMPAPPPKVLPAPPPKVPLAPPPKVLPAPPPKVPLAPPPKVLPRPERPQVLPPLPPDNPKYPHVPNVQPGTQPKFPKNPIAYHDQSHQEPKIPDRQRPAEPGLPKPEPVQSCEVAQNVRVPCGYADISAAGCEAINCCFDGRQCYFGKAVTIQCTKDAQFIVVVARDATLPHIDLSSISLLGEGQGCTHVDSNSEFAIYQFPVTACGSVVMEEPGVIIYENRMSSSFEVGVGDLGVITRDSYYELLFQCRYIGSSVETVVTEVLPLQEPPLGVAAWGPIEVQLRLANGQCHTKGCNELDVAYTSFYTEADYPVTKVLRDPVYVEVQLM…	in this study	ATGGAGAAGCATTGGAGTGCCACCTCTTTCGTGGCCCTAGCACTGCTCGGCAGCTTTGTTGTGACAAATGTAGAGGCTCAGGGCTCGATATGGCAGAACCCTCCAACACATATGTCCAAAGGAGCTCCACCTCCTCAGGCACCAAAGGTTCCTCCGCGCCCTGATCCTCCGCAAGTTCTGCCGCCTTCACCTCCAAAGAATCCTCAGTATCCTCACATGCCAGCTCCACCACCAAAGGTTCTTCCAGCTCCACCACCAAAGGTTCCTCTAGCTCCACCACCAAAGGTTCTTCCAGCTCCACCACCAAAGGTTCCTCTAGCTCCACCACCAAAGGTTCTTCCACGTCCTGAACGCCCACAGGTTCTGCCACCTCTACCACCAGATAATCCTAAATATCCT…	in this study	>CraignAlv	NVETSAGVNVSILLEPPQRESAETLEELQDDMIVQEGDILIPEDRNAVQTLWLDAIVYYTISDELAGRESNINAAFKMISDFTCIRFIRRTTELNYLNFLNGRGCASFVGCRGGAQAVYYGRSCSVGNLCHEIIHALGLHHEHTRKDRDQYITVQWRNIIPGRKKNFKVKYGNTLNLPYDVNSIMHYGTHFFSADGSPTMLSKQAGVQMGQRTHLSHLDIQRLNRLYHC	in this study	AATGTTGAAACATCTGCAGGTGTGAATGTTTCCATCTTGCTTGAACCGCCGCAGAGAGAGAGTGCGGAGACTTTAGAGGAGCTTCAGGACGACATGATTGTCCAGGAGGGAGACATTTTGATTCCGGAGGACAGGAACGCTGTGCAGACTCTGTGGCTGGACGCCATCGTCTATTACACCATCAGCGACGAGCTGGCCGGTCGAGAGTCAAACATCAACGCCGCCTTCAAAATGATATCAGACTTCACGTGTATTCGCTTCATCAGACGAACCACAGAGTTGAACTACCTGAACTTCCTCAACGGCAGAGGCTGTGCGTCGTTTGTCGGCTGTCGAGGAGGAGCCCAGGCTGTTTACTACGGCCGGTCGTGCAGTGTGGGGAACCTTTGCCACGAGATC…	in this study	>CraignNas4	ALQEDWLIAAWKYMESNPETLEELMSDEAMTEGDVILSTDRNAVERAWPTPDIPYVISSELGDRTDDILAAMAMVSEQTCVKFFKRTNEINYLLFKTSRGCSSYVGFVGGEQPVFVGPPCRAGNIAHEILHALGFHHEHTRMDREQYVTILPHNIMAGMERNFKKHPGQTFNLSYDTASIMHYGSVFFSVNGLPTIVPNDNVKTMGQRKEMTKTDVQRVRHLYNC	in this study	GCTCTGCAGGAGGACTGGCTCATCGCTGCCTGGAAATACATGGAGTCAAACCCAGAGACTTTAGAAGAGCTGATGAGCGACGAGGCCATGACGGAGGGCGACGTCATTCTGTCAACCGACAGGAACGCCGTGGAGAGGGCGTGGCCGACGCCCGACATCCCGTACGTCATCAGCTCGGAGCTCGGTGATCGGACAGACGACATCCTTGCTGCCATGGCGATGGTGTCTGAGCAAACCTGTGTGAAGTTCTTCAAGAGAACAAACGAGATAAACTACCTGCTGTTCAAGACCAGCAGAGGTTGTTCTTCGTACGTCGGGTTCGTCGGTGGTGAGCAGCCCGTGTTCGTCGGACCTCCGTGTCGTGCCGGTAACATCGCCCACGAGATTCTCCACGCTCTG…	in this study	>CraignHCE	MTPSVSLLLLLLLGLSQALPLQEEGSAEEDTIDITTRILTSNNGTDEILLEGDLLAPRTRNAMMCWSQSCLWRKASNGYVTIPFTISGEFSGWEKQKIDYAMKSYHSRTCIRFVPRQNEYDYISIENRAGCFSALGREGGRQVLSLNRQGCLYHGIIQHEINHALGFQHEQTRSDRDQYVRINWENINQQMAYNFYKQTTNNLNTPYDYSSIMHYGRTAFSINGWDSITPIPDPNVQIGQRQGMSYWDIMRINMLYGC	in this study	ATGACTCCCTctgtcagcctgctgctgctgctcctgctcggCCTCTCTCAGGCTCTTCCTCTCCAGGAGGAAGGGAGTGCAGAAGAAGACACCATCGACATCACCACCAGGATTCTCACTTCCAACAATGGCACCGATGAGATTCTGCTGGAAGGAGACCTGCTAGCTCCCAGAACCAGAAACGCCATGATGTGCTGGTCCCAGAGCTGCCTGTGGAGGAAGGCCTCCAACGGTTATGTGACAATCCCCTTCACCATCAGCGGTGAGTTCTCCGGCTGGGAGAAGCAGAAGATCGACTATGCCATGAAGTCCTACCACAGCAGGACCTGCATCCGCTTCGTCCCCCGTCAGAACGAGTACGACTACATCAGCATCGAGAACAGAGCTGGATGTTTCTCC…	in this study	>CraignLCE	EISVDGSTEEDITTTILRMNNGSTDFLLEGDVFVPRTRTAMKCFNKAYSCLWSKSANGNVEVPYILSEKYDSTERSEILASLKDFESKTCIRFIPRVRQRAYLSIEPRYGCASLLGRVGDKQVLSLQRFGCIRKGIIQHELLHALGFYHEHTRSDRDMYVRINWENINKYFVFNFQKMDTDNLNTPYDYSSVMHYGRTAFGKSGAETITPTRDPSAAIGQRESLSDIDVLRINKLYKC	in this study	GAGATCTCGGTGGATGGGTCCACTGAGGAAGACATTACCACAACTATTCTGAGAATGAACAATGGATCTACAGATTTTCTGCTGGAAGGAGACGTGTTCGTTCCACGGACCAGGACCGCCATGAAGTGCTTTAATAAAGCATATTCCTGTCTGTGGTCAAAATCTGCTAATGGGAACGTGGAAGTCCCTTACATTTTAAGTGAAAAATACGACTCCACTGAAAGGAGCGAGATTTTAGCATCTTTGAAGGACTTTGAATCGAAAACCTGCATTCGCTTCATTCCACGTGTGCGTCAGAGGGCATACTTAAGCATTGAACCACGATATGGCTGTGCCTCTTTACTGGGTCGTGTTGGAGATAAGCAGGTGCTGTCTCTGCAGAGGTTTGGCTGCATCCGC…
Echeneis naucrates	Carangiformes	GCA_900963305.1	doi: 10.1371/journal.pone.0073535	XP_029378287	>EchnauChgHm	MADKLICGCLLAVAILASLGDAQYSKNPKRPQRPLYPPQEPQRQHLTPPKRGGEQNTQQAKIPQQSNVPPHTKLPNPSFHTCEVEEASKISCGLPGITASECDHINCCFDGRMCYYGKAVTLQCTKDAQFIVVVARDATLPNLDLETIRFLGSDQNCGPIGTTSAFAIYQFPVTACGTVVTEEPGTLIYENRMASSFEVAVGRWGAVTRDSSFELIIQCKYIGTSVEALVIEVGNVPPPPPVAAPGPLRVELRLGNGICISKGCVEEEVAFSSYYQDADYPVPKVLRDPVYVEVRMLERTDPNIVLTLGRCWATCDPYPHSLPQWDLLIDGCPYRDDRYLTQLVPVGSSPDILYPTHYRRFIFKMFTFVATSSATQGKGGQANPEVIPLREKVYIHCDA…	XM_029522427.1	ATGGCAGACAAGTTGATTTGTGGGTGCCTTCTGGCGGTGGCCATACTTGCCTCCCTGGGTGATGCTCAATATTCTAAGAACCCTAAACGGCCACAGCGTCCACTATACCCACCCCAAGAGCCCCAGAGGCAACATCTTACACCACCCAAAAGGGGTGGTGAACAAAATACTCAGCAGGCAAAGATTCCCCAGCAGTCAAATGTTCCTCCACATACAAAGCTGCCGAATCCATCATTTCACACCTGTGAAGTGGAAGAGGCATCCAAGATATCTTGCGGTCTTCCCGGCATCACTGCTTCTGAGTGTGACCATATAAATTGCTGCTTTGATGGACGCATGTGCTATTATGGCAAAGCTGTGACTCTTCAGTGCACCAAGGATGCCCAGTTCATTGTGGTG…	XP_029378471	>EchnauChgL	MVMKCTPVCLVALALLGSLCDAQWGGSQKPGNPKYQKPSPPVRQEPKQVPQPPQIKQSFEKPLTWTYPEDPKPEPVPEVAFELRHPVAASTVSVECRENIAHVKVMKDMFGIGQLINPADLTLGNCAAVAEDPSTQVLIYESELHDCASVLTMTQDSLIYTFTLNYDPQPVGDSPVVRTSKAAVIVECYYPRKHNVSSLPLEPLWIPFSAVKVSEEFLYFTLKLMTDNWQSQRPSYQYYLGNEINIEAEVKQYFHVPLRVFVDHCVATLSTDANSSPRYAFIDNHGCLIDARITGSKSKFMPRTADHKLHLQLEAFRFQGVESGLMYITCHLKATYIAHPLDAEHRACSFSGGWKEASGADAVCGSCESAGLGPVISSGGVGSSSSSSGSFGGGIPGLS…	XM_029522611.1	ATGGTGATGAAGTGTACTCCTGTGTGCCTTGTGGCACTGGCCTTGCTTGGCAGCTTATGTGATGCTCAGTGGGGTGGATCACAGAAGCCCGGAAACCCTAAATACCAGAAGCCATCCCCACCTGTGAGGCAGGAGCCTAAACAGGTGCCTCAGCCACCACAGATAAAGCAGTCATTCGAGAAACCCCTGACCTGGACATACCCTGAGGATCCCAAGCCTGAGCCCGTACCTGAGGTGGCTTTTGAGCTGAGACATCCCGTTGCTGCTTCAACTGTTTCTGTCGAGTGCCGAGAGAACATTGCTCATGTGAAAGTCATGAAAGACATGTTTGGTATTGGCCAGTTGATCAACCCTGCTGACCTAACCCTTGGAAATTGTGCTGCTGTTGCAGAGGACCCT…	in this study	>EchnauChgH	ILNHLRFYNHQGFLNILSIYKIRRHNPNQPLQPHRPHQPLQPNQPLQPHRPHQPLQPHRPHQPLQPHQPHQPLQPNQPLQPHRPHQPLQPNQPLQPHRPHQPLQPNQPLQPNQPLQPNQPLQPHRPHQPLQPNQPLQPHRPHQPLQPLQPNQPLQPHRPNQPLQPHQPLKPQQPQQPLKPQQPQQPQQPQQPQEPHKPFQPHQPQQQHHQHKPQDPRPQKTSPDGCYVPPNVRVPCGAPGISADECDAISCCFDGRQCYFGNRVTVQCTKDAQFIVVVDKYATLPPIDLEKISLLEGGRDCTQVDSNSDFVIYQFPVTSCGTVVMEGPGVIIYENRLTSSYEVDRGDHGVITRDTSFDLLFQCRYIGISVETLVAEVFPLDVGPPPDAGWGPIRVQMRL…	in this study	ATCCTAAACCACCTCAGGTTCTACAACCATCAAGGATTCCTCAATATCCTCAGCATCTACAAAATCCGCAGGCACAACCCAAATCAACCGCTTCAACCACATCGACCACATCAACCACTTCAACCAAATCAACCGCTTCAACCACATCGACCACATCAACCGCTTCAACCACATCGACCACATCAACCGCTTCAACCACATCAACCACATCAACCGCTTCAACCAAATCAACCGCTTCAACCACATCGACCACATCAACCGCTTCAACCAAATCAACCGCTTCAACCACATCGACCACATCAACCGCTTCAACCAAATCAACCGCTTCAACCAAATCAACCGCTTCAACCAAATCAACCGCTTCAACCACATCGACCACATCAACCGCTTCAACCAAAT…	XP_029352940	>EchnauAlv	MWFLVLVCVSTAAGVPVNISQDATAPPFAGNVTLTSVLDVSQNATTDSQKVGLTALNDTHNTTTIALNDAQNVTGAAKGGNASVETSLPQSISPETLEELEESATVQEGDILLLEDRNAVNTLWPDATVPYTISPELADRQENIHAAFKMISDVTCIRFKKHTTEVNYLKFLNGKGCASFVGCRGGDQALYYGRTCSVGNLCHEIIHALGLHHEHTRQDRDQYITILWESIIPKRKGNFKVKNGNTLNLPYDIDSIMHYGSNFFSVDGSPTVVAKQGGAQMGQRTHLTNLDIQRIHKLYHCGINLDSFV	XM_029497080.1	ATGTGGTTTTTGGTCCTTGTCTGCGTGTCCACAGCTGCTGGTGTCCCAGTAAATATTTCCCAGGATGCTACAGCTCCCCCTTTTGCAGGTAATGTCACTCTCACTTCTGTGCTTGATGTGTCACAAAATGCCACCACAGATTCTCAAAAAGTTGGTCTCACTGCTTTGAATGACACACACAATACCACGACCATTGCTTTAAATGACGCCCAAAATGTTACCGGTGCTGCAAAAGGTGGGAATGCTTCCGTGGAGACGTCACTGCCTCAGAGTATCAGCCCAGAAACCTTAGAGGAGCTTGAAGAAAGTGCAACTGTCCAAGAAGGAGACATTTTGCTTCTGGAGGACAGGAATGCTGTTAATACCCTGTGGCCTGACGCCACTGTCCCCTACACCATC…	in this study	>EchnauNas4	MLSLLVTALLLIKNLKDVLHQDWLTKAWNYMKTNPETLEELMTKKYAMLEGDVILPHDRNAVQSTWPTLEIAYAVSPELASRTEDIRSALAMVAEKTCVSFHSRTTETDYLQFKISKGCASYVGFIGGEQPLFVGPPCIVGNIAHEILHSLGFHHEHTRMDREQYITILPHNIMPGMERNFKAQDGNTFGLPYDITSIMHYGSGFFSSNGLPTIVPHKDTNNMGQRVKLTKTDVQRVRRLYSC	in this study	ATGTTGTCTCTGCTTGTCACCGCACTTCTGCTTATTAAAAACCTGAAGGATGTTCTGCATCAGGACTGGCTCACCAAGGCCTGGAACTACATGAAGACCAACCCAGAGACTTTAGAGGAACTGATGACCAAGAAATATGCAATGTTGGAAGGTGATGTGATTCTGCCACACGACAGGAACGCGGTGCAGAGCACATGGCCGACACTGGAGATAGCCTACGCCGTCAGTCCTGAGTTGGCCAGTCGGACTGAAGACATCCGCTCCGCCTTGGCCATGGTGGCTGAAAAAACCTGTGTGTCTTTCCACAGCCGAACCACAGAGACGGACTACCTGCAGTTCAAGATAAGCAAAGGTTGTGCTTCCTACGTGGGCTTCATTGGCGGCGAGCAGCCCTTGTTT…	XP_029354984	>EchnauHCE	MTPSVSLLLLLLLGLSQAQPIEEAYDQEEVPDSMDISTRILTTNNATDEFLVEGDLLAPTNRNAMTCWSQSCLWKKGSNGMVTIPYVMSSQFSSWESQKIERAMKSFHSRTCIRFVPYSNQRDYISVENKGGCFSALGRQGGRQVLSLNKQGCIYHGIIQHEFNHALGFQHEQTRSDRDSYVRINWENIEPSMAYNFQKANTNNLNTPYDYSSIMHYGRTAFSIAYGKETITPIPNPNVQIGQRQGMSRWDITRINTLYGC	XM_029499124.1	ATGACTCCCTCTGTCAGCCTGCTGCTGCTGCTCCTGCTCGGCCTCTCTCAGGCTCAGCCTATCGAGGAGGCATATGACCAAGAAGAAGTCCCAGACTCTATGGACATCAGCACCAGAATTCTGACCACTAACAATGCCACCGATGAGTTCCTGGTGGAAGGAGACCTGCTGGCTCCCACAAACAGAAACGCCATGACGTGCTGGTCCCAGAGCTGCCTGTGGAAGAAAGGCTCCAACGGCATGGTGACAATCCCATACGTTATGAGCAGTCAGTTCAGCAGCTGGGAGAGTCAGAAGATCGAACGGGCCATGAAGTCTTTCCACAGCAGAACCTGCATCCGTTTCGTCCCCTATAGCAACCAGCGTGACTACATCAGTGTGGAGAACAAAGGCGGATGT…	XP_029351685	>EchnauLCE	MDIIASVFLLLLLPLGFCNAHHDDGPGADNESSVDGSTFEDATATILRMNNGSKDDLLEGDLIIPRTRTAMKCLSTVYSCLWPKSSHGNVEIPFILSEKYDISEKREILAAFKGIESQTCIRYIPRTNQVAYLNIEPKFGCSSLLGRVGDKQTLSLQRYGCISYGIIQHELLHALGFYHEHTRSDRDKYVRINWENVHEYYVANFHKMDTDNLNIPYDYTSIMHYGRTAFGKNKAETITPTHDPAAKIGESMAISPIDVLRINKLYKCWNYL	XM_029495825.1	ATGGACATTATAGCATCAGTTTTTCTTCTTCTGCTGCTGCCTCTGGGCTTTTGTAATGCTCACCACGACGACGGGCCTGGTGCAGATAATGAGAGCTCAGTAGATGGGTCTACTTTTGAGGATGCTACCGCAACTATTCTGAGAATGAACAATGGCTCTAAAGATGATCTGCTGGAAGGAGACTTGATTATTCCGAGAACCAGGACTGCTATGAAGTGCCTTAGTACGGTATACAGCTGTCTGTGGCCAAAATCCTCTCATGGGAACGTGGAAATCCCTTTCATATTAAGTGAAAAATATGACATCTCTGAGAAGAGGGAGATTTTAGCAGCCTTCAAGGGCATTGAATCACAAACCTGCATCCGTTACATTCCACGAACGAATCAGGTGGCATACTTA…
Selene dorsalis	Carangiformes	GCA_900303245.1	doi: 10.1038/sdata.2016.132	in this study	>SeldorChgHm	MTMKLICGCLLVVGLLGCLAEAQYLNVPQFQPPPPRQRPQVPERKVPVDPVPHPHPPQEPKLPTPVFHTCELEENSKIKCGAAGISGSDCEAINCCFDGRMCYYGKSVTLQCTKDAQFIVVVARDATLPNLDLETISFLGNDQNCAPVGTTSAFAIYQFPVTACGTVLMEEPGVLIYENRMSSSFEVAVGFHGAITRDSSYELVVQCRYVGTSVEAVVIEVGLVPPPNPVAAPGPLNVELRLANGQCVGKGCVEEQVAYTSFYMDSDYPITKVLRDPVYVEVRILERTDPNLVLTLGRCWVTCDPYPHSLPQWDLLIDGCPYRDDRYLTTLVPVDASSGLSYPTHHRRFIFKMFTFVVTSPANPGKGGAADPVMTPVRENMYIHCDTAVCQPSLGNTCE…	in this study	ATGACAATGAAGCTGATTTGTGGTTGTCTTCTGGTGGTGGGCCTTCTTGGCTGCCTCGCTGAGGCTCAGTATCTTAATGTTCCACAATTCCAGCCACCACCACCACGTCAGAGACCACAAGTTCCAGAGAGAAAGGTTCCAGTGGATCCAGTGCCTCACCCTCACCCACCCCAGGAGCCAAAGCTGCCAACACCAGTATTTCACACTTGTGAATTGGAGGAGAACTCCAAGATAAAGTGTGGGGCTGCTGGCATCTCTGGTTCAGACTGTGAAGCTATAAACTGCTGCTTTGATGGACGCATGTGCTATTATGGCAAATCTGTGACTCTTCAGTGCACCAAGGATGCCCAGTTCATTGTGGTGGTTGCAAGAGACGCCACCCTACCAAACCTTGACTTA…	in this study	>SeldorChgL	MVMKCSPVCLVALALLGSLCDAQFGGSKPKYQRPSPPVRQEPKGPPQQSKQSFEKPLTWTYPEDPKPDPQPDVPFELRHPVPAATVAVECREKDAHVEVKRDFFGIGQFINPADLTLGTCGAVAEDSGAQVLIYQAELHDCGSTLTMLEDFLIYTFTLNYNPQPLGGSNVVRTSKAAVIVECHYPRKHNVSSLPLDPLWIPFSAVKVAEEFLYFTLRLMTDDWQYERPSYQYFLGDIINIEATVKQFFHVPLRVYVDSCVATLSPEANANPRYDFIENHGCLVDARLTGSTSRFMPRSVENKLQFQLEAFRFQGAESGLLYITCHLKATSTACAIDTQHRACSYISGWREAGGLDGVCSSCESGAFGPVPSSGGSGSFGGGGTPLATPGRKSRDVTQQQI	in this study	ATGGTGATGAAGTGTTCTCCTGTTTGCCTTGTGGCACTGGCCTTGCTGGGCAGCTTATGTGATGCTCAGTTTGGGGGCTCAAAACCCAAATACCAGAGGCCATCACCACCTGTGAGACAGGAGCCCAAGGGACCGCCCCAACAGTCAAAACAGTCTTTTGAGAAACCACTCACCTGGACATACCCTGAAGATCCCAAGCCTGACCCACAACCTGATGTGCCTTTCGAGCTACGGCATCCAGTTCCAGCTGCAACTGTTGCTGTCGAGTGCCGAGAGAAGGATGCTCATGTCGAGGTCAAGAGGGACTTCTTTGGAATTGGCCAGTTCATCAATCCCGCCGACCTTACCCTGGGAACCTGTGGTGCTGTCGCAGAGGACTCTGGTGCTCAAGTACTGATT…	in this study	>SeldorChgH	MDKLWSATSLVALALLSSFVVKNVEAQGSMWQNPPTHMSKGAPPPQAPKILPRPDPPQVLPPSPPKTPQYPHVPAPPPKILPRPDPPQVLPPSPPKTPQYPHVPAPPPKILPRPNPPQVLPPSPPKTPQYPHVPAPPPKVLPRPERPQVLPPTNPKYPHVPNVQPGTQPKFPKSPIAYHDQSLQQPKIPERQRPAVPGLPKPEPAQSCEVAANVRVPCGGADISAAGCEAINCCFDGRQCYFGKAVTVQCTKDAQFIVVVARDATLPNIDLDSISLLGGGQGCTHVDSNSEFAIYQFPVTGCGSVVMEEPGVIIYENRMTSSFEVGIGDRGEITRDSQYDLLFQCRYIGTSVETVVAEVLPLEDPPLGVAAMGPIAVHLRLANGQCHSKGCNEVDVAYT…	in this study	ATGGACAAGCTTTGGAGCGCCACCTCTTTGGTGGCACTAGCACTGCTCAGCAGCTTTGTTGTGAAAAATGTAGAGGCTCAGGGCTCGATGTGGCAGAACCCTCCAACGCATATGTCCAAGGGAGCTCCACCTCCTCAGGCACCAAAGATTCTTCCGCGCCCTGACCCCCCACAAGTTCTGCCTCCTTCACCTCCGAAGACTCCTCAGTATCCTCACGTGCCAGCTCCACCACCAAAGATTCTTCCGCGCCCTGACCCCCCACAAGTTCTGCCTCCTTCACCTCCAAAGACTCCTCAGTATCCTCACGTGCCAGCTCCACCACCAAAGATTCTTCCGCGCCCTAACCCCCCACAAGTTCTGCCTCCTTCACCTCCAAAAACTCCTCAGTATCCTCACGTG…	in this study	>SeldorAlv	MWFLVFMCVSTGNVSVTSVFDVPQPALNDSLTGGNVSILLEPPQTESAETLEELQDNMIVQEGDILIPEDRNAVQTLWMDAIVYYTISDELADRESNILAAFKMISDFTCIRFIRRTTEFNYLKFLNGKGCASSVGCRGGAQAVYYGRSCSVGNLCHEIIHALGLHHEHTRKDRDQYITVQWENIKPGRKKNFKVKHGNTLNLPYDVNSIMHYGTHFFSVDGSPTMLSKQSGVQMGQRTHLSQLDIQRLNKLYHC	in this study	ATGTGGTTTCTGGTCTTCATGTGCGTGTCGACAGGTAACGTCAGTGTCACGTCTGTGTTTGATGTGCCACAGCCGGCCTTGAATGACTCTCTGACAGGTGGGAATGTTTCCATCTTGCTTGAACCACCACAGACGGAGAGCGCAGAGACATTAGAGGAGCTTCAGGACAACATGATTGTCCAGGAAGGAGACATTTTGATTCCGGAGGACAGGAACGCTGTGCAGACTCTGTGGATGGACGCCATCGTCTACTACACCATCAGTGATGAGCTGGCCGATCGAGAGTCAAACATCTTGGCCGCCTTCAAAATGATATCAGACTTCACATGCATTCGCTTCATCAGACGAACCACAGAGTTCAACTACCTGAAGTTTCTCAACGGAAAAGGCTGTGCGTCG…	in this study	>SeldorNas4	MLLLLLSALLLVENLKDALREDWLIAAWNYMESNPETLEELMSDKPTTEGDVILSVDRNAVERTWPTTHIAYVISSELGDRTDDILAAMALVSEQTCVKFLKRSDEKNYLLFKTSRGCSSYVGFIGGEQPVFIGPPCRVGNIAHEILHALGFHHEHTRLDRDQYITIMPHNIMAGMERNFKKHAGQTFNLSYDIGSIMHYGSGFFSANGLPTIVSNDDTKKMGQRKKMTEVDVQRVRRLYSC	in this study	ATGCTGCTCCTGCTTCTCTCTGCACTGCTGCTTGTTGAAAACCTCAAAGATGCTCTGCGGGAGGACTGGCTCATCGCTGCCTGGAATTACATGGAGTCAAACCCAGAGACTTTAGAAGAGCTGATGAGCGACAAGCCCACGACGGAGGGAGACGTGATTCTATCAGTGGACAGGAACGCCGTGGAGAGGACGTGGCCGACGACCCACATCGCGTACGTCATCAGCTCGGAGCTCGGTGATCGGACGGACGACATCCTCGCTGCCATGGCGCTGGTGTCTGAGCAAACCTGTGTGAAGTTCCTCAAAAGATCCGATGAGAAAAACTACCTGTTGTTCAAGACCAGCAGAGGCTGTTCCTCGTACGTCGGGTTTATCGGTGGCGAGCAGCCCGTGTTCATC…	in this study	>SeldorHCE	MTPSASLLLLLLLGLSHALPLQEEGSAEEDTIDITTRILTSNNGTDEILLEGDLLAPRTRNAMVCWSQSCLWRKASNGYVTIPFTISNEFSSWEKQKIDRAMKSYHSRTCLRFVPRQNERDYISVENRAGCFSALGREGGRQVLSLNRQGCMYHGIIQHEINHALGFQHEQTRSDRDQYVRINWENINQQMAYNFYKQTTNNLNTPYDYSSIMHYGRTAFSTNGRDSITPIPDPNVQIGQRQGMSYWDIMRINLLYGC	in this study	ATGACTCCCTCTgccagcctgctgctgctgctcctgctcggCCTCTCTCACGCTCTTCCTCTCCAGGAGGAAGGAAGTGCAGAAGAAGACACCATCGACATCACCACCAGGATTCTCACTTCCAACAATGGCACCGATGAGATCCTGCTGGAAGGAGACCTGCTAGCTCCCAGAACCAGAAACGCCATGGTGTGCTGGTCCCAGAGCTGCCTGTGGAGGAAGGCCTCCAACGGCTATGTGACAATCCCCTTCACCATCAGCAATGAATTCAGCAGCTGGGAGAAGCAGAAGATCGACCGTGCCATGAAGTCCTACCACAGCAGGACCTGCCTCCGCTTCGTCCCCCGTCAGAACGAGCGCGACTACATCAGCGTGGAGAACAGAGCTGGATGTTTCTCC…	in this study	>SeldorLCE	MDFKSATSLVLLLLPGLCTADQSDDHGADNENSVDGFTKEDITTTILRMNNGSKDFMLEGDVLIPRTRNAMKCFNKAYSCLWSKSANGNVEVPYILSKKYDFTERSEILASMKDFESKTCIRFIPRARQRAYLSIEPRYGCASLLGRVGDKQVVSLQRFGCIRKGIIQHELLHALGFYHEHTRSDRDMYIRINWEHVNKYFVYNFQKMDTNNLYTPYDYSSVMHYGRTAFGKFGAETITPTRDPSAAIGQRESLSDIDILRINKLYKC	in this study	ATGGATTTTAAATCAGCCACGTCTCTTGTGCTCCTGCTGCTTCCGGGCCTGTGTACTGCTGACCAAAGCGATGATCATGGTGCCGATAATGAGAACTCGGTGGATGGGTTCACTAAGGAGGACATTACCACAACTATTCTGAGAATGAACAATGGGTCTAAAGATTTCATGCTGGAAGGAGACGTGTTGATTCCACGAACCAGGAACGCCATGAAGTGCTTTAATAAAGCATATTCCTGTCTGTGGTCGAAATCTGCTAATGGGAACGTGGAAGTCCCTTACATTTTAAGTAAAAAATACGACTTCACTGAAAGGAGTGAGATTTTAGCATCTATGAAGGACTTTGAATCGAAAACCTGCATTCGCTTCATTCCACGTGCACGTCAGAGGGCGTACTTA…
Seriola dumerili	Carangiformes	GCA_002260705.1	doi: 10.1155/2018/7984292	XP_022609975	>SerdumChgHm	MAMKSICGCLLAVALLGCLAEAQYLKKPQQPQLPNVPKYQPPQQRQRPHTPPKKAVDPVPQQPGQPQVPKQPTPVFHTCEVEEHYKIQCGAPSISASECDAINCCFDGRMCYYGKSVTLQCTKDAQFIVVVARDATLPNIDLETISFIGNDQNCNPVGTTSAFAIYQFPVTACGTVMMEGPGVIIYENRMSSAYEVAIGPFGGVTRDSSYELVIQCKYVGTSIEALVIEVGLVPPPPPVAAPGPLRVELRLANGQCAAKGCVEEMVAYSSFYGETDYPVTKVLRDPVYVEVRMLERTDPNLVLTLGRCWATCDTYPHSLPQWDLLIDGCPYRDDRYLTSLVPVDSSSGLMYPTHHRRFIFKMFTFVATAAANPGKGGAADPEIMVPIREKIYIHCDAAV…	XM_022754254.1	ATGGCAATGAAGTCGATTTGTGGTTGTCTTCTAGCAGTGGCCCTACTTGGCTGTCTGGCTGAAGCTCAATATTTGAAGAAGCCTCAGCAGCCCCAACTGCCCAATGTTCCGAAATACCAGCCACCACAGCAGCGTCAGAGGCCACATACTCCACCCAAAAAGGCTGTGGATCCTGTGCCTCAGCAACCTGGGCAGCCACAGGTGCCAAAGCAGCCTACACCAGTATTTCACACTTGTGAAGTGGAGGAGCACTACAAGATACAATGTGGGGCTCCTAGCATCTCTGCTTCAGAGTGTGATGCTATAAACTGCTGCTTTGATGGACGCATGTGCTATTATGGCAAATCTGTGACTCTTCAGTGCACCAAGGATGCCCAGTTCATTGTGGTGGTGGCTAGA…	XP_022610298	>SerdumChgL	MVMKCTPVCLVALALLGSLCDAQWGGALHKPSKPKYQKPSPPVRQEPKQVPHDPQQSKQTFEKPLTWTYPEDPKPETQPEVPFELRHPVPAATVAVMCREKDAHVEVKKDMFGIGQFINPADLTLGACGAVAEDTGAQVLIFEAELHDCGSILTMTEESLIYTFTLNYDPQPVGGSNVVRTSKAAVIVECHYPRKHNVSSLPLDPHWIPFSAVKVAEEFLYFTLKLMTDDWQYERPSYQYFLGDLINVEATVKQYFHIPLRVYVDNCVATLAPELNSNPRYAFIENHGCLVDARLTGSASKFMARTAENKLQFQLEAFRFQGADSGLLYITCHLKATSTAYAIDTEHRACSYISGWKEAAGADAACGSCESGGFGSSGTSSGVSGSFGSGGGSTSLSTP…	XM_022754577.1	ATGGTGATGAAGTGTACTCCTGTGTGCCTTGTGGCACTGGCCTTGCTTGGCAGCTTATGTGATGCTCAGTGGGGAGGAGCTCTTCACAAGCCCTCAAAACCTAAATACCAGAAGCCATCGCCACCGGTGAGACAGGAGCCCAAACAGGTGCCTCACGATCCCCAACAGTCAAAGCAGACATTTGAGAAACCACTCACCTGGACATACCCTGAAGATCCCAAGCCCGAGACCCAACCAGAGGTGCCTTTCGAGCTGAGACACCCCGTTCCTGCTGCAACTGTTGCTGTAATGTGCAGAGAGAAAGATGCTCATGTTGAAGTCAAGAAAGACATGTTTGGTATCGGCCAGTTCATCAACCCTGCAGATCTTACCCTGGGAGCCTGTGGTGCTGTCGCAGAG…	XP_022610361	>SerdumChgH	MEKCLSATSLVALALLGSFVWTIVEAQGSMWQNAAAPMSKGAPPPQAPKIPRPDPPQVLLPPPPKTPQYNQVPKVQPAPPPKFHPRPEVLLPAQTPKVLERPQVLLPAQTPKFHPRPEVLLPAQTPKFHPRPEVLLPVPPPTFPKYPQAFHDQSPQEPKIPQPQHPAVPQIPKQPPAQSCEVAQSVRITCGGPDISAAGCEAINCCFDGRHCYFGKAVTVQCTKDAQFIVVVARDATLPNIDLESVALLGEGQGCTHVDSNSDFAIYQFPVTACGSVIMEEPGVIIYENRMSSSYEVGVGDRGAVTRDSYYELLFQCRYIGTSVETMVAEVLPLQDPPLPAAAWGPIRVHLMLANGQCHTKGCNELDVAYSSFYTEADYPVTKVLRDPVYVEVQLLEKT…	XM_022754640.1	ATGGAAAAGTGTTTGAGTGCCACCTCTTTGGTGGCACTTGCACTGCTTGGCAGTTTTGTTTGGACAATTGTAGAGGCTCAGGGCTCAATGTGGCAGAACGCTGCAGCACCAATGTCTAAGGGTGCTCCACCTCCTCAGGCACCAAAGATTCCTCGTCCTGACCCTCCACAGGTTCTGCTCCCTCCACCACCAAAGACTCCTCAATATAATCAAGTGCCAAAGGTCCAACCAGCTCCGCCGCCAAAGTTTCATCCACGTCCTGAGGTTCTTCTGCCTGCTCAGACGCCAAAGGTTCTTGAACGCCCACAGGTTCTTCTGCCTGCTCAGACGCCAAAGTTTCATCCACGTCCTGAGGTTCTTCTGCCTGCTCAGACGCCAAAGTTTCATCCACGTCCTGAG…	XP_022620789	>SerdumAlv	MWLLVFICVSTGNVTVTFMFDVPQPASTESLKGGNVSSLLEPPQRHSAETLEELQEDMTVQEGDILIPEDRNAVETLWLDAIVPYTISDEVADRESNIYTAFKMISDFTCIRFQRHTTELNYLKFLNGKGCASSVGCRGGPQVVYYARSCSVGNLCHEIVHALGLHHEHTRKDRDQYITVQWQSIMPGRQKNFKTKRGNTLNLPYDINSIMHYGSYFFSVDGSPTMLPKQSGVQMGQRTHLSQLDIQRLNRLYHCGNNL	XM_022765068.1	ATGTGGCTTCTGGTCTTCATCTGCGTGTCGACAGGTAATGTTACTGTCACGTTCATGTTTGATGTGCCACAGCCAGCCTCTACTGAATCTCTGAAAGGTGGGAATGTTTCCAGCTTGCTTGAGCCACCACAGAGACACAGTGCAGAAACCTTAGAGGAGCTTCAGGAGGACATGACTGTCCAAGAGGGAGACATTTTGATTCCGGAGGACAGGAATGCTGTGGAGACTCTGTGGCTGGACGCCATCGTACCTTACACCATCAGTGATGAAGTGGCTGATCGAGAGTCAAACATCTACACCGCCTTCAAAATGATATCTGACTTCACCTGTATTCGCTTCCAAAGACACACCACAGAGCTGAACTACCTGAAGTTCCTCAACGGCAAAGGCTGTGCGTCC…	XP_022604447	>SerdumNas4	MRQQLTVNSSPVQDANTALQEDWLIAAWHYMESNPETLEELMSNDAMIEGDMILSTDRNAVETTWPTQEIPYAISPELAGRTSDILAAMAMVSEHTCVSFHKRITETNYLLFKASRGCASYVGFVGGEQPVFVGPPCMVGNIAHEVLHALGFHHEHTRTDREQYITVLPHNIMAGMEKNFKKQEGKTFDLPYDISSIMHYGSGFFSSNGLPTIVPNTDVKQMGQRVKMTNRDVERVRHLYNCGTFTVVVTAGA	XM_022748726.1	ATGAGGCAGCAGCTCACAGTTAACTCCAGTCCTGTACAAGACGCCAACACAGCTCTGCAGGAGGACTGGCTCATCGCAGCCTGGCATTACATGGAGTCTAACCCCGAGACTTTAGAGGAACTGATGAGCAATGACGCCATGATTGAGGGCGACATGATTCTGTCAACTGACAGGAACGCAGTGGAAACAACATGGCCGACACAGGAGATCCCGTACGCCATCAGTCCAGAGTTGGCTGGTCGGACGAGCGACATCCTCGCTGCTATGGCGATGGTGTCTGAGCACACCTGTGTGTCCTTCCACAAGCGAATCACCGAGACAAACTACCTGCTCTTCAAAGCCAGCAGAGGTTGTGCTTCATATGTCGGCTTCGTCGGCGGTGAGCAGCCCGTTTTCGTC…	XP_022596720	>SerdumHCE	MTPSASLLLLLLLGLSQAHPLQEEGSADEVPDTMDITTRILTSNNATNEILLEGDLLAPRTRNAMTCWSQSCLWRKASNGLVMIPFTMSGEFTSWEKQKIDVAMKSYQSRTCIRFVPRQNEYDYISVENRAGCFSALGREGGRQVLSLNRQGCLYHGIIQHEINHALGFQHEQTRSDRDHYVRINWENIDPQMAYNFYKQPTNNLNTPYDYSSIMHYGRTAFSIQYGKDSITPIPDPNVQIGQRQGMSYWDIMRINMLYGC	XM_022740999.1	ATGACTCCCTCTGCCAGCCTGCTGCTGCTGCTCCTGCTCGGCCTCTCTCAGGCTCATCCTCTCCAGGAGGAAGGAAGCGCAGATGAAGTCCCAGACACCATGGACATCACCACCAGGATTCTGACTTCTAACAACGCCACCAATGAGATCCTGCTGGAAGGAGACCTGCTAGCTCCCAGAACCAGAAATGCCATGACGTGCTGGTCCCAGAGTTGCCTGTGGAGGAAAGCCTCCAACGGCTTGGTGATGATCCCCTTCACCATGAGCGGTGAGTTCACCAGCTGGGAGAAGCAGAAGATCGACGTGGCCATGAAGTCCTACCAGAGCAGGACCTGCATCCGCTTCGTCCCCCGTCAGAACGAGTACGACTACATCAGCGTCGAGAACAGAGCCGGATGT…	XP_022620127	>SerdumLCE	MDFKTTRSLLLLLLGFCNAQQGNDHGADDEISVDGSAMEDITTTILRMNNGSKDFLLEGDVLIPKTRNAMKCFNKAYTCLWSKSANGNVEIPFILSEKYDNSERSQILAALRDFESKTCIRFIPRAAQRAYLSIEPRYGCSSLLGRIGDKQVVSLQRFGCIRHGIIQHELLHALGFYHEHTRSDRDMYVKINWENINKYFVYNFQKKDTDNLNTPYDYSSVMHYGRTAFGKFGAETITPIHDPSASVGQRDGLSKIDILRINRLYKCWSYFG	XM_022764406.1	ATGGACTTTAAAACAACTAGGTCTCTTCTTCTCCTGCTTCTGGGCTTCTGCAACGCTCAGCAAGGAAATGATCATGGTGCTGATGATGAGATCTCAGTGGATGGCTCCGCTATGGAGGACATTACCACAACCATTCTGAGAATGAACAATGGATCTAAAGATTTTCTGCTGGAAGGAGACGTGTTGATTCCAAAAACCAGGAATGCTATGAAGTGCTTTAATAAAGCATATACCTGCCTGTGGTCAAAATCTGCTAATGGGAACGTGGAAATCCCTTTCATCTTAAGTGAAAAATATGACAACTCTGAGAGGAGTCAGATTTTAGCAGCCTTGAGGGACTTTGAATCAAAAACCTGCATTCGCTTCATTCCACGTGCGGCTCAGAGGGCGTACTTAAGC…
Seriola lalandi	Carangiformes	GCA_003054885.1	doi: 10.3389/fgene.2021.739781	XP_023284082	>SerlalChgHm	MSQLERHIWLDLGLGIFRVRPVALLGCLAEAQYSKKPQQPQLPNIPKYRPPQQRQRPHTPSKKVVDPMPQQPGLPQVPKQPTPVFHTCEVEEIYKIQCGAPSISASECDAINCCFDGRMCYYGKSVTLQCTKDAQFIVVVARDATLPNIDLETISFMENDQSCNPVGTTSAFAIYQFPVTACGTVMMEGPGVIIYENRMSSAYEVAIGPFGGITRDSSYELIIQCKYVGTSVEALVVEVGLVPPPPPVAAPGPLRVELRLANGQCAAKGCVEEMVAYSSFFRETDYPVTKVLRDPVYVEVRMLERTDPNLVLTLGRCWATCDPYPHSLPQWDLLIEGCPYRDDRYLTSLVPMDASSGLMYPTHHRRFIFKMFTFVATAAVNPANPAKGGAADPEIMVPV…	XM_023428314.1	ATGTCTCAGCTCGAAAGGCACATCTGGTTGGACCTCGGGCTTGGGATCTTCAGGGTACGTCCAGTGGCCCTACTTGGCTGTCTGGCTGAAGCTCAATACTCTAAGAAGCCTCAGCAGCCCCAACTGCCCAATATTCCGAAATACCGGCCACCACAGCAGCGTCAGAGGCCACATACTCCGTCCAAAAAGGTTGTGGATCCAATGCCTCAGCAACCTGGGCTGCCACAGGTGCCAAAGCAGCCTACACCAGTATTTCACACTTGTGAAGTGGAGGAGATCTACAAGATACAATGTGGGGCTCCTAGCATCTCTGCTTCAGAGTGTGATGCTATAAACTGCTGCTTTGATGGACGCATGTGCTATTATGGCAAATCTGTGACTCTTCAGTGCACCAAGGAT…	in this study	>SerlalChgL	MVMKCTPVCLVALALLGSLCDAQWGGALHKPSNPKYQKPSAPVRQEPKQVPQDPQQSKQTFEKPLTWTYPEDPKPEVQPDVPFELRHPVPAATVAVMCREKDAHVEVKKDLFGIGQFINPADLTLGACGAVAEDTGAQILIFEAELHDCGSILTMTEESLIYTFTLNYDPQPVGGSNVVRTSKAAVIVECHYPRKHNVSSLPLDPQWIPFSAVKVAEEFLYFTLKLMTDDWQYERPSYQYFLGDLINVEATVKQYFHIPLRVYVDNCVATLAPELNSNPRYAFIENHGCLVDARITGSASKFMARTAENKLQFHLEAFRFQGADSGLLYITCHLKATSTAYPIDTEHRACSYISGWKEAAGADAACGSCESGGFGSSGITSGGSGSFGSGGGSTSLSTP…	in this study	ATGGTGATGAAGTGTACTCCTGTGTGCCTTGTGGCACTGGCCTTGCTTGGCAGCTTATGTGATGCTCAGTGGGGAGGAGCTCTTCACAAGCCCTCAAACCCTAAATACCAGAAACCATCGGCACCGGTGAGACAGGAGCCCAAACAGGTGCCTCAAGATCCCCAACAGTCAAAGCAGACATTTGAGAAACCACTCACCTGGACGTACCCTGAAGATCCCAAGCCCGAGGTCCAACCAGATGTGCCTTTCGAGCTGAGACATCCCGTTCCTGCTGCAACTGTTGCTGTAATGTGCAGAGAGAAAGATGCTCATGTGGAAGTCAAGAAAGACCTGTTTGGGATTGGCCAGTTCATCAACCCTGCAGATCTTACCCTGGGAGCCTGTGGTGCTGTCGCAGAG…	in this study	>SerlalChgH	MEKRWSATSLVALALLGSFVGTIVEAQGSMWQNAAAPMSKGAPPPQAPKLPRPEPPQVLLPPPPKTPQYNQVPKVQPAPLPKFHPRPEVLPPAQTPKFHPRPEVLPPAQTPKFHPRPEVLPPAQTPKFHPRPEVLPPAQTPKFHPRPEVLLPVPPPTFPKYPQRSHDQSPQEPKIPQPQHPAVPQIRKQPPAQSCEVAQRVRITCGGPDISAAGCEAINCCFDGRHCYFGKTVTVQCTKDAQFIVVVARDATLPHIDLESVSLLGGGQGCTHVDSNSDFAIYQFPVTTCGSVIMEEPGVIIYENRMSSSYEVGIGDHGAVTRDSYYELLFKCRYIGTSVETVVAEVLPLQDPPLPAAALGPIRVHLMLANGQCHTKGCNELDVAYNSFYTDADYPVTKV…	in this study	ATGGAAAAGCGTTGGAGTGCCACCTCTTTGGTGGCACTTGCACTGCTTGGAAGCTTTGTTGGGACAATTGTAGAGGCTCAGGGCTCAATGTGGCAGAACGCTGCAGCACCAATGTCTAAGGGTGCTCCACCTCCTCAGGCACCAAAGCTTCCTCGTCCTGAACCTCCACAGGTTCTGCTTCCTCCACCACCAAAGACCCCTCAATATAATCAAGTGCCAAAGGTCCAACCAGCTCCGCTGCCCAAGTTTCATCCACGTCCTGAGGTTCTTCCTCCTGCTCAGACGCCAAAGTTTCATCCACGTCCTGAGGTTCTTCCTCCTGCTCAGACGCCAAAATTTCATCCACGTCCTGAGGTTCTTCCTCCTGCTCAGACGCCAAAGTTTCATCCACGTCCTGAG…	XP_023285789	>SerlalAlv	MWLLVFICVSTGYFTPMFDVPPPASTESLKGGNISSLLEPPQRNSAETLEELQEDMNVQEGDILIPEDRNAVETLWLDAIVPYTIGDEVADRESNIYTAFKMISDFTCIRFQRRTTELSYLKFLNGKGCASSVGCQGGPQAVYYARSCSVGNLCHEIVHALGLHHEHTRKDRDQYITVQWQSIMPGRQKNFKVKRGNTLNLPYDINSIMHYGSYFFSLNGSPTMLPKRSGVQMGQRTHLSQLDVQRLNRLYHC	XM_023430021.1	ATGTGGCTTCTGGTCTTCATCTGCGTGTCGACAGGTTACTTCACGCCCATGTTTGATGTGCCGCCGCCGGCCTCTACTGAATCTCTGAAAGGTGGGAATATTTCCAGCTTGCTTGAGCCACCACAAAGAAACAGTGCAGAAACCTTAGAGGAGCTTCAGGAGGACATGAATGTCCAAGAGGGAGACATTTTGATTCCGGAGGACAGGAATGCTGTGGAGACTCTGTGGCTGGACGCCATCGTACCTTACACCATCGGTGATGAAGTGGCTGATCGTGAGTCAAACATCTACACCGCCTTCAAAATGATATCTGACTTCACGTGTATTCGCTTCCAAAGACGCACCACAGAGCTGAGCTACCTGAAGTTCCTCAACGGCAAAGGCTGTGCGTCCTCCGTC…	XP_023274828	>SerlalNas4	MLRLLLAALLSVVNLKDVNSRPIQDANTALQEDWLIAAWHYMESNPETLDELMSNDAIIEGDMILSTDRNAVERTWPTQEIPYAISPELAGRTSDILAAMAMVSEHTCVSFHNRITETNYLLFKASKGCASFVGFVGGEQPVFVGPPCMVGNVAHEILHALGFHHEHTRTDREQYITVLPDNIMAGMERNFKMQEGNTFDLPYDISSIMHYGSGFFSANGLPTIVPNTEVKQMGQRVKMTNRDVERVRHLYNCDASKKSTEKESSDAEKAEDSNIDMVIQSMKASLGSAHTGNQYQNDAPANTEKSHSPISAAPPSVHHLNAATRGQSNTRGPQD	XM_023419060.1	ATGCTGCGTCTGCTTCTCGCTGCACTTTTATCTGTTGTAAATCTTAAAGATGTTAACTCCAGACCTATACAAGACGCCAACACAGCTCTGCAGGAGGACTGGCTCATCGCAGCCTGGCATTACATGGAGTCTAACCCAGAGACTTTAGATGAACTGATGAGCAATGACGCCATAATTGAAGGCGACATGATTCTGTCAACTGACAGGAACGCAGTGGAAAGAACATGGCCGACACAGGAGATCCCGTACGCCATCAGTCCAGAGTTGGCCGGGAGGACGAGCGACATCCTCGCTGCTATGGCGATGGTGTCTGAGCACACCTGCGTGTCTTTCCACAACCGAATCACCGAGACGAACTACCTGCTCTTCAAAGCCAGCAAAGGTTGTGCTTCATTTGTC…	XP_023285504	>SerlalHCE	MTPSASLLLLVLLGLSQAHPLQEEGSAEEVPDTMDITTRILTSNNATNEILLEGDLLAPRTRNAMTCWSQSCLWRKASNGLVMIPFTMSREFTSWEKQKIDVAMKSYQSRTCIRFVPRQNEYDYISVENRAGCFSALGREGGRQVLSLNRQGCLYHGIIQHEINHALGFQHEQTRSDRDQYVRINWENIDPRMAYNFHKQPTNNLNTPYDYSSIMHYGRTAFSIQYGRDSITPIPNPNVQIGQRQGMSRGDILRINRLYSC	XM_023429736.1	ATGACTCCCTCTGCCAGCCTGCTGCTGCTGGTCCTGCTCGGCCTCTCTCAGGCTCATCCTCTCCAGGAGGAAGGAAGCGCAGAAGAAGTCCCAGACACCATGGACATCACCACCAGGATTCTGACTTCTAACAACGCCACCAATGAGATCCTGCTGGAAGGAGACCTGCTGGCTCCCAGAACCAGAAACGCCATGACATGCTGGTCCCAGAGTTGCCTGTGGAGGAAAGCCTCCAACGGCTTGGTGATGATCCCCTTCACCATGAGCCGTGAGTTCACCAGCTGGGAGAAGCAGAAGATCGACGTGGCCATGAAGTCCTACCAAAGCAGGACCTGCATCCGCTTCGTCCCCCGTCAGAACGAGTACGACTACATCAGCGTCGAGAACAGAGCCGGATGT…	XP_023285736	>SerlalLCE	MDFKTTRSLLLLLLGFCNAHQGNDHGADDEISVDGSAMEDITTTILRMNNGSKYFLLEGDVLIPRTRNAIKCVNKPYSCLWSKSANGNVEIPFILSEKYDNSERSKIFAALRDFASKTCIRFIPRAAQRAYVSIEPRYGCASLLGRIGDKQVVSLQRFGCIRHGIIQHELLHALGFYHEHTRSDRDMYVKINWENVNQYFVYNFQKKDTDNLNTPYDYSSIMHYGRTAFGKFGAETITPIRDPSASVGQRDGLSKIDILRINRLYKCWRYVG	XM_023429968.1	ATGGACTTTAAAACAACTAGGTCTCTTCTTCTCCTGCTTCTGGGCTTCTGCAATGCTCACCAAGGAAATGATCATGGTGCTGATGATGAGATCTCAGTGGATGGCTCCGCTATGGAGGACATTACCACAACCATTCTGAGAATGAACAATGGATCTAAATATTTTCTGCTGGAAGGAGACGTGTTGATTCCAAGAACCAGGAATGCTATAAAGTGCGTTAATAAACCATATAGCTGCTTGTGGTCAAAATCTGCTAATGGGAACGTGGAAATCCCTTTCATCTTAAGTGAAAAATATGACAACTCTGAGAGGAGTAAGATTTTTGCAGCCTTGAGGGACTTTGCATCAAAAACCTGCATTCGCTTCATTCCCCGTGCGGCTCAGAGGGCGTACGTAAGC…
Seriola quinqueradiata	Carangiformes	GCA_002207885.1	doi: 10.1093/dnares/dsy024	in this study	>SerquiChgHm	MSQLERHIWLDLGLGIFRVRPVALLGCLAEAQYSKKPQQPQLPHVPKYQPPQQRQRPHTPSKKVVDPVPQQPGLPQVPKQPTPVFHTCEVEENYKIQCGAPSISASECDAINCCFDGRMCYYGKSVTLQCTKDAQFIVVVARDATLPNIDLETISFMENDQSCNPVGTTSAFAIYQFPVTACGTVMMEGPGVIIYENRMSSAYEVAIGPFGAITRDSSYELVIQCKYVGTSVEALVIEVGLVPPPPPVAAPGPLRVELRLANGQCAAKGCVEEMVAYSSFYRETDYPVTKVLRDPVYVEVRMLERTDPNLVLTLGRCWATCDPYPHSLPQWDLLIEGCPYRDDRYLTSLVPMDASSGLMYPTHHRRFIFKMFTFVATAAVNPANPAKGGAADPEIMVPV…	in this study	ATGTCTCAGCTCGAAAGGCACATCTGGTTGGACCTCGGGCTTGGGATCTTCAGGGTACGTCCAGTGGCCTTACTTGGCTGTCTGGCTGAAGCTCAATACTCTAAGAAGCCTCAGCAGCCCCAACTGCCCCATGTTCCGAAATACCAGCCACCACAGCAGCGTCAGAGGCCACATACTCCGTCCAAAAAGGTTGTGGATCCAGTGCCTCAGCAACCTGGGCTGCCACAGGTGCCAAAGCAGCCTACACCAGTATTTCACACTTGTGAAGTGGAGGAGAACTACAAGATACAATGTGGGGCTCCTAGCATCTCTGCTTCAGAGTGTGATGCTATAAACTGCTGCTTTGATGGACGCATGTGCTATTATGGCAAATCTGTGACTCTTCAGTGCACCAAGGAT…	in this study	>SerquiChgL	MVMKCTPVCLVALALLGSLCNAQWGGALHKPSNPKYQKPSPPVRQEPKQVPQDPQQSKQTFEKPLTWTYPEDPKPEVQPDVPFELRHPVPAATVAVMCREKDAHVEVKKDLFGIGQFINPADLTLGACGAVAEDTGAQILIFEAELHDCGSILTMTEESLIYTFTLNYDPQPVGGSNVVRTSKAAVIVECHYPRKHNVSSLPLDPQWIPFSAVKVAEEFLYFTLKLMTDDWQYERPSYQYFLGDLINVEATVKQYFHIPLRVYVDNCVATLSPELNSNPRYAFIENHGCLVDARITGSASKFMARTAENKLQFHLEAFRFQGADSGLLYITCHLKATSTAYPIDTEHRACSYISGWKEAAGADAACGSCESGGFGSSGITSGGSGSFGSGGGSTSLSTP…	in this study	ATGGTGATGAAGTGTACTCCTGTGTGCCTTGTGGCACTGGCCTTGCTTGGCAGCTTATGTAATGCTCAGTGGGGAGGAGCTCTTCACAAGCCCTCAAACCCTAAATACCAGAAACCATCGCCACCGGTGAGACAGGAGCCCAAACAGGTGCCTCAAGATCCCCAACAGTCAAAGCAGACATTTGAGAAACCACTCACCTGGACGTACCCTGAAGATCCCAAGCCCGAGGTCCAACCAGATGTGCCTTTCGAGCTGAGACATCCCGTTCCTGCTGCAACTGTTGCTGTAATGTGCAGAGAGAAAGATGCTCATGTGGAAGTCAAGAAAGACCTGTTTGGGATTGGCCAGTTCATCAACCCTGCAGATCTTACCCTGGGAGCCTGTGGTGCTGTCGCAGAG…	in this study	>SerquiChgH	MEKRWSATSLVALALLGSFVGTIVEAQGSMWQNAAAPMSKGAPPPQAPKLPRPEPPQVLLPPPPKTPQYNQVPKVQPAPLPKFHPRPEVLPPAQTPKFHPRPEVLPPAQTPKFHPRPEVLPPAQTPKFHPRPEVLPPAQTPKFHPRPEVLLPVPPPTFPKYPQRSHDQSPQEPKIPQPQHPAVPQIRKQPPAQSCEVAQRVRITCGGPDISAAGCEAINCCFDGRHCYFGKTVTVQCTKDAQFIVVVARDATLPHIDLESVALLGEGQGCTHVDSNSDFAIYQFPVTTCGSVIMEEPGVIIYENRMSSSYEVGIGDRGAITRDSYYELLFKCRYIGTSVETVVAEVLPLQDPPLPAAALGPIRVHLMLANGQCHTKGCNELDVAYNSFYTDADYPVTKV…	in this study	ATGGAAAAGCGTTGGAGTGCCACCTCTTTGGTGGCACTTGCACTGCTTGGAAGCTTTGTTGGGACAATTGTAGAGGCTCAGGGCTCAATGTGGCAGAACGCTGCAGCACCAATGTCTAAGGGTGCTCCACCTCCTCAGGCACCAAAGCTTCCTCGTCCTGAACCTCCACAGGTTCTGCTTCCTCCACCACCAAAGACCCCTCAATATAATCAAGTGCCAAAGGTCCAACCAGCTCCGCTGCCCAAGTTTCATCCACGTCCTGAGGTTCTTCCTCCTGCTCAGACGCCAAAGTTTCATCCACGTCCTGAGGTTCTTCCTCCTGCTCAGACGCCAAAGTTTCATCCACGTCCTGAGGTTCTTCCTCCTGCTCAGACGCCAAAGTTTCATCCACGTCCTGAG…	in this study	>SerquiAlv	MWPLVFCMLTDHVSVTSVLNVSQPATTEALKGRVTLMLDPPQQANAETLQELQDDTNVQEGDILIPNRNAVENLWADAIVPYTISYDLAYREENIYAAFQMITNFTCIRFQQRTTEYNYLTFVSGNGCSSFVGCQGGPQPVYLSRACSVGNLCHEIIHALGLHHEHTRNDRDEYISVQWQSIIPGRQNNFMVKPGNTLNLPYDINSIMHYGKYFFSLDGRPTMLPKQSGGQMGQRMRLSQLDIHKLNRLYYC	in this study	ATGTGGCCTCTAGTCTTCTGCATGCTGACAGATCATGTTTCTGTCACTTCCGTGCTTAATGTGTCACAGCCAGCCACTACAGAAGCTTTAAAAGGTAGGGTTACTTTAATGCTCGATCCGCCACAGCAAGCCAATGCAGAAACCTTGCAAGAGCTTCAAGACGACACGAATGTCCAAGAGGGAGACATTTTGATTCCGAACAGGAATGCTGTGGAGAACCTGTGGGCAGACGCCATTGTACCGTACACCATTAGTTATGATCTGGCTTATCGAGAGGAAAACATCTACGCTGCCTTTCAGATGATAACAAATTTCACGTGCATTCGCTTCCAACAACGCACCACAGAGTATAACTACCTGACGTTCGTGAGTGGCAACGGCTGTTCATCCTTTGTTGGT…	in this study	>SerquiNas4	MLRLLLAALLSVENLKMALQEDWLIAAWHYMESNPETLDELMSNDAIIEGDMILSTDRNAVERTWPTQEIPYAISPELGEETSDILAAMAMVSEHTCVSFHNRITETNYLLFKTSKGCASFVGFVGGEQPVFVGPPCMVGNVAHEILHALGFHHEHTRTDREQYITVLPDNIMAGMERNFKKQEGNTFDLPYDISSIMHYGSGFFSANGLPTIVPNTEVKQMGQRVKMTNRDVERVRHLYNC	in this study	ATGCTGCGTCTGCTTCTCGCTGCACTTTTATCTGTTGAAAATCTGAAGATGGCTCTGCAGGAGGACTGGCTCATCGCAGCCTGGCATTACATGGAGTCTAACCCAGAGACTTTAGATGAACTGATGAGCAATGACGCCATAATTGAAGGCGACATGATTCTGTCAACTGACAGGAACGCAGTGGAAAGAACATGGCCGACACAGGAGATCCCGTACGCCATCAGTCCAGAGTTGGGTGAGGAGACGAGCGACATCCTCGCTGCTATGGCGATGGTGTCTGAGCACACCTGTGTGTCTTTCCACAACCGAATCACCGAGACGAACTACCTGCTCTTCAAAACCAGCAAAGGTTGTGCTTCATTTGTCGGCTTCGTCGGCGGTGAACAGCCCGTTTTCGTC…	in this study	>SerquiHCE	MTPSASLLLLLLLGLSQAHPLQEEGSAEEVPDTMDITTRILTSNNATNEILLEGDLLAPRTRNAMTCWSQSCLWRKASNGLVMIPYTMSSEFTSWEKQKIDVAMKSYQSRTCIRFVPRQNEYDYISVENRAGCFSALGREGGRQVLSLNRQGCLYHGIIQHEINHALGFQHEQTRSDRDQYVRINWENIDPQMAYNFYKQPTNNLNTPYDYSSIMHYGRTAFSIQYGRDSITPIPNPNVQIGQRQGMSHWDIMRINMLYGC	in this study	ATGACTCCCTCtgccagcctgctgctgctgctcctgctcggCCTCTCTCAGGCTCATCCTCTCCAGGAGGAAGGAAGCGCAGAAGAAGTCCCAGACACCATGGACATCACCACCAGGATTCTGACTTCTAACAACGCCACCAATgagatcctgctggaaggagacCTGCTGGCTCCCAGAACCAGAAACGCCATGACGTGCTGGTCCCAGAGTTGCCTGTGGAGGAAAGCCTCCAACGGCTTGGTGATGATCCCCTACACCATGAGCAGTGAGTTCACCAGCTGGGAGAAGCAGAAGATCGACGTGGCCATGAAGTCCTACCAAAGCAGGACCTGCATCCGCTTCGTCCCCCGTCAGAACGAGTACGACTACATCAGCGTCGAGAACAGAGCCGGATGT…	in this study	>SerquiLCE	MDFKTTRSLLLLLLGFCNAHQGNDHGADDEISVDGSTMEDITTTILRMNNGSTDVLLEGDVLIPRTRNAMKCVNKPYSCLWSKSANGNVEIPFILSEKYDNSERSKIFAALRDFASKTCIRFIPRAAQRAYVSIEPRYGCASLLGRIGDKQVVSLQRFGCIRHGIIQHELLHALGFYHEHTRSDRDMYVKINWENVNQYFVYNFQKKDTDNLNTPYDYSSIMHYGRTAFGKFGAETITPIRDPSASVGQRDGLSKIDILRINRLYKC	in this study	ATGGACTTTAAAACAACTAGGTCTCTTCTTCTCTTGCTTCTGGGCTTCTGCAACGCTCACCAAGGAAATGATCATGGTGCTGATGATGAGATCTCAGTGGATGGCTCCACTATGGAGGACATTACCACAACCATTCTGAGAATGAACAATGGATCTACAGATGTTCTGCTGGAAGGAGACGTGTTGATTCCAAGAACCAGGAATGCTATGAAGTGCGTTAATAAACCATATAGCTGCTTGTGGTCAAAATCTGCTAATGGGAACGTGGAAATCCCTTTCATCTTAAGTGAAAAATATGACAACTCTGAAAGGAGTAAGATTTTTGCAGCCTTGAGGGACTTTGCATCAAAAACCTGCATTCGCTTCATTCCACGTGCGGCTCAGAGGGCGTACGTAAGC…
Trachinotus ovatus	Carangiformes	GCA_900231065.1	doi: 10.3390/ijms20010023	in this study	>TraovaChgHm	MTMKLICGCLLALAILGCLADAQYSKQPQQPQYPKNPPQKQPQRSNIPPTYVVDPVPQQPKQPRVPNQPKQPQVPNQPVFHTCEVEEQYKIQCGAPSISASDCDAINCCFDGRMCYYGKSVTLQCTKDAQFIIVVARDATLPNIDLDKISFYGNDQNCNPVGTTSAFVIYQFPVTACGTLVMEEPGAIIYENRMSSSYEVALGPFGDITRDSSYELIVQCKYVGTSVEALIIEVDLVPPPLPAAAPGPLRVELRLANGQCAVKGCVDEEVAYSSFYVDADYPVTKVLRDPVYVEVRILERTDPNLVLTLGRCWATSDPYPHSYPQWDLLIDGCPYRDDRYLTTLVPVGASSGLFCPTHHRRFIFKMFTFVGAGVANIPKGGADPSKQVGRVSEPLVPLK…	in this study	ATGACAATGAAGCTGATTTGTGGTTGTCTTCTGGCACTGGCCATACTTGGCTGTCTGGCTGATGCTCAATATTCTAAGCAGCCTCAGCAGCCCCAATATCCGAAAAACCCGCCACAAAAACAGCCTCAGAGGTCAAACATTCCACCCACATATGTCGTGGATCCAGTGCCTCAGCAGCCAAAGCAGCCCCGGGTGCCAAACCAGCCAAAGCAGCCCCAGGTGCCAAACCAGCCAGTATTTCACACCTGTGAAGTGGAGGAGCAATACAAGATACAATGCGGGGCTCCTAGCATCTCTGCTTCAGACTGTGATGCCATAAACTGCTGCTTTGATGGACGCATGTGCTATTACGGCAAATCTGTGACTCTTCAGTGCACCAAGGATGCCCAGTTCATTATT…	in this study	>TraovaChgL	MVMKCAPVCLVALALLGSLCDAQWGGGIHKPSVPKYQKPSPPVRQEPKHVPQEPQQSKQTFEKPLTWTYPEDPKPEPQPDVPFELRYPVPASTVAVECREKIAHVEVKKDMFGIGQLINPADLTLGACGAVAEDIGAQVLIFEAELHDCDSRLAMTEDALIYTFTLNYDPQPVGNSPVVRTTKAAVIVECHYPRKHNVSSLPLNPLWIPFSAVKISEEFLYFTLRLMTDDWQYERPIYQYFLGDMINIEAMVKQYFHVPLRVYVDSCVATLSPDVNSSPRYAFIENHGCLLDARITGSSSKFMSRSAENKLQFQLEAFRFKGAESGLLYITCHLKATSTACAIDSEHRACSYISGWKEASGVDPACSSCESGGFITSGTSSVASGTGTSTGSTSLSTPG…	in this study	ATGGTGATGAAGTGTGCTCCTGTGTGCCTTGTGGCACTGGCCTTGCTTGGCAGCTTATGTGATGCTCAGTGGGGAGGAGGTATTCACAAGCCCTCAGTACCTAAATACCAGAAGCCATCGCCACCTGTGAGACAGGAACCCAAACACGTGCCTCAAGAGCCCCAACAGTCAAAGCAGACATTTGAGAAACCACTCACCTGGACATATCCTGAAGATCCCAAGCCCGAGCCTCAACCAGATGTGCCTTTCGAGCTGAGATATCCCGTTCCTGCTTCTACCGTTGCGGTCGAGTGCCGAGAGAAGATTGCTCATGTGGAAGTCAAGAAGGACATGTTTGGGATTGGCCAACTCATCAACCCCGCCGACCTTACGCTGGGAGCCTGTGGTGCTGTCGCAGAG…	in this study	>TraovaChgH	MEMHRSATTLVALALLCSFVGINVEAQGSMWQKPAAPTSKVAPPPQVPKVPSRPEPPQVLLPLQPPKAPQYPQVPKVKPAPPPTFPQYPQVPKVKPAPPPTFPQNPQVPQAQPAPPQYPHGFHDQSPQEPKIPPPQIPEQPPVQSCEVAQNVRIPCGGPDISAAGCEAISCCFDGRQCYFGKPVTVQCTKDAQFIVVVARDATLPNIDLESISLLGGGQGCTHVDSNSAFAIYQFPVTGCGSVVMEEPGVIIYENRMTSSYEVEIGHHGIITRDSFYDFLFQCRYIGTSVETVVAEVLPLQNPPLPVAALGPIRVQLRLANGQCQSKGCNELDVAYSSFYTEADYPVTKVLREPVYVEVQLLEKTDPMLVLTLGRCWTTTSSNPHSLPQWDILIDGCPY…	in this study	ATGGAAATGCATCGGAGTGCCACCACTTTGGTGGCACTAGCACTGCTTTGCAGCTTTGTTGGGATAAATGTAGAAGCTCAGGGCTCAATGTGGCAGAAGCCTGCAGCACCAACGTCCAAGGTTGCTCCACCTCCTCAGGTACCAAAGGTTCCTTCACGTCCTGAACCTCCACAGGTTCTTCTGCCTCTTCAGCCACCAAAGGCTCCTCAATATCCTCAAGTGCCAAAAGTCAAACCAGCTCCACCACCAACGTTTCCTCAATATCCTCAAGTGCCAAAGGTCAAACCAGCTCCACCTCCAACGTTTCCTCAAAATCCTCAAGTGCCACAGGCCCAACCAGCTCCTCCTCAATATCCTCATGGATTTCATGATCAGTCACCCCAGGAGCCAAAGATCCCC…	in this study	>TraovaAlv	MWFLVFICVSTGNVTVTSVLDVLQPDSTESLKNRCGNVSIWLDPPQRNSAETLEELQADITVQEGDILIPEDRNAVETVWLDAIVPYTISDELADRESNIYAAFEMISDFTCIRFQRCTTELNYLKFLNGKGCASFVGCRGGPQAVYYGRTCSVGNLCHEIVHALGLHHEHTRKDRDQYITVQWQSIMPGRQNNFKVKRGNTLDLPYDVDSIMHYGAYFFSVDGSPTVLPKQGGAQMGQRTHLSHMDIQRLNRLYHC	in this study	ATGTGGTTCCTGGTCTTCATCTGCGTGTCGACAGGTAATGTTACTGTCACCTCTGTGCTCGATGTGCTGCAGCCAGACTCTACAGAATCTCTGAAAAATAGATGTGGGAATGTTTCCATCTGGCTTGATCCACCACAGAGAAACAGTGCAGAAACCTTAGAAGAGCTTCAGGCAGATATTACTGTCCAGGAGGGAGACATTTTGATTCCGGAGGACAGGAACGCTGTGGAGACCGTGTGGCTGGACGCCATCGTACCTTACACCATCAGTGATGAACTGGCTGATCGAGAGTCAAACATCTACGCTGCCTTCGAAATGATATCAGACTTCACGTGTATTCGCTTCCAAAGATGCACCACAGAGCTGAACTACCTCAAGTTCCTCAACGGCAAAGGCTGT…	in this study	>TraovaNas4	MLRLLLAALLSVANLKDVLQLIVALHYMESNPETLEELMTKDKAVLEGDMIVSSDRNAVERTWPTLEIPYVISPALASKKENIVSAMAMLSEHTCVSFHKRSTETDYLLFKTSKGCASYVGFIGGEQPVFVGPSCSVGNIAHEMLHALGFHHEHTRIDREQHITILPQNIMTGMEKNFKKQQGKTFDLPYDMTSIMHYGSGFFSSNGLPTIVPNKEVKQMGQRVKLTKTDVERVRHLYNC	in this study	ATGCTGCGTCTGCTTCTCGCTGCTCTTTTATCTGTTGCAAACCTTAAAGATGTGCTGCAGCTCATCGTGGCGCTGCATTACATGGAGTCTAACCCAGAGACTTTAGAGGAACTGATGACCAAGGACAAGGCAGTGTTGGAGGGCGACATGATCGTGTCAAGTGACAGGAATGCAGTGGAACGTACTTGGCCAACACTGGAGATACCGTATGTCATCAGCCCAGCGCTGGCcagtaagaaagaaaacattgtcTCTGCTATGGCGATGTTGTCTGAACACACCTGCGTGTCCTTCCACAAGAGAAGCACTGAGACAGACTACCTGCTCTTCAAGACCAGCAAAGGTTGTGCTTCATATGTGGGCTTCATCGGTGGCGAGCAGCCCGTGTTTGTCGGGCCC…	in this study	>TraovaHCE	QAHRIQEEGSAEEVPDTMDITTRILTSNNATNEILLEGDLLAPRTRNAMMCWSQNCLWRKASNGLVMIPFTMSGEFTSWERQTIDNAMKSFHSSTCIRFVPRKNEYDYISIENRAGCFSSLGREGGRQVLSLNRQGCLYHGIIQHEINHALGFQHEQTRSDRDYYVRINWENIDPQMAYNFYKQSTNNLNTPYDYSSIMHYGKTAFSIQYGADSITPIPDPNVQIGQRQGMSYWDIRRINTLYGC	in this study	CAGGCTCATCGTATTCAGGAGGAAGGAAGTGCAGAAGAAGTCCCAGACACCATGGACATCACCACCAGGATTCTGACTTCTAACAACGCTACCAATGAGATCCTGCTGGAAGGAGACCTGCTAGCTCCCAGAACCAGAAACGCAATGATGTGCTGGTCCCAGAACTGTCTGTGGAGAAAAGCCTCCAACGGCTTGGTGATGATCCCCTTCACCATGAGCGGTGAGTTCACCAGCTGGGAGAGGCAGACGATCGACAACGCCATGAAGTCCTTCCACAGCAGTACCTGCATCCGCTTCGTCCCCCGTAAGAACGAGTACGACTACATCAGCATCGAGAACAGAGCTGGATGTTTCTCCTCTCTTggcagagagggaggtagaCAGGTGCTCTCTCTCAAC…	in this study	>TraovaLCE	MDFKTTVYLLLLLLLGFCNAHHGNDLGADNEISVDGCALEDISTTILRMNNGSKDFLLEGDVLIPRTRNAMKCFNKAYSCLWPKSANGNVEVPFILSEKYDTSERSQIFAALKDFESKTCIRFVPRAAQRAYLSIEPRYGCSSLLGRIGDKQVVSLQRYGCIRHGIIQHELLHVLGFYHEHTRSDRDRYVRINWENVNEYFVYNFQKMDTDNLYTPYDYSSVMHYGRTAFGKYGAETITPTRDPSAPIGQRDRISDIDILRINKLYKC	in this study	ATGGACTTTAAAACGACTGTTTATCTTCTTCTCCTGCTGCTTCTGGGCTTCTGTAATGCTCACCATGGAAATGATCTTGGTGCTGATAATGAGATCTCAGTGGATGGGTGTGCTCTGGAGGATATTTCCACAACTATTCTGAGAATGAACAATGGATCTAAAGATTTTCTGCTGGAAGGAGACGTGTTGATTCCACGAACCAGGAATGCAATGAAGTGCTTTAATAAGGCATATAGCTGTCTGTGGCCAAAATCTGCTAATGGGAACGTGGAAGTCCCTTTCATTTTAAGTGAAAAATATGACACCTCTGAGAGGAGTCAGATTTTCGCAGCCTTGAAGGACTTTGAATCAAAAACCTGCATTCGCTTCGTTCCACGTGCAGCTCAGAGGGCGTACTTA…
Trachurus trachurus	Carangiformes	GCA_905171665.2	doi: 10.12688/wellcomeopenres.17813.1	in this study	>TratraChgHm	MTMKLICGCLLVVGLLVCLAEAQHFSKPQTPQQPHVPQSRPLPPRQNPHHHPAAQTPEKVSVPIFHSCEVEENYKIQCGAPGISGPDCETINCCFDGRMCYYGKSVTLQCTKDAQFIVVVARDATLPNLDLETISFLGNDQNCAPVGTTSAFAIYQFPVTACGTVVMEEPGVLIYENRMSSSFEVAVGPYGAITRDSSYELICQCRYVGTSVEALVIEVGLVPPPPPVAAPGPLHVELRLANGQCNAKGCNEEQVAYTSFYVATDYPVTKPLRDPVYVEVRMLERTDPNIVLTLGRCWATCDPYPHSLPQWDLLIDGCPYRDDRYLTTVVPVDASSGLSYPTHHRRFIFKMFTFVSNPPANPGKGKGGAADVQMIPLRENVYIHCDAAVCQPSLGNTCE…	in this study	ATGACAATGAAGCTAATTTGTGGTTGTCTTCTGGTGGTGGGCCTTCTTGTCTGTCTCGCTGAGGCTCAACATTTTTCGAAGCCTCAGACGCCACAACAGCCCCATGTTCCACAAAGTCGGCCACTACCACCACGTCAGAATCCTCACCATCACCCTGCAGCCCAGACGCCAGAGAAGGTATCAGTACCAATATTTCACTCTTGTGAAGTGGAGGAGAACTACAAGATACAGTGTGGGGCTCCTGGCATCTCTGGTCCAGACTGTGAAACTATAAACTGCTGCTTTGATGGACGCATGTGCTATTATGGCAAATCTGTGACTCTTCAGTGCACCAAGGATGCCCAGTTCATTGTGGTGGTGGCAAGAGACGCCACCCTACCAAACCTTGACTTGGAAACA…	in this study	>TratraChgL	MVMKFSPVCLVALALLGSVCDAQYGSKPKYQRPSPPVKQEPKGPPQQSKQTFEKPLTWTYPEDPRPEPQPDVPFELRYPVPAATVAVECRERDAHVEVRRDFFGIGQFINPADLTLGTCGAVAEDTGAQILIYEAELHDCGSVLTMLEHSLVYTFTLNYNPMPVGDSNVVRTSKAAVIVECHYPRKHNVSSLPLDPLWIPFSAVKVAEEFLYFTLRLMTDDWQFERPSYQYFLGDMINIEATVKLFFHVPLRVYVDNCVATLAPDATANPRYAFIENHGCLIDARVTGSTSRFMTRSAENKLQFQLEAFRFQGAESGLLYITCHLRATSTAVAIDSDHRACSYISGWREAGGKDGVCSSCESGGFGPAPSGGSVGGGGSFGGGSSLSTPGRKSRDVNEF…	in this study	ATGGTGATGAAGTTTTCTCCTGTGTGCCTTGTGGCACTGGCCTTGCTGGGCAGCGTATGTGATGCTCAGTATGGCTCAAAACCCAAATACCAGAGGCCATCACCACCTGTGAAACAGGAGCCCAAGGGACCGCCCCAACAGTCAAAACAGACATTTGAGAAACCACTCACCTGGACATACCCTGAAGATCCCAGGCCTGAGCCACAACCTGATGTGCCTTTCGAGCTACGGTATCCAGTTCCAGCTGCAACTGTTGCTGTCGAGTGCAGAGAGAGGGATGCTCATGTCGAGGTCAGGAGGGACTTCTTTGGAATTGGCCAGTTCATCAATCCTGCCGACCTTACCCTGGGAACCTGTGGTGCTGTCGCAGAGGACACTGGTGCTCAAATACTGATTTAT…	in this study	>TratraChgH	MEKHWSSTSLVALALLGSFVVRNVEAQSSTWQDPPTHFSKKALPPQAPKVLPRPDPPQVLPPSPPKTPQYPHVPAPPPKVFPRPGPPQVLPPSPPKTPQYPHVPAPPPKVLPRPERPQVLPPRPPDNPKYPHVPKYPNTPQAYHDQFSQEPKVPERQRPAVPGLTKPEPAQSCEVAQNVRVPCGGADISAAGCEAINCCFDGRQCFFGKAVTVQCTKDAQFIVVVARDATLPNIDLESISLLGEGQGCTHVDSNSEFAIYQFPVTACGSLVMEEPGVIIYENRMSSSFEVGVGPLGAITRDSHYDVLFQCRYIGTSVETVVAEVLPLDIPPPGVAAFGPIEVQLRLANGQCHTKGCNELDVAYTSYYMDTDYPVTKPLRDPVYVEVQLMGKTDPLLVLT…	in this study	ATGGAGAAGCATTGGAGTTCCACCTCTTTGGTGGCACTAGCACTGCTCGGCAGCTTTGTTGTGAGAAATGTAGAGGCTCAAAGCTCGACGTGGCAGGACCCTCCAACGCATTTTTCCAAGAAAGCTCTACCTCCTCAGGCACCAAAGGTTCTTCCACGCCCTGACCCCCCGCAAGTTCTGCCTCCTTCACCTCCAAAGACTCCTCAATATCCTCACGTGCCAGCTCCACCACCAAAGGTTTTTCCACGCCCCGGCCCCCCGCAAGTTCTGCCTCCTTCACCTCCAAAGACTCCTCAATATCCTCACGTGCCAGCTCCACCACCAAAGGTTCTTCCACGTCCTGAACGCCCACAGGTCCTGCCACCTCGACCACCAGATAATCCTAAATATCCTCATGTG…	in this study	>TratraAlv	NMLFQEDRNAVQTLWMDAIVYYTISHELADRESNIYAAFKMISDFTCIRFVPRTTELNYLKFLNGKGCKSFVGCRGGDQAVYYGRSCSVGNLCHEIIHALGLHHEHTRKDRDQYITVQWSHIIPARKKDFKVKRGNTQNLPYDVNSIMHYGEHFFSVDGSPTILPQQSGVQMGQRTHLSPLDIQRLNKLYHC	in this study	AACATGTTGTTTCAGGAGGACAGGAACGCTGTGCAGACTCTGTGGATGGACGCCATCGTCTACTACACCATCAGTCATGAGCTGGCCGATCGAGAGTCAAACATCTACGCCGCCTTCAAAATGATATCGGACTTCACGTGTATTCGCTTCGTCCCACGAACCACAGAGCTCAACTACCTGAAGTTCCTCAACGGCAAAGGCTGTAAGTCGTTTGTGGGCTGTCGTGGAGGAGATCAGGCTGTTTACTACGGCCGGTCGTGCAGCGTGGGGAACCTGTGTCACGAGATCATCCACGCGCTGGGATTACATCACGAACACACACGCAAGGACCGGGATCAGTACATCACAGTGCAGTGGAGTCACATCATCCCAGCTAGAAAGAAGGACTTCAAGGTGAAA…	in this study	>TratraNas4	LQSDRNAVERTWLTPDIPYAISSELAGRTDDILAAMAMVSEQTCVKFFKRTNEKNYLLFKTSRGCSSYVGFIGGEQPVFVGPPCRVGNIAHEILHALGFHHEHTRMDREQYVTVLPHNIMAGMESNFKQHPGQTFNLSYDIGSILHYGSGFFSANGLPTIVTNDDVKEKMGQRKKMTKTDVQRVRQLYNC	in this study	CTGCAGAGCGACAGGAACGCCGTGGAGAGGACATGGCTGACGCCCGACATCCCGTACGCCATCAGCTCGGAGCTCGCCGGAAGGACGGACGACATCCTTGCTGCCATGGCGATGGTGTCTGAGCAAACCTGTGTGAAGTTCTTCAAAAGAACGAATGAGAAGAACTACCTGTTGTTCAAGACAAGCAGAGGTTGTTCCTCGTACGTGGGGTTTATCGGCGGCGAGCAGCCCGTGTTCGTCGGGCCTCCGTGTCGCGTCGGTAACATCGCTCACGAGATCCTCCACGCTCTGGGTTTCCACCACGAACACACGAGGATGGACCGCGAACAGTACGTCACCGTGCTGCCCCACAACATCATGGCAGGGATGGAGAGCAACTTCAAACAACATCCAGGTCAA…	in this study	>TratraHCE	MTPSASLLLLLLLGLSQALPLQEEGSAEEDDTIDITTRILTSNNGTDEILLEGDLLAPRTRNAMVCWSQSCLWRKASNGYVTIPFTISREFTSWEKQKIDSAMKSYHSRTCIRFVPRQNEYDYISIESKAGCFSALGKEGGRQILSLNRQGCMYHGIIQHEINHALGFQHEQTRSDRDQYVRINWQNINQQMSYNFYKENTNNLNTPYDYSSIMHYGRTAFSVNGYDSITPIPDPNVQIGQRQGMSYWDIMRINMLYGC	in this study	ATGACTCCCTCtgccagcctgctgctgctgctcctgctcggCCTCTCTCAGGCTCTTCCTCTccaggaggaaggaagtgcaGAGGAAGATGACACCATCGACATCACCACCAGGATCCTCACTTCCAACAATGGCACCGATGAGATCCTGCTGGAAGGAGACCTGCTAGCTCCCAGAACCAGAAACGCCATGGTGTGCTGGTCCCAGAGCTGCCTGTGGAGGAAGGCCTCCAACGGCTATGTGACAATCCCCTTCACCATCAGCAGGGAGTTCACCAGCTGGGAGAAGCAGAAGATCGACTCTGCCATGAAGTCCTACCACAGCAGGACCTGCATCCGCTTCGTCCCCCGTCAGAACGAGTACGACTACATCAGCATCGAGAGCAAAGCTGGATGTTTC…	in this study	>TratraLCE	MDFKSAASLLLLLLAGLCTAHQGDVKISMDGSTKEDITTTILRMNNGSTDFLMEGDVMIPRTRTAMKCFNKEYSCLWAKSPNGNVEVPYIISAKYDFAEKSEILSAFKDFELKTCIRFVPRARQIAYLSIQPRYGCASLLGRVGDKQVLSLQRFGCVRKGIVQHELLHALGFYHEHTRSDRDSYIKINWDNVIEYFSYNFKKMDTNNLNTPYDYSSIMHYGRTAFGRYNAETITPIRNPNAAVGQRESLSEIDVYRVNKLYQC	in this study	ATGGACTTTAAATCAGCCGCTTCTCTTCTCCTCCTGCTGCTGGCGGGCCTGTGCACCGCTCACCAAGGCGACGTAAAGATCTCGATGGATGGGTCCACTAAGGAGGACATTACCACCACGATTCTGAGAATGAACAATGGATCTACAGATTTTCTGATGGAAGGAGACGTGATGATTCCACGAACCAGGACTGCCATGAAGTGCTTTAATAAAGAATACTCCTGTCTGTGGGCCAAATCTCCTAATGGGAACGTGGAAGTCCCTTACATCATAAGTGCTAAATACGACTTCGCTGAAAAGAGTGAGATCTTATCCGCTTTTAAGGACTTTGAATTGAAAACCTGCATTCGCTTCGTTCCACGTGCGCGCCAGATAGCGTACCTGAGCATCCAACCACGA…
Lates calcarifer	other Carangaria	GCA_001640805.1	doi: 10.1371/journal.pgen.1005954	XP_018519423	>LatcalChgHm	MAMKLIYGCLLAVALFGYLADAQYLAQPQKHQEPKQPSKTKLPSTEIFHSCEVDDQYKIQCGASDISAAGCEAINCCFDGRKCYYGKYVTLQCTKDAQFIVVVARDATLPNIDLDSISFYSNDQRCGPVGTTSAFAIYQFPVTACGTIVKEEPGVIIYENMMASSFEVTIGDRGAITRDSHYSLLIQCRYIGNSVEAVVIEVGPVPPPHSVAAPGPLRVELRLGNGQCTVKGCVEEEVAYSSYYVDADYPITKVLRDPVYVEVRMLERTDPNIVLTLGRCWATCDPYPHSLPQWDLLIDGCPYRDDRYLTTLVPVAASSEVLYPTHYRRFFFKMFTFVTTTNAANPNKGTPADTPVFVPVKEKVYIHCDVAVCQPSLQNNCEPRCFRKRRDIAASVQRG…	XM_018663907.2	ATGGCAATGAAGCTAATTTATGGTTGTCTTCTGGCAGTGGCCCTGTTTGGCTATCTGGCTGATGCTCAATATCTTGCACAGCCTCAGAAGCACCAAGAGCCCAAGCAGCCCTCAAAGACCAAGCTGCCTTCTACAGAAATATTTCACAGTTGTGAAGTGGATGATCAATACAAGATACAGTGTGGGGCTTCTGACATCTCTGCTGCAGGGTGTGAAGCTATAAACTGCTGCTTTGATGGACGCAAGTGCTATTATGGCAAATATGTGACTCTCCAGTGCACCAAGGACGCCCAGTTCATCGTGGTGGTGGCCAGAGATGCCACCCTACCCAACATTGACTTGGACTCAATTTCTTTCTATAGCAATGATCAAAGGTGCGGTCCTGTTGGAACCACTTCA…	XP_018519422	>LatcalChgL	MVMKCTAVCLVVLALLGSLCDAQWTEGLYKPSRPKHQKPSPPNKQEPKVVPIDPQQSKQTFEAPLKWSYPVDPTPKPQPEVPFELRYPVPAASVAVECREKIAHVEVKRDMFGIGQLINPNDLKLGECSVTGEDSSAQVLIFQVELHDCGSSLEMREESLVYTFTLNYNPGSLGESGVVRTSKAVVIAECHYPRKHNVSSGPIDPVWIPFSTVKVAEEFLYFTLTLMTDNWQNQRPSYQYFLGNIINIEAAVMQYYHVPLRVYVHSCVATLSPDPSSNPRYAFIENHGCLLDARITGSSSRFLPRSAENKLQFQLEAFRFQGADSGLLYITCHLKATSTAVSIDGEHRACSYINGWKEASGVDSACASCESSKIESSGTSSVGSTNSWVTGGGSSGLST…	XM_018663906.2	ATGGTGATGAAGTGTACTGCTGTGTGCCTTGTGGTGCTGGCCTTGCTTGGCAGCTTATGTGATGCTCAGTGGACAGAGGGTCTTTACAAGCCCTCAAGACCTAAACACCAGAAGCCATCACCACCCAACAAACAGGAGCCCAAGGTTGTGCCTATAGATCCCCAACAGTCAAAGCAGACATTTGAAGCACCACTCAAATGGAGCTACCCTGTAGATCCCACGCCAAAGCCCCAGCCTGAGGTGCCTTTCGAACTGAGATATCCTGTTCCTGCTGCAAGCGTTGCTGTCGAGTGCAGAGAGAAGATTGCTCATGTGGAAGTCAAGAGGGACATGTTTGGGATTGGCCAGCTCATCAATCCTAACGACCTTAAACTAGGAGAGTGTTCTGTTACCGGAGAG…	XP_018519618	>LatcalChgH	MAKWSVTSLVALALLGCVVGTDVEEAQDFTWRRPATSKGATPPQTPKIPKRPEPPQVLPPQYPKTPKVKPGPAPTYPQNPQAYHDQSPQQPKVILPKPPPLPAQSCEVAQNMRVPCGRRDISPSECEAINCCCDGQQCYFGKAVTVQCTKDAQFIVVVAKDATLPNLDLETVSLLGGGQGCTHVDSNSGFAIYHFPVTACGSIVMEESGVIIYENRMTSSYEVLISELGGITRDSHYELLFQCRYIGTSVEALVVQVFPIDNPPLSVAAPGPVKVQLRLANGQCHTKGCNEVDVAYSSFYTEADYPVLKVLRDPVYVEVQLLEKTDPLLVLTLGRCWANTSPYPHNLPQWDILIDGCPYRDDRYLSSVVPVDFSSGLDFPSHYRRFLFKMFTFVETDSM…	XM_018664102.2	ATGGCAAAGTGGAGTGTCACTTCTTTAGTGGCACTAGCACTGCTAGGCTGTGTGGTTGGAACAGATGTAGAGGAGGCTCAGGACTTTACGTGGCGGAGGCCTGCAACATCGAAGGGAGCTACACCTCCGCAGACACCAAAGATTCCTAAGCGTCCTGAACCGCCACAAGTTCTTCCGCCTCAATATCCTAAAACGCCAAAGGTCAAACCAGGTCCAGCACCAACGTATCCTCAAAATCCTCAAGCATACCATGATCAGTCTCCCCAGCAGCCAAAGGTCATTCTACCAAAGCCACCACCACTTCCTGCCCAGAGTTGTGAGGTGGCACAAAACATGAGAGTCCCATGTGGACGTCGTGATATCTCTCCTAGTGAATGTGAAGCCATAAATTGCTGCTGT…	XP_018542851	>LatcalAlv	MWFLVFICVSTVGGAPLNQSQDAATPTTGNVTVTSVLDVPQTASTESPTGPLNDTHNATSPTPGVTVSVFLDPPQRASAETLEELQDDMIVQEGDILIPEDRNAVQTLWAGAVVPFTISDDLADRASNIYAAFKMISDFTCIRFQRHTTELNYLKFLNGRGCASFVGCRGGAQAVYFSRSCSVGNLCHEIIHALGLHHEHTRKDRDQYITVQWQSIMPGRQKNFKVKSGNTLNLPYDLNSIMHYGQFFFSADGSPTVLSKQSGGQMGQRTHLSPLDVQRLNRLYHCDE	XM_018687335.2	ATGTGGTTTCTGGTTTTCATCTGCGTTTCAACAGTTGGTGGTGCGCCCTTAAATCAATCCCAGGATGCTGCTACTCCTACCACAGGTAATGTTACTGTCACTTCTGTGCTTGATGTGCCACAGACGGCCTCTACAGAATCTCCAACAGGTCCTTTAAACGACACCCACAATGCAACAAGTCCTACTCCAGGTGTGACTGTTTCTGTCTTCCTCGATCCACCACAGAGAGCCAGTGCAGAAACATTAGAAGAGCTTCAAGACGACATGATTGTCCAAGAGGGAGACATTTTGATTCCGGAGGACAGGAACGCTGTACAGACTCTGTGGGCGGGTGCGGTCGTACCGTTCACCATCAGTGATGACCTGGCTGATCGAGCGTCAAACATCTACGCCGCCTTT…	XP_018550401	>LatcalNas4	MLYLLLTAVLFAENLKDVDSSPIRVQEANKARQENWLIKAVHYMESNPETLEELMSKDYAVLEGDMILSSDRNAVGGIWPTKEIPYVISPELASRTDDFLSAMAMVSEHTCISFHKRTTETNYLLFKTGKGCASYVGFIGGEQPVFIAPPCMVGNIVHEILHALGFHHEHTRTDREKHITILSHNIMEGMERNFKKQQGKTFDLPYDITSIMHYGSGFFSANGLPTIVPKKDEKKMGQRVKMTPLDAERVGHLYHCDATDTETKQTERKRSEAEEEQDSNIHTEIHSVKVSYPSTTSSRNQGHTASTSASLHHLNTATRG	XM_018694885.2	ATGCTGTATCTACTGCTTACTGCGGTTTTATTTGCTGAAAACCTTAAAGATGTCGACTCCAGTCCGATACGGGTGCAGGAAGCCAACAAAGCTCGGCAGGAGAACTGGCTCATCAAGGCAGTGCATTATATGGAGTCTAACCCTGAGACTTTAGAAGAACTGATGTCCAAGGACTACGCAGTGTTGGAGGGTGACATGATTCTGTCAAGTGACAGGAACGCAGTGGGAGGAATATGGCCGACAAAGGAGATCCCATACGTCATCAGCCCAGAGTTAGCCAGTCGGACAGACGACTTCCTCTCTGCTATGGCAATGGTGTCTGAACACACCTGTATCTCCTTCCACAAAAGAACCACTGAGACCAACTACCTGCTCTTCAAAACTGGCAAAGGTTGTGCT…	XP_018552900	>LatcalHCE	MTLSASLLLLLLLGLSQAHPLQEEGVEEDTVDITTRILTSNNATNEILLEGDLLAPRTRNAMMCWSQSCLWKKASNGYVMIPFTMSNEFTGWEKQKIDNAMKSFHSSTCIRFVPRQNEYDYISIENRGGCFSALGREGGRQVLSLNRQGCLYHGIIQHEINHALGFQHEQTRSDRDYYVKINWENIDPQMAYNFYRESTNNLNTPYDYSSIMHYGRTAFSIQYGRETITPIPDPNVQIGQRQGMSYWDIRRINTLYGC	XM_018697384.2	ATGACTCTCTCTGCCAGCCTGCTGCTGCTGCTCCTGCTCGGCCTCTCTCAGGCTCATCCTCTCCAGGAGGAAGGAGTCGAAGAAGACACCGTCGACATCACCACAAGGATTCTTACTTCCAACAATGCCACCAATGAGATCCTGCTGGAAGGAGATCTGCTAGCTCCCAGAACCAGAAACGCCATGATGTGCTGGTCCCAGAGCTGCCTGTGGAAAAAAGCCTCCAATGGATATGTGATGATCCCCTTCACCATGAGCAATGAGTTCACCGGCTGGGAGAAGCAGAAGATCGACAATGCCATGAAGTCCTTCCACAGCAGTACCTGCATCCGCTTCGTCCCCCGTCAGAACGAGTACGACTACATCAGCATCGAGAACAGAGGCGGATGTTTCTCTGCT…	XP_018551653	>LatcalLCE	MDCKATVSLLLLLLGISNAHHGNDHGADNEIPADRSAMEDITATILRMNNGSSNFMLEGDILMPRSRTAMKCLNEKYSCLWPKSPNGIVEIPFLISEKYDDSERSLILTSMKDFETKTCIRFIPRWSQVAYLNIEPRFGCASLLGYVGDKQGLSLQRFGCVQKGIIQHELLHALGFYHEHTRSDRDQYVKINWENIHEYFAYNFDKKDTDNLNTPYDYSSVMHYGKTAFGINGLETITPIPDPSAPIGQRNGLSDIDILRINRLYQCWNYFK	XM_018696137.2	ATGGACTGCAAAGCAACAGTTTCTCTTCTTCTCCTCCTGCTGGGCATCAGTAATGCTCACCACGGAAATGATCATGGTGCTGATAATGAGATCCCAGCAGATAGGTCTGCTATGGAGGACATTACTGCAACTATTCTGAGAATGAACAATGGATCTAGTAACTTCATGCTGGAAGGAGACATTTTGATGCCAAGAAGCAGGACTGCTATGAAGTGCTTAAATGAAAAATATTCCTGTCTGTGGCCAAAGTCTCCTAACGGGATTGTGGAAATCCCTTTCCTTATCAGTGAAAAATATGATGACTCTGAGAGGAGTCTGATATTAACTTCCATGAAGGACTTTGAAACAAAAACCTGCATTCGCTTCATCCCACGCTGGAGTCAGGTGGCATACTTGAAC…
Anarrhichthys ocellatus	Scorpaeniformes	GCA_004355925.1	doi: 10.1371/journal.pone.0243273	XP_031720956	>AnaoceChgHm	MAMKLICGCLLAVAMIGYLADAQYQPTKPQNLWPPKPQVTALNPWPPKPQVTPLNPWPLKPQATSQNPWPLKPQLHPLSPQHPQVSPPSPWKPQVSPPSPWNPQVSPPSPWQPQVSPKPLHPTDTVHSCEVADQYKIPCGASGTTALACGALNCCFDGQSCYYGKAVTLQCTKDGQIIVVVARDATLPYLDLDSISFLGNDENCSPVGTTSAFAIYQFPVTACGTVKNDEPGILIYENRMSSTYEVAMGPYGIITRDSQYELVFQCRYVGSSIEALVVEVGLVPPPPPVAAPGPLRVELRLGNGQCTMKGCMEEDVAYNSFYVDSDYPVTKVLRDPVYVEVRMLERTDPNLVLTLGRCWATSNPYAHSLPQWDLLIDGCPYRDDRYQTVLIPVNSPDIL…	XM_031865096.1	ATGGCAATGAAGTTGATTTGTGGTTGTCTTCTGGCAGTTGCCATGATTGGCTATCTGGCTGATGCTCAGTATCAGCCAACTAAGCCACAGAATCTGTGGCCCCCGAAACCTCAGGTGACTGCACTGAATCCGTGGCCCCCGAAACCTCAGGTGACTCCACTGAATCCGTGGCCCCTGAAACCTCAGGCGACTTCGCAGAATCCATGGCCCCTGAAACCTCAATTGCATCCGCTGAGTCCCCAGCATCCTCAGGTGTCTCCGCCGTCTCCGTGGAAGCCTCAGGTGTCTCCGCCGTCTCCGTGGAATCCTCAGGTGTCTCCGCCGTCTCCGTGGCAGCCTCAGGTGTCTCCCAAGCCTCTGCATCCGACAGACACAGTTCACAGTTGTGAAGTGGCTGAT…	XP_031719722	>AnaoceChgL	MVMKCTAVCLMALTLLGSFCDAQYQKPGKPPLDLQQTRQSFEKPLTWRYPTDPKPEVPVDVPFELRHPVPAATVAVDCREKITHVEVKKDLFGTGQYINPADLTLGNCGAVGEDNNAQVFIFEAELQDCLSSLAMTEDSLIYTFMLNYVPRPLGGSPVVRTSQAAVIVECHYPRKHNVSSLGLDPQWIPFSAVKVAEEFLYFTLKLMTDNWQYERPSYQYYLGDVINIQAVVKQYFHVPLRVYVDSCVATLSPDMSSSPRYAFIDHYGCLLDGRITGSDSKFMSRSADNALQFQLEAFKFQGSDSGMLYITCHLKATCATHLIDESHRACSWNNGWNEASGINGVCGSCEVPGLGLPLTSTSTSISTSTRLTPGRKVRDVFESEVVEWEGDVTLGPIPI…	XM_031863862.1	ATGGTGATGAAGTGTACTGCTGTGTGCCTTATGGCACTGACCTTGCTTGGCAGCTTCTGTGATGCTCAATACCAGAAGCCAGGAAAACCTCCCCTGGATCTCCAACAGACGAGGCAGTCATTTGAGAAACCTCTTACCTGGAGATACCCTACAGATCCCAAGCCTGAGGTCCCAGTCGATGTGCCTTTCGAGCTGAGACATCCTGTTCCTGCTGCAACTGTTGCTGTCGATTGCAGAGAGAAGATTACTCATGTGGAAGTCAAGAAGGACCTGTTTGGGACAGGCCAGTACATCAATCCTGCTGACCTTACTCTGGGAAACTGTGGTGCTGTCGGAGAGGACAATAATGCTCAAGTGTTCATTTTTGAGGCAGAACTGCAGGATTGTCTCAGCTCATTA…	in this study	>AnaoceChgH	MVKCWSVPSLVALALLGCLIHTYPSLAGHKGGQTIQLPENPSPGWPPWKPPHTVSSHPPSSSWPPAPPPNPHGPPWNPWPPKPDQKPHYPPHPGHHHHDVYWKLQYAHHDQATQNPKIPLTLSNQTPIPAQSCDVALSVRIPCGGPDVSADGCRAINCCFEGQHCYFGKAVTVQCTKDGQFIVVVARDATLPNIDLESITLLEQGTGCTHVDSNSAFAIFNFPVTDCGSTVMEEPGVIIYENRMSSSYEMGVGPLGIITRDSQYELLFQCRYIGTSVETVVVEVLPLLNPPLPVAGLGPIRVYLKLANGQCSVKGCNEVDVAYTSYYTEADYPVAKVLRDSVYVEVHLHEKTDPNLILTLGRCWTTTSPNPHSLPQWDILIDGCPYKDDNYLTTLVPVG…	in this study	ATGGTAAAATGCTGGAGTGTACCCTCTTTAGTGGCACTAGCACTGCTAGGGTGCTTAATCCATACATACCCTTCACTTGCAGGCCATAAGGGCGGTCAGACAATCCAATTACCAGAAAACCCTTCACCAGGGTGGCCTCCTTGGAAACCTCCACATACTGTATCGAGCCATCCACCATCGTCTTCTTGGCCACCGGCTCCTCCACCAAATCCACATGGCCCTCCATGGAATCCTTGGCCTCCAAAGCCAGACCAAAAGCCACATTACCCTCCCCATCCCGGTCATCATCATCACGATGTCTATTGGAAATTACAATATGCACATCATGATCAGGCGACGCAGAACCCGAAAATCCCACTGACACTGTCCAACCAAACGCCGATTCCTGCCCAGAGTTGT…	XP_031697545	>AnaoceAlv	MWFLVFICAATAVGGVPVHPTQEASSYFTDNMTVTSTLDVSKPAPTAALQVDVIPLNHTQNGTSPAAGNVTSMLEPQRDSAETLEDFQENKILDEGDILIPEDRNAVESLWVDAVMPYTISSELAHRKVDIVSAFKMISDVSCIRFRQHTTEHNYLTIQDGKGCASFVGCQGGVQPVYFGQTCGVGNLCHEIIHALGLHHEHSRSDRDQHITVQWQNIKAGKERYFKVKRGNTLNLPYDHNSIMHYGPYFFSQGGGPTVLSKQSGVHMGQRTHLSNLDIQKLNKLYHCDEQMKWQGLG	XM_031841685.1	ATGTGGTTTCTGGTCTTCATCTGCGCGGCGACAGCTGTTGGTGGTGTACCCGTACATCCAACCCAGGAGGCTTCCAGTTATTTCACAGATAATATGACCGTCACTTCTACGCTTGATGTGTCCAAGCCAGCCCCTACAGCAGCTTTGCAAGTTGACGTCATCCCCTTGAATCACACCCAGAATGGGACGAGTCCTGCAGCAGGTAACGTGACTTCAATGCTTGAGCCACAGCGGGACAGTGCAGAGACTTTGGAAGACTTTCAAGAAAACAAAATTCTCGACGAGGGAGATATTTTGATTCCGGAGGACAGGAATGCTGTGGAGTCTTTGTGGGTGGACGCCGTCATGCCTTACACCATCAGTTCTGAGCTGGCTCATCGAAAGGTTGATATCGTCTCT…	XP_031733945	>AnaoceNas4	MLLLVLAALLVVPHVACSPLRGEREAAQKDPLIKVQRYMKSNPETLEELMTEKHAVLEGDMVLSSDRNAVRTSWPTTAIPYTISPELVGRTADILSAMAMVSEHTCVSFPKRSSESSYLHFIISRGCASFVGFGGGEQPLFIGPECIVGNIVHEILHALGFHHEHTRMDRDVYIKVLFNNIMEGREKNFHKVPGTTFDLGYDVNSILHYGSRFFSANGDRTIVPNEYVQNMGQRVKMTEGDIQKVRRLYNCESPKAEEESVVMKETMDDATNGTSSDQSSSLQQLNSTTRGQNITSY	XM_031878085.1	ATGCTGCTCCTCGTCCTCGCTGCGCTGCTCGTTGTTCCACATGTGGCCTGCAGTCCTCTACGGGGGGAACGAGAAGCCGCTCAGAAGGACCCGCTCATCAAAGTACAGCGTTATATGAAGTCCAACCCAGAGACTCTAGAAGAGCTGATGACGGAGAAGCACGCCGTGCTGGAGGGCGACATGGTTCTGTCTAGCGACAGGAACGCAGTGAGAACCAGCTGGCCCACGACAGCGATCCCGTACACCATCAGCCCAGAGTTGGTCGGTCGGACAGCTGACATCCTCTCTGCTATGGCGATGGTGTCTGAACACACCTGTGTGTCGTTCCCCAAGAGAAGCTCTGAGAGCAGCTACCTGCACTTCATCATCAGCAGAGGGTGTGCGTCGTTCGTCGGCTTC…	XP_031697533	>AnaoceHCE	MNMTPSANLLLLLFGLSQAYPIMEEGSGAEAQVDEDDTVDISTRILTSNNGTNEILLEGDLLAPSTRNAMTCWSQKCLWKKASNGLVTIPFTINSQFTSRERQSIDRAMKAYHSSTCLRFVPRRNENDYISVENKAGCFSSLGRTGGRQVLSLNRQGCVYYGIIQHEINHALGFQHEQTRSDRDNYVRINWENINPQMAYNFHKQDTNNLNSPYDYSSIMHYGKTAFSIQHGKDSITPIPNPNAQIGQRKGMSHWDVKRINLLYGCQ	XM_031841673.1	ATGAATATGACTCCCTCTGCCAACCTGCTGCTGCTCCTGTTCGGCCTCTCTCAGGCCTATCCTATAATGGAGGAAGGAAGCGGAGCAGAGGCCCAAGTGGACGAAGATGACACCGTCGACATCAGCACCAGGATTCTGACCTCCAACAACGGCACCAATGAGATTCTGTTGGAAGGAGACCTGTTGGCTCCCAGTACCAGAAACGCCATGACGTGCTGGTCCCAGAAGTGCCTGTGGAAGAAAGCCTCCAACGGCCTGGTGACGATTCCCTTTACCATAAACAGTCAGTTCACCAGCAGGGAGAGGCAATCGATCGACCGCGCTATGAAGGCCTACCACAGCAGCACCTGCCTCCGCTTTGTCCCCCGTCGGAACGAGAATGACTACATCAGCGTTGAG…	in this study	>AnaoceLCE	MDLKATFSLFLLLLSGLCCAQQGIDHGTDNVEDLSQTILRMNNGSRDTLLEGDVLIPKTRNAMKCINKVYSCLWQKSANGFVDIPFLISTKYDNTERNEILSAIKDFEDKTCIRFIPHAAQRAYISIEPKSGCFSLLGRIGDKQVVSLQRFGCIKRGIIQHELLHSLGFYHEQNRSDRDGYVRINWDNLHKYFKLNFQKKITNNLNTPYDYTSVMHYGRTAFGKNGKETITPIPDSSVAIGQRDEMSKIDILRINRLYSC	in this study	ATGGATCTCAAAGCAACGTTTTCTCTTTTTCTGCTGCTGCTTTCGGGCCTCTGTTGTGCTCAGCAGGGCATTGATCATGGTACTGATAATGTGGAGGACCTAAGCCAAACTATTTTGAGGATGAACAATGGATCCAGGGATACTCTGCTGGAAGGAGACGTGTTGATTCCAAAAACCAGGAATGCTATGAAGTGCATTAATAAAGTATATAGCTGTCTGTGGCAGAAGTCTGCTAACGGGTTCGTGGATATCCCTTTCCTCATAAGCACCAAATATGACAACACCGAGAGGAATGAGATTTTAAGCGCCATAAAGGACTTTGAAGACAAAACCTGCATTCGCTTCATTCCACATGCTGCTCAGAGGGCGTACATAAGCATTGAACCAAAATCTGGTTGT…
Anoplopoma fimbria	Scorpaeniformes	GCA_027596085.2	doi: 10.1093/g3journal/jkad089	XP_054475767.1	>AnofimChgHm	MAMKLICGCLLAVAMLGCLADAQYPQYPQQPKQPQQPKQPQRPQVPQVPQVPQQPQRPQVPQQPQQPKQPQRPQVPQVPQQPQRPQVPQQPQQPKQPQWPQQPQQPKLPQRPQVPQQPQQPQQPKQPQRPQVPQQPQGPQQPQQPKQPQWPQQPKLPQRPQVPQQPQQPQQPNQPQWPQVPQEPQQPKQPQWPQVPQEPQQPKQPQWPQQPQQPQQPKQPTTTFNTCEVSDYYKVQCGASGISASDCDAINCCFDGKMCFYGKAVTLQCTQDAQMIVVVARDATLPNIDLESITFLGNDPNCNPVDTTSVFAIYQFPVTSCGTSMMEEPGVLIYENRMTASYEVAIGPYGIITRDSSYDLTVQCRYIGTSVEALVIEVGLVPQPPPVAAPGPLRVELRL…	XM_054619792.1	ATGGCAATGAAGCTCATTTGTGGTTGTCTTCTGGCAGTTGCCATGCTTGGCTGTCTGGCTGATGCTCAGTATCCCCAGTATCCCCAGCAGCCCAAGCAGCCTCAGCAGCCCAAGCAGCCTCAGAGGCCCCAGGTGCCCCAGGTGCCCCAGGTGCCCCAGCAGCCTCAGAGGCCCCAGGTGCCCCAGCAGCCTCAGCAGCCCAAGCAGCCTCAGAGGCCCCAGGTGCCCCAGGTGCCCCAGCAGCCTCAGAGGCCCCAGGTGCCCCAGCAGCCTCAGCAGCCCAAGCAGCCTCAGTGGCCCCAGCAGCCTCAGCAGCCCAAGCTACCTCAGAGGCCCCAGGTGCCCCAGCAGCCTCAGCAGCCTCAGCAGCCCAAGCAGCCTCAGAGGCCCCAGGTGCCC…	XP_054475776.1	>AnofimChgL	MVMKWTAVCLVALALLGSFCDAQYWEAAPNSQKPTYQEPAPSKENHNELQQVKQTFEKSLTWTYPAPPPPEPVVEVPFEMRYPVPAATVAVDCREKIAHVEVKKDMFGIGQLINPADLSLGNCGAVAEDSADQVLIFESELHDCLSTLVLSEDALIYTFTLNYVPQPVGPSPVVRTSQAAVYVECHYPRKHNVSSLPLNPLWIPFSAVKVAEEFLYFTLKLMTECLRYERPSYQYFLGDTITIEAVVKQFFHIPLRVYVDSCVATLSPDASSSPRYAFIDNYGCFIDAKLTGSDSKFLVPTEMNKLQFQLEAFRFQGAESGLLYITCHLKATSAAFQTDSQHRACSWINGWKEISGADATCGSCESGGSGTGSGPSTGGLGDPMEAGSWGGRKIRDTSQ…	XM_054619801.1	ATGGTGATGAAGTGGACTGCTGTGTGCCTTGTGGCACTGGCTTTGCTAGGCAGCTTCTGTGATGCTCAGTATTGGGAAGCTGCTCCCAATTCCCAAAAGCCTACATACCAGGAGCCAGCGCCCAGCAAAGAGAACCACAATGAGCTCCAACAGGTAAAGCAGACATTTGAGAAATCTCTCACCTGGACATACCCTGCACCTCCTCCGCCTGAGCCCGTAGTTGAAGTGCCTTTCGAGATGAGATATCCTGTTCCTGCTGCAACAGTTGCTGTCGATTGCAGAGAGAAGATTGCTCATGTGGAAGTCAAGAAGGACATGTTTGGGATAGGCCAGCTCATCAATCCTGCTGACCTTAGTCTGGGAAACTGTGGCGCTGTTGCAGAGGATTCGGCTGATCAA…	XP_054475403.1	>AnofimChgH	MAKRWSVTSLVALALLGCLVGTEVEAQDSRWQKPVPSMAKGAPPPQAQQELSHPQMPQVQPPQQMAPQDPQWSQWPQVQPPPQQIAPQYPQRPQVQPPPQQIAPQYPQRPQVQPPPQQPQYPQRPQVPPPTQQKAPQYPQRPQVQPPTTQHKAPQYPQYPQRPQVQPPTTQQKAPQYPQRPQVQPPTTQQKVPQYPQRPQVQLPTTQQKVPQYPQRPQPSVPLQPSFQSCEVAVSQKVPCGSADISAAGCEAISCCFNGQQCYFGKAVTVQCTMDAQFIVVVARDATLPNIDLESISLLGQGQGCTHVDSNSGFAIYNFPVTSCGSLVMEEPGVIIYENRMSASYEVGVGPLGVITRDSHFELLFQCRYTGTSVETVVAEVLPLLDPPLPVAAMGPISV…	XM_054619428.1	ATGGCAAAGCGCTGGAGTGTCACCTCTTTAGTGGCACTAGCACTGCTAGGGTGCTTAGTTGGGACAGAGGTAGAAGCTCAGGACTCAAGATGGCAGAAGCCTGTACCATCAATGGCAAAGGGTGCTCCACCTCCTCAGGCACAACAGGAACTCTCACATCCTCAAATGCCACAGGTCCAACCTCCACAGCAAATGGCTCCTCAAGACCCTCAGTGGTCACAGTGGCCACAGGTCCAACCTCCACCACAGCAAATTGCTCCTCAATACCCTCAGAGGCCACAGGTCCAACCTCCACCACAGCAAATTGCTCCTCAATACCCTCAGAGGCCACAGGTCCAACCTCCACCACAGCAACCTCAATACCCTCAGAGGCCACAGGTTCCACCTCCTACACAGCAA…	XP_054474002.1	>AnofimAlv	MQRCLGSQLLSLLKLCCTMWLLVFICMLTAVGGVPTHPTQEPTSNITDNVMSMPDVPKPATTAALQVSVGVIPLNTTQNVTSPAAGTVTSMLEPQLASAETLEELQEDIIIQEGDILMPEYRNAVKTLWPDAIMPYTISNELAHRRLNILSAFKMISDFTCIRFRPHTEEFNYLKFRDGKGCASFVGCQGGAQSLYYGSSCSVGNLCHEIVHALGLHHEHTRKDRDQYISVQWESVMPGKEGSFKVKDGNTLNLPYDLNSITHYGKYFFSENGSPTVLPKQSGTDMGQRTRLSDLDIERLNILYHCAERMKSL	XM_054618027.1	ATGCAGAGGTGTTTGGGTTCGCAGCTTCTGTCTTTGTTGAAGTTGTGTTGCACTATGTGGCTTCTGGTCTTCATCTGCATGTTGACAGCTGTTGGTGGTGTACCCACACATCCAACCCAGGAGCCTACCAGTAACATAACAGATAATGTCATGTCTATGCCTGATGTGCCGAAGCCAGCCACTACAGCTGCTTTACAAGTGTCAGTGGGAGTCATCCCCTTAAATACCACCCAGAATGTGACTAGCCCTGCAGCAGGTACGGTGACTTCAATGCTTGAGCCACAGCTAGCCAGTGCAGAGACATTGGAAGAGCTTCAAGAAGACATAATCATCCAAGAGGGAGATATTTTGATGCCGGAGTATAGGAATGCAGTGAAGACCCTGTGGCCTGACGCCATC…	XP_054468583.1	>AnofimNas4	MLHLILSALMFVEASKDVDSSPLREDGKASQEDWFIKVVNYMKSSPETVEELMTKKHAVVEGDLLLPKNRNAVESVWPTREIPFVISSELANQREDILSAMAMVSQHSCVSFHQRTSENSYLHYVSSRGCASYVGFIGGEQTLFVGPMCIVGNIVHEILHALGFHHEHTRMDREQFIKVLSHNIMEGKETNFEKQRGQTFDLRYDVTSIMHYGSGFFSVNSLPTIVAYANMEDMGQRHKMTETDMARVRLLYSCDFPKSETESSVVVEEEEEDENAHVLIHDVTKKKTSSNNKQDEGQTSAPPLHL	XM_054612608.1	ATGCTGCACCTGATCCTCTCTGCTCTGATGTTTGTTGAAGCCTCTAAAGATGTCGACTCCAGTCCTCTACGGGAAGATGGAAAAGCGTCTCAGGAGGACTGGTTCATCAAGGTGGTGAATTATATGAAGTCCAGCCCAGAGACTGTAGAAGAGCTGATGACGAAGAAACATGCAGTGGTGGAGGGAGACCTGTTACTGCCGAAAAACAGGAACGCGGTGGAGAGCGTCTGGCCGACTCGTGAGATCCCGTTCGTCATCAGCTCAGAGTTAGCCAATCAGAGAGAAGACATCCTCTCTGCCATGGCGATGGTGTCCCAACACTCCTGTGTGTCCTTCCACCAGAGGACCTCCGAGAACAGCTACCTGCACTATGTGAGCAGCAGAGGATGTGCGTCGTAC…	in this study	>AnofimHCE	MTPSASLLLLLLLGLSQALPFLEEGDEEEVPDTVDVTTRILTSNNGTDEILLEGDLLAPRTRNAMKC*SQNCQWKKASNGLVMIPFTVSREFTSWERQKIDNAMKAFNSWTCLRFVPRQNEYDYISIENKAGCFSALGRTGGRQVLSLNRQGCLYHGIIQHEINHALGFNHEQTRSDRDYYVRINWENINPQMAYNFYKQDTNNLNTPYDYSSIMHYGKTAFSIQFGKDSITTIPDTNVQIGQRRGMSYWDVVRINTLYGC	in this study	ATGACTCCCTCTGCCAGCCTGCTGCTGCTGCTCCTGCTCGGCCTCTCTCAAGCACTTCCTTTCCTGGAGGAAGGAGATGAAGAAGAAGTCCCAGACACCGTCGACGTCACCACCAGGATTCTGACCTCCAACAACGGCACCGATGAGATCCTGCTGGAAGGAGACCTGCTGGCTCCCAGAACCAGAAACGCCATGAAGTGCTGATCCCAGAACTGCCAGTGGAAGAAAGCCTCCAACGGCTTGGTGATGATCCCCTTCACCGTGAGCAGAGAGTTCACCAGCTGGGAGAGGCAGAAGATCGACAACGCCATGAAGGCCTTCAACAGCTGGACCTGCCTCCGCTTCGTCCCCCGTCAGAACGAGTACGACTACATCAGCATCGAGAACAAAGCCGGATGT…	XP_054473939.1	>AnofimLCE	MDLRAMSSLILLLLLGLCCAHQSNKNNCMTSVLLSLENVAEDLAETILRMNNGSTDFLLEGDVLIPRTRNAMRCFNKAYSCLWQKSANGNVEIPFRISQKYDYAERNKIMSAMKDFEVKTCIRFIPRAFQRAYLSIEPKYGCFSLLGRIGDKQVLSLQKFGCIDRGIIQHELLHSMGFYHEHTRSDRDQYVKINWNNIHKYYVNNFQKHDTNNLNTPYDYTSVMHYGRTAFGKFRSESITPFPDSSVAIGQRDGLSDIDILRINRLYKCWSYL	XM_054617964.1	ATGGATCTCAGAGCAATGTCTTCTCTCATCCTGCTGCTGCTTTTGGGCCTCTGTTGTGCTCACCAGAGCAATAAAAATAATTGTATGACTTCTGTTTTGCTTTCTTTAGAGAACGTAGCGGAGGACCTGGCGGAAACTATTTTGAGGATGAACAATGGATCTACGGATTTTCTGCTGGAAGGAGACGTGTTGATTCCAAGAACCAGGAATGCTATGAGGTGCTTTAATAAAGCATATAGCTGTCTGTGGCAGAAGTCTGCTAACGGGAACGTGGAAATCCCTTTCCGCATAAGCCAGAAATATGACTACGCCGAGAGGAATAAGATTATGAGCGCCATGAAGGACTTTGAAGTCAAAACCTGCATTCGCTTCATTCCACGTGCATTTCAGAGGGCGTAC…
Apeltes quadracus	Scorpaeniformes	GCA_021346845.1	doi: 10.1093/molbev/msab358	in this study	>ApequaChgHm	PLLPQKKLGVPLPAAPLHECQVVQEDKIQCGTADITAEHCENINCCFDGHQCFYGKAVTVQCTRDGQFVVVVARDATLPNIDTESVSLLDTEDPSCAPVDVTSAFAIFQFSATACGTTFKEEEGFIVYENHMSSSYEVGVGPRGSITRDSHFELLFQCRYSGTSVEALVMEVGAVPPPESVAGAGILRVELRLGSGKCQTKGCLEENAAYSTFYNHADYPVTKVLREPVYVEVLILDRSDPNLVLNLEHCWATANPNPQSIPQWDLLIDGCPYNDDRYLTTVLPIDGSSGLLHPTHHKRFVLKMFTFVDQSDFSPQK	in this study	CCTCTTCTGCCCCAGAAAAAGCTGGGGGTCCCTCTACCTGCAGCTCCCTTACACGAGTGCCAGGTGGTGCAGGAAGACAAGATCCAGTGTGGGACTGCAGACATCACTGCTGAGCACTGTGAGAACATAAACTGCTGCTTTGATGGTCACCAGTGCTTCTACGGGAAAGCGGTCACCGTGCAGTGTACCAGGGATGGCCAGTTTGTGGTGGTTGTGGCTCGAGATGCTACTTTGCCCAACATCGATACAGAGTCCGTCAGCCTGCTGGACACAGAGGACCCTTCATGCGCACCTGTGGATGTCACTTCAGCGTTTGCCATCTTTCAGTTCTCTGCGACTGCTTGTGGTACTACATTCAAGGAGGAAGAGGGTTTTATCGTGTACGAGAACCACATGTCT…	ND					ND					ND					ND					in this study	>ApequaHCE	MTPTASLLLLLLLGLSEANPLVDEGSEADDQMDQNDKVDIGAQILNSNNGIKEMLLEGDVLVPTTRNAMKCFSNQCFWNKDSNGQVTIPFTISSEFTSAEKQTINRALESFKSRTCIRFVPRRYENDHISIENLGGCYSSLGRVGGKQVLSLNRGGCVYHGVIQHEALHALGFNHEQTRSDRDSYVRINWENIEPRNAYNFQKQNTDNMNTPYDYSSIMHYGRTAFSINGRDSITPIPNANSQIGQRTDMSSWDIKRINTIYKC	in this study	ATGACTCCCACTGCCAGCCTGCTGCTGCTGCTCCTGCTCGGCCTCTCAGAAGCCAATCCTCTCGTTGATGAAGGAAGCGAAGCAGATGACCAAATGGACCAAAATGACAAAGTCGATATCGGTGCCCAGATTCTGAACTCCAACAACGGCATCAAGGAGATGCTGCTGGAAGGAGACGTGTTGGTTCCCACCACCAGAAACGCAATGAAGTGCTTTTCCAATCAGTGCTTCTGGAATAAAGACTCCAACGGCCAGGTGACGATTCCCTTCACCATCAGCAGTGAGTTCACCAGCGCAGAGAAGCAGACGATCAACAGAGCCTTGGAGTCCTTCAAAAGCAGGACCTGCATCCGCTTTGTCCCCCGTCGTTACGAAAACGACCACATAAGCATCGAGAAT…	ND
Cebidichthys violaceus	Scorpaeniformes	GCA_008087265.1	doi: 10.1098/rspb.2019.2327	in this study	>CebvioChgHm	MAMKLICGCLLAVAMLGCLVDAQYPQKPKPQNPWTQKPQVGLHYPWPQKPQVGPQNPWTQKPQVRPQYPWTQKPQVLPQYPWTQKPQVLPQYPWTQKPQVLPQYPWTQKPQVRPQYPWTQKPQKHPTETFHTCEVPEQYKIQCGAPDTTALVCDSLNCCFDGRSCYYGKAVTLQCTKDAQIIVVVARDATLPNLDLDSISFLGNDPNCSPVGTTSAFVIYQFPVTACGTLKMDEAGVLIYENRMSSSYEVAMGPYGIITRDSQYELLFQCRYVGTSVEALVVEVGLVPPPPSVAAPGPLRVELRLGNGQCTMKGCVEAEEVAYNSFYVDSDYPVTKVLRDPVYVEVRMLERTDPNLVLTLGRCWATSNPYAHSLPQWDLLIDGCPYHDDRYQTALIPVH…	in this study	ATGGCAATGAAGTTGATTTGTGGTTGTCTTCTGGCAGTTGCCATGCTTGGCTGTCTGGTTGATGCTCAGTATCCCCAGAAGCCTAAGCCACAGAATCCGTGGACCCAGAAACCTCAGGTGGGTCTGCATTATCCGTGGCCCCAGAAACCTCAGGTGGGTCCACAGAATCCGTGGACCCAGAAACCTCAGGTGCGTCCACAGTATCCATGGACCCAGAAACCTCAGGTGCTTCCACAGTATCCGTGGACCCAGAAACCTCAGGTGCTTCCACAGTATCCGTGGACCCAGAAACCTCAGGTGCTTCCACAGTATCCGTGGACCCAGAAACCTCAGGTGCGTCCACAGTATCCATGGACCCAGAAACCTCAGAAGCATCCAACAGAAACATTTCACACTTGT…	in this study	>CebvioChgL	MVMKCTAVCLMALTLLGSFCDAQWENYKPYQKPGTPPFHPKDPQQTKQTFEKPLTWKYPTDPQPETPVNVPFELRHPVPAATVAVECREKIAHVEVRKDLFGTGQYINPADLTLGDCGAIAEDPTSQVLFFQAELQDCLSSLAMTENALIYTFTLNYAPQPLGDSPVVRTNKAAVIIECHYPRKHNVSSLPLDPQWIPFSAVKVAEEFLYFTLKLMTEDWQYERPSYQYFLGDVINIQAVVKQYFHVPLRVYVDRCVATLSPDMSSSPQYTFIDNYGCLLDARITGSDSKFMSRSADNALQFQLDAFKFQGADSGMLYITCHLKATCATHPIDGEHRACSWANGWTEASRVDGVCGSCEAPGLGSPPISHPKIPGRKIRDVSQSEVVEWEGDVTLGPIP…	in this study	ATGGTGATGAAGTGTACTGCTGTGTGCCTTATGGCACTGACCTTGCTTGGTAGCTTCTGTGATGCTCAATGGGAAAATTACAAGCCATACCAGAAGCCAGGAACACCACCCTTCCATCCTAAGGATCCCCAACAGACAAAGCAGACATTTGAGAAACCTCTTACCTGGAAATACCCTACAGATCCCCAGCCTGAGACCCCAGTCAATGTGCCTTTTGAGCTGAGACATCCTGTTCCTGCTGCAACTGTTGCTGTTGAGTGCAGAGAGAAGATTGCTCATGTGGAAGTCAGGAAGGACCTGTTTGGGACAGGCCAGTACATCAATCCTGCTGACCTTACTCTGGGAGACTGTGGTGCTATCGCAGAGGACCCTACTTCTCAAGTGTTATTTTTTCAGGCG…	in this study	>CebvioChgH	MAMKLICGCLLAVAMLGCLVDAQYPQKPKPQNPWTQKPQVGLHYPWPQKPQVGPQNPWTQKPQVRPQYPWTQKPQVLPQYPWTQKPQVLPQYPWTQKPQVLPQYPWTQKPQVRPQYPWTQKPQVLPQYPWTQKPQVLPQYPWTQKPQVFPQYPWTQKPQVLPQKPWTQKPQGTQKHPTETFHTCEQPHQPYQLNKPQKPHQPTSPQAPSFPSKTTFFPEFHQVWWKFQHAHDQVPQDSKIPQKPSKQTPLPVQSCDIALNVRIPCGGSGISADGCGAINCCFDGQQCYFGKAVTVQCTKDGQFIVVVAKDATVPNINLESISLMGQGPGCTYVDSNSAFAIFNFPVTSCGSVVMEENGVIIYENRMSSSYEMGVGPLGIITRDSHFELLFQARYIGTSV…	in this study	ATGGCAATGAAGTTGATTTGTGGTTGTCTTCTGGCAGTTGCCATGCTTGGCTGTCTGGTTGATGCTCAGTATCCCCAGAAGCCTAAGCCACAGAATCCGTGGACCCAGAAACCTCAGGTGGGTCTGCATTATCCGTGGCCCCAGAAACCTCAGGTGGGTCCACAGAATCCGTGGACCCAGAAACCTCAGGTGCGTCCACAGTATCCATGGACCCAGAAACCTCAGGTGCTTCCACAGTATCCGTGGACCCAGAAACCTCAGGTGCTTCCACAGTATCCGTGGACCCAGAAACCTCAGGTGCTTCCACAGTATCCGTGGACCCAGAAACCTCAGGTGCGTCCACAGTATCCATGGACCCAGAAACCTCAGGTGCTTCCACAGTATCCGTGGACCCAGAAA…	in this study	>CebvioAlv	MWFLVFICTATAVGGVPVHPTQEASSHSTGLCNLQFLLFVPPPPMSDFQEKKNVDEGDILIPEDRNAVETLWSDAVVPYTISSELAHRKANILSAFKMISDVTCIRFRPYTTELNYVNIRNGRGCASYVGCQGGDQSLYFGPTCGIGNLCHEIIHALGLHHEHSRNDRDWHVTVQWQNIKAGKERYFKVKRGNTLNLPYDLDSIMHYGPYYFTQDGSPTLLSKQGGVTMGQRTHLSNLDIQKLNKLYH	in this study	ATGTGGTTTTTGGTCTTCATCTGCACGGCGACAGCTGTTGGTGGTGTACCTGTACATCCAACCCAGGAGGCTTCCAGTCACTCCACAGGTTTATGCAACTTACAGTTTTTGTTGTTTGTTCCCCCCCCCCCCATGTCAGACTTTCAAGAAAAAAAAAATGTCGATGAGGGAGATATTTTGATTCCGGAGGACAGGAATGCTGTGGAGACTTTGTGGTCTGATGCCGTCGTGCCTTACACCATCAGTTCTGAGCTGGCTCATCGAAAGGCTAACATCCTCTCTGCCTTCAAGATGATATCAGATGTCACCTGCATTCGCTTCAGACCATATACCACAGAGTTGAACTACGTCAATATCAGGAATGGCAGAGGCTGTGCCTCTTACGTCGGTTGTCAAGGA…	in this study	>CebvioNas4	MLLLVLAALVLAALVFVQHVASSPLREEREAAEEDLLIKVERYMKSNPETLDELMTEKYAILEGDMVLSSDRNAVGSVWPTKEIPYSINPELVDRTADILSAMAMVSEHTCVSFPKRTSESSYLHFKTSRGCASYVGFGGGEQPMFIGPECIVGNIVHEILHALGFHHEHTRMDRDQYITVLFGNIMEGRQRNFQKVPGVTFDLSYDVNSILHYGSGFFSANGFRTIVPNGDVKNMGQRVKMTDTDIQKVRRLYSC	in this study	ATGCTGCTCCTCGTCCTCGCTGCTCTTGTCCTCGCTGCTCTTGTCTTTGTTCAACATGTTGCCTCCAGTCCTCTACGGGAGGAAAGAGAAGCAGCTGAGGAGGACCTGCTCATCAAAGTAGAGCGTTATATGAAGTCCAACCCGGAGACTCTAGATGAGCTGATGACGGAGAAGTACGCCATCTTGGAGGGAGACATGGTTCTGTCTAGCGACAGGAACGCAGTGGGATCCGTTTGGCCCACGAAAGAGATCCCGTACTCCATCAACCCAGAGTTAGTCGATCGGACAGCCGACATCCTGTCTGCTATGGCGATGGTGTCTGAACACACCTGTGTGTCGTTCCCCAAGAGAACCTCTGAGAGCAGCTACCTGCACTTCAAGACCAGCAGAGGGTGTGCG…	in this study	>CebvioHCE	MTPSASLLLLLLLGLSQAYPIMEEGSGEEAQVDEDDTVDISTRILTSNNGTNEILLEGDLLAPSTRNAMTCWSQKCLWKKASNGLVTIPFTINSQFTSRDRQTIDRAMKAYHSKTCLRFVPRQSEYDYISVENKAGCFSEMGRTGGRQVLSLNRQGCVYYGIIQHEINHALGFHHEQTRSDRDNYVRINWENINRNMAYNFQKQATNNLNTPYDYSSIMHYGKTAFSIQHGKDSITPIPNRNTQIGQRNGMSHWDIKRINLLYGC	in this study	ATGACTCCCTCtgccagcctgctgctgctgctcctgctcggCCTCTCTCAGGCCTATCCTATCATGGAGGAAGGAAGCGGAGAAGAGGCCCAAGTGGACGAAGACGACACCGTCGACATCAGCACCAGGATTCTGACCTCCAACAACGGCACCAATGAGATTCTGCTGGAAGGAGACCTGTTAGCTCCCAGTACCAGAAACGCCATGACGTGCTGGTCCCAGAAGTGCCTGTGGAAGAAAGCCTCCAATGGCCTGGTGACGATTCCCTTCACCATCAACAGTCAGTTCACCAGCAGGGACAGGCAAACGATCGACCGCGCCATGAAGGCCTACCACAGCAAAACCTGCCTCCGCTTTGTCCCCCGTCAGAGCGAGTATGACTACATCAGCGTTGAGAAC…	in this study	>CebvioLCE	MDLKATLSLFLLLSGLCCAHQGIDHGTDNEILEEEITQTILRMNNGSRDFLFEGDVLIAKTRTAMKCLHKVYSCLWQESANGNVDIPFLLSNKYDDAERNEILSAMKDFEDKTCIRFIPRANQRAYLSIEPKSGCSSSLGRIGEKQVVSLQRFGCIQRGIIQHELLHAMGFYHEHSRSDRDRYIRINFDNIPKYYAVNFQKMDTNNLNTPYDYTSVMHYGRTAFGMNRKETITPIPDSSAPIGQRDKLSKFDILRINRLYKC	in this study	ATGGATCTCAAAGCAACGCTTTCTCTTTTTCTGCTGCTTTCGGGCCTCTGCTGTGCTCACCAGGGCATTGATCATGGTACTGATAATGAGATCTTAGAGGAGGAGATAACCCAAACTATTTTGAGGATGAACAATGGATCCAGGGATTTTCTGTTCGAAGGAGACGTGTTGATTGCAAAAACCAGGACTGCTATGAAGTGCCTTCATAAAGTCTATAGCTGTCTGTGGCAGGAGTCTGCTAACGGGAACGTGGACATCCCTTTCCTCTTGAGCAACAAATATGACGACGCCGAGAGGAATGAGATTTTAAGCGCCATGAAGGACTTTGAAGACAAAACCTGCATTCGCTTCATTCCACGGGCCAATCAGAGGGCGTACTTGAGCATTGAACCAAAATCT…
Centropristis striata	Scorpaeniformes	GCA_030273125.1	doi: 10.1128/genomeA.01476-14	ND					in this study	>CenstrChgL	MVMKSTVVCIVALALLGSLCYAQIALGGYKPAAPHQKPATRQEPVKQQSKQKFERPLTWVYPEDPKPEPEVGVPFELRLPVAFATVAVECRESIVHVEAKKDFFGNGQFINPADITLGNCAPVAEDNAARVLIFETELHSCHSTLTVTEKYLIYSFTLNHDPKPLADTLVVRTGTAAVIVECHYPRKHNVSSLPLDPLWIPFSAVKVSEEFLYFTLRLMTDDWQNERPSYQYYLGDIINVEAVVKQFFHVPLRVYVERCVATIVPDMNSLPCYVFIENNGCLVDARITGSSSKFMHRTAENKLQFQLEAFRFKNVDSGMLYISCHLKATSTLYPIDTEHRACSYNNGWKEASGQDAQCGSCEAVGFGGTGGNQGTVGHAFKFGQAPGRKIRDVSQNDNN…	in this study	ATGGTGATGAAGTCCACTGTTGTGTGCATTGTGGCACTGGCCTTGTTAGGCAGCTTATGTTATGCTCAAATAGCTTTGGGTGGTTACAAGCCGGCAGCACCACACCAGAAGCCAGCAACGAGACAGGAGCCTGTCAAACAACAGAGTAAGCAGAAATTTGAAAGACCTCTCACCTGGGTATACCCTGAAGACCCCAAGCCTGAGCCTGAAGTCGGGGTGCCTTTCGAGTTGAGACTTCCGGTTGCTTTTGCAACTGTTGCTGTCGAGTGCAGAGAGAGTATTGTTCATGTGGAAGCCAAGAAGGACTTCTTTGGGAATGGCCAATTTATCAACCCTGCCGACATTACCCTGGGAAACTGTGCCCCTGTTGCAGAGGACAATGCTGCTCGAGTGTTGATT…	ND					ND					XP_059214206.1	>CenstrNas4	MLPLVLAALLLLYSTKDVASGPVREDKQASGESWFSRALRYMVSNPETLEELLTRKHAVLEGDMVLPSDRNAVESIWPTRDIPYVITDEIAGRAEDILSAMAMISEHSCVSFHKRTSETNYLLFVSSRGCASYVGFIGGEQRVFVGPSCVVGNIAHELLHALGFYHEHTRTDREQHITILPHNIMKGMEGNFRKQPGETFELPYDVASIMHYGQEFFSMNGLPTIISNTEAESMGQRENLTQTDVQRVRLLYSCDAPRKELETETETESGGVEKKEEDANMHMLFHDVKTKVEGQVPAEKPEKVQTPAASPAASLQ	XM_059358223.1	ATGCTGCCTCTGGTCCTCGCTGCTCTGCTGCTCCTTTATTCCACTAAAGATGTGGCCTCTGGTCCTGTACGGGAGGATAAACAAGCATCGGGGGAGAGCTGGTTCAGCAGAGCGCTACGTTACATGGTGTCCAACCCCGAGACTCTAGAAGAGCTGTTGACCAGGAAACACGCGGTGCTGGAAGGAGACATGGTGTTACCTAGTGACCGTAACGCTGTAGAGAGCATCTGGCCGACACGAGACATCCCGTACGTCATCACTGACGAGATCGCGGGTCGTGCGGAGGACATCCTGTCTGCCATGGCGATGATTTCTGAACATTCCTGTGTGTCTTTCCATAAACGAACCTCAGAGACAAACTACCTGCTCTTCGTCAGCAGCAGAGGCTGTGCGTCCTAC…	in this study	>CenstrHCE	MTPSASLLLLLLLGLSQALPLQEEGGEEEEEVPDTVDISTRILMSNNATDEILLEGDLLAPTTRNAMTCWNQQCLWRKASNGLVIIPYTVTSQFTGWEVQKIQYAMNSYHSITCLRFVPRTNQYDYISIEKKAGCFSSLGRTGGRQVLSLGQGCLYHGIIQHEINHALGFQHEQTRSDRDYYVRINWGNINSNMAYNFYRQNTNNLNTPYDYSSIMHYGRTAFSINGRDSITPIPDPNIQIGQRKGMSYWDIKRINLLYSC	in this study	ATGACTCCCTCTGCCAGCCTGCTGCTGCTGCTCCTGCTCGGCCTCTCTCAGGCACTTCCTCTCCAGGAGGAAGGAGGTGAAGAAGAAGAAGAAGTCCCAGACACCGTTGACATCAGCACCAGGATTCTGATGTCCAACAATGCCACTGATGAGATCCTGCTGGAAGGAGACCTGCTGGCTCCCACAACCAGAAACGCCATGACGTGCTGGAACCAGCAGTGCCTGTGGAGGAAAGCCTCCAACGGCTTGGTGATAATCCCCTACACCGTGACCAGTCAGTTCACCGGATGGGAGGTACAGAAGATCCAATACGCCATGAATTCCTACCACAGCATCACCTGCCTCCGCTTTGTCCCCCGTACAAATCAGTACGACTACATCAGCATCGAGAAAAAAGCG…	ND
Cephalopholis sonnerati	Scorpaeniformes	GCA_019142605.1	doi: 10.3390/biology11071053	in this study	>CepsonChgHm	ESVTFLGNDQNCNPVGNTSAFAIYLFPVTACGTVMMEEPGVIIYENRMTSLYEVAIGPYGAITRDSHYELLVQCRYNVTSVEALVIEVGLVPPPPPVAAPGPLRVELRLANGECHAKGCVEAEEAAYTSFYMDSDYPVTKVLRDPVYVEIRMLERTDPNLVLTLGRCWTTADPYPHSLPQWDLLIDGCPYRDDRYLTTLVPVGAQSGLEFPTHHRRFIFKMFTFVATGGANTGAKGAADPQVMTPLKEKVYIHCNVAVCQPSLGNNCEPRCFRKSE	in this study	GAGTCAGTCACTTTCCTTGGAAATGATCAGAACTGCAATCCAGTTGGCAACACTTCAGCTTTTGCCATCTACCTGTTCCCTGTAACTGCCTGCGGCACTGTCATGATGGAGGAACCTGGGGTTATAATCTATGAGAACAGGATGACCTCCTTGTATGAAGTTGCTATTGGACCCTACGGAGCCATCACCAGGGACAGCCACTATGAGCTGCTTGTACAATGTAGATACAATGTCACCTCAGTTGAGGCTCTGGTCATTGAGGTTGGTCTGGTTCCTCCACCGCCCCCAGTTGCAGCTCCTGGACCTCTGCGTGTGGAATTGAGGCTGGCCAACGGAGAGTGTCATGCTAAGGGTTGTGTGGAAGCAGAGGAGGCGGCCTACACTTCCTTCTACATGGAT…	in this study	>CepsonChgL	ATVAVECRERDAHVEVKKDMFGIGQFINPTDLTLGNCGAVAEDAGAQVLIFEAELHDCGSSLMMTEDSLIYTFTLNYNPKPLGSAPVVRTSSAAVIVECHYPRKHNVSSLPLDPMWIPFSAVKVAEEFLYFTLKLMTDDWQYERPSYQYFLGDIINIEATVKQYFHVPLRVYVDNCVATLAPDASSNPRYAFIDNHGCLLDARITGSDSKFMTRSADHKLQFQLEAFRFQGAESGLLYITCHLKATSASYAIDNEHRACSYINGWKEASGADAACGSCESGGFGAAPSTSGGIGAGASSGNWGTGGGFGAGSSTSVFEWEGDVTLGPIPIGEKVVS	in this study	GCAACTGTTGCGGTCGAGTGCAGAGAGAGGGATGCTCACGTGGAAGTCAAGAAGGACATGTTTGGTATTGGCCAGTTCATTAATCCCACCGACCTTACCCTGGGAAACTGTGGTGCTGTTGCGGAGGATGCTGGTGCTCAGGTGTTGATTTTTGAGGCTGAACTGCACGATTGTGGTAGCTCACTGATGATGACAGAAGATTCCCTCATCTACACCTTCACTCTGAACTATAATCCCAAACCTCTGGGTAGTGCTCCTGTGGTGAGGACCAGCAGTGCTGCTGTCATTGTGGAATGCCACTACCCAAGGAAGCACAATGTGAGCAGCCTTCCTCTTGACCCTATGTGGATCCCATTCTCTGCAGTCAAGGTGGCAGAGGAATTCTTGTACTTTACTCTG…	in this study	>CepsonChgH	AVPQTQSVSGVGKQPPVDSCEVESNVRVPCGAPDISAAGCEAIHCCFDGRQCYFGKAVTIQCTKDAQFIVVVARDATLPNIDLESVSLLGQGQGCTHVDSNSEFAIYQFPVTACGSVVMEEPGVIIYENRMSSSYEVGVGPLGAITRDSHFEVLFQCRYIGTSVETLVIDVFPLDNPPLPVAAVGPIRVHLRLANGECNTKGCNELDVAYSSFYTDADYPVTKVLRDPVYVEVQLLEKTDPNLVLTLGRCWTTTNPNPHSLPQWDILTDGCPYRDDRYLSSLVPVGPSSGLDFPSHYRRFIFKMFTFVEPNSMEPMREHVYIHCSTAVCSAAAGHSCEPSCFRRKRDVKDVDQRRAEPKVVVSSGPVIMSSPQQ	in this study	GCAGTGCCACAGACACAGTCTGTTTCAGGTGTTGGAAAGCAGCCCCCTGTTGACAGTTGTGAGGTGGAATCAAACGTGAGAGTCCCATGTGGAGCTCCTGATATCTCTGCAGCTGGATGTGAAGCCATACACTGCTGCTTTGATGGCCGACAGTGCTACTTTGGAAAGGCAGTGACTATCCAGTGCACCAAGGATGCCCAGTTCATCGTGGTAGTAGCCAGAGATGCCACTCTGCCAAACATTGACCTCGAATCAGTCTCACTGTTGGGACAGGGTCAAGGCTGTACACATGTTGACTCTAACTCAGAATTCGCCATCTACCAGTTTCCTGTCACAGCCTGTGGGTCTGTTGTTATGGAGGAGCCTGGTGTTATAATCTATGAGAACAGGATGTCATCC…	in this study	>CepsonAlv	KQFLSLFTLCFYVVVGGVPVHPSQEATSHAPDNVTVTVPLNGTHNVTSPAPGIVIPMLKPQQASAETLEELQEELTVQEGDMLIPEDRNAVMTLWAEATVPYIISYELADQEFNILTAFRMISDFTCIRFIPRTTELNYLVFKNGKGCASFVGCRGGAQPVYYARSCSVGNICHEIIHALGLHHEHNRKDRDQYIDVQWQSIIPGRKKNFKVKSGNTLNLPYDLESIMHYGEYFFSLDGSPTLLAKHSGVQIGQRTHLSHLDIERLNKLYHC	in this study	AAACAATTCTTATCATTATTTACTCTTTGTTTTTATGTAGTTGTTGGTGGTGTCCCCGTACATCCGAGCCAGGAGGCCACCAGTCACGCCCCAGATAATGTTACTGTCACTGTGCCGTTAAATGGCACCCACAATGTGACCAGTCCTGCCCCAGGTATAGTCATTCCCATGCTTAAACCACAGCAGGCCAGCGCAGAAACTTTAGAAGAGCTACAAGAGGAATTGACTGTCCAAGAGGGAGACATGCTGATTCCAGAGGACAGGAACGCTGTAATGACCCTCTGGGCCGAAGCCACCGTGCCTTACATCATCAGTTATGAGCTGGCTGATCAAGAGTTTAACATCCTTACCGCCTTCAGGATGATATCAGATTTTACCTGCATTCGCTTCATACCACGC…	in this study	>CepsonNas4	SQEGWFNRTLNYMESNPETLEELMTHSSAVVEGDLVLSDDRNAVESTWPTPEIPYVISPELESRTDAILSAMAMLSEHTCVTFHKRTSETNYLLFVTSKGCASYVGFIGGEQPMFIGPRCKVGNIVHEILHALGFHHEHTREDREQHITILSSNIMDGMERNFKKQQGKTFNLHYDITSIMHYGSGFFSANGLPTIISNTDVMGMGQRDKMTKTDIERVRLLYSC	in this study	AGTCAGGAGGGCTGGTTCAACAGGACGTTGAATTATATGGAGTCTAACCCTGAGACTTTAGAAGAGCTGATGACCCACAGCTCTGCAGTGGTGGAGGGAGACCTGGTGCTGTCAGATGACAGGAACGCAGTGGAAAGTACGTGGCCAACACCTGAGATACCGTATGTCATCAGCCCAGAGTTAGAAAGTCGGACAGACGCCATCCTCTCTGCTATGGCGATGCTTTCCGAACACACCTGTGTGACCTTCCACAAGCGAACCTCTGAGACCAACTACCTGCTCTTTGTCACCAGCAAAGGTTGTGCATCATATGTGGGCTTCATCGGCGGTGAGCAGCCCATGTTCATCGGGCCCCGGTGCAAGGTGGGTAACATCGTCCATGAGATTCTCCACGCTCTG…	in this study	>CepsonHCE	MTLSASLLLLLLLGLSQALPLQEEGGEEEVPDTMDITTRILTTNNGTDEILLEGDLLLPRSRNAMTCWYNNCLWKKSSDGMVMIPFTVSSEFTSWERQKIDYAMNAFHSSTCLRFVPRQSEYDYISIENKGGCFSALGRAGGKQVLSLNRQGCLYHGIIQHEINHALGFQHEQTRSDRDYYVRINWENINPQMAYNFYKQATNNLNTPYDYSSIMHYGRTAFSIQYGKDTITPIPDPNVQIGQRQGLSYWDIERINALYGC	in this study	ATGACTCTCTCTgccagcctgctgctgctgctcctgctcggCCTCTCTCAGGCACTTCCTCtccaggaggaaggaggagaggaagaagtcCCAGACACCATGGACATCACCACCAGGATTCTGACCACCAACAACGGCACCGATGAGATCCTGCTGGAAGGAGACCTGCTGCTTCCCAGAAGCAGAAACGCCATGACGTGCTGGTACAATAACTGCCTGTGGAAGAAATCCTCCGACGGCATGGTGATGATCCCCTTCACCGTGAGCAGTGAGTTCACCAGctgggagagacagaagatCGACTACGCCATGAATGCCTTCCACAGCAGCACCTGCCTCCGCTTCGTCCCCCGTCAGAGCGAGTACGACTACATCAGCATCGAGAACAAAGGTGGATGT…	in this study	>CepsonLCE	MDLRAAVSLLLLLLMGLCKAHDGTVRNYSLNITALDTPDTEDFTATILRMNNGSNDFLLEGDILLPKTRTAMKCLSKVYSCLWQKSDNGNVEIPYIISQKYDDTERSKILRAMKDFQHKTCIRFVPRAAQRAYLSIEPRYGCFSMLGRIGDKQVVSLQRYSCINQGIIQHELLHALGFYHEHTRSDRDQHIRINWDNVKEYYVYNFKKKNTNNLNTPYDYSSVMHYGRTAFGTHGAETLIPIPDSSVPIGQREKMSRIDILRINKLYKC	in this study	ATGGACCTCAGAGCTGCGGTTTCTCTTCTCCTGCTGCTGCTGATGGGCCTCTGCAAGGCTCATGATGGCACTGTAAGAAATTACTCACTAAATATAACAGCCTTGGATACTCCTGACACGGAGGACTTTACCGCAACCATTCTGAGGATGAACAATGGATCTAATGATTTCCTGCTGGAGGGAGACATACTGTTACCAAAAACCAGGACTGCTATGAAGTGCTTGAGTAAAGTGTATAGCTGTCTGTGGCAGAAGTCGGACAACGGGAATGTTGAAATCCCTTACATCATAAGCCAAAAATATGATGATACAGAGAGGAGTAAGATTTTACGTGCCATGAAGGACTTTCAACACAAAACCTGCATTCGCTTCGTTCCACGTGCAGCTCAGAGAGCGTAC…
Chaenocephalus aceratus	Scorpaeniformes	GCA_023974075.1	doi: 10.1038/s41559-019-0812-7	in this study	>ChaaceChgHm	LAVALLGCLADAQHVKKQPQLPATPPKWTPPNQPHQPQQPQQPATPPKRTPPHQPQQPQHPQQPKEPQRPKLNQTLWNNQHPKHPHRPQLPQQPQQPTSSKWKPPHPPKQPPQPKHPQRPQEPQQTCEVADNLKIQCGAPGISTEDCEAINCCYGGNMCHYGKSVTLQCTRDGQFVMVVAKDATLPNLDLETVSLLGGGENCNSVDTTSAFAIYQFPVTACGTVMMEEPGVIIYENRMSSFYEVALGPNGAITRDSQYELLLQCRYIGTSIEALVIKVGLLPPPPPVAAPGPLRVELVLANGQCSDKGCVKAEEVAYNSFYVDSDYPVTKVLRDPVYVEVRILERTDPNIKLTLGKCWATSAPNPQSLPQWDLLIDGCPYREDRYLTTLVPVDDSSGLM…	in this study	TTGGCAGTTGCCCTGCTTGGATGTCTGGCTGATGCTCAACATGTAAAGAAGCAGCCTCAGCTGCCAGCAACTCCCCCTAAATGGACCCCACCTAATCAGCCTCATCAGCCCCAGCAGCCTCAGCAGCCAGCAACTCCCCCTAAACGGACCCCACCTCATCAGCCTCAGCAGCCTCAGCACCCTCAGCAGCCTAAAGAGCCACAGCGGCCAAAGTTGAATCAGACTCTTTGGAATAATCAGCATCCTAAACATCCACATAGGCCTCAGCTGCCCCAGCAGCCCCAGCAGCCAACTTCCTCTAAATGGAAGCCACCTCATCCGCCGAAGCAGCCTCCGCAGCCTAAACATCCACAGAGGCCTCAGGAGCCCCAGCAAACTTGTGAAGTTGCTGACAATCTC…	ND					in this study	>ChaaceChgH	PHPPWIPTDPHPHPPWIPKDPHPPWIPTDPHPHPPWIPKDPHPHPPLIPKDPHPPWISKDPHPPWIHPHPHTHPPWIPKDPHPHPKLIPTDPHPHPPWIPTDPHPPLIPKDPHPPWIRPHPHPPWIPKDPTVPLILQYDKTPQVQPALENDQKTQVPQTPSVYKPSVAKQPAAQSCVVAENVRIPCGSSDISAAGCEDINCCFDGRQCYYGKTVTVQCTKDAQFIVVVAKDATLPNIDLESISLLGQGQGCTHVDSNSDFAIYNFPVYTCGSVVMEEPGVIIYENRMSSSFEVGVGDRGAITRDSHYELLFQCRYIGTSVEALVIEVLDIVNPPLPVAAQGPISVHLRLANGECNTKGCNEVDVAYTSFYTNTDYPVTKVLRDPVYVEVQLLEKTDPKL…	in this study	CCACATCCACCATGGATCCCTACAGATCCACATCCACATCCACCATGGATCCCTAAAGATCCACATCCACCATGGATCCCTACAGATCCACATCCACATCCACCATGGATCCCTAAAGATCCACATCCACATCCACCATTGATCCCTAAAGATCCACATCCACCATGGATCTCTAAAGATCCACATCCACCATGGATCCATCCACATCCACATACACATCCACCATGGATCCCTAAAGATCCACATCCACATCCAAAATTGATCCCTACAGATCCACATCCACATCCACCATGGATCCCTACAGATCCACATCCACCATTGATCCCTAAAGATCCACATCCACCATGGATCCGTCCACATCCACATCCACCATGGATCCCTAAAGATCCAACAGTACCA…	KAI4832989.1	>ChaaceAlv	NAVQNLWSDAVMPYTISQELTDRALDIHAAFKMISDLTCIRFRPHTTELNYIEFRSGKGCASYVGCVGGAQKLYFAPSCSVGNVCHEIIHALGLHHEHNRRDRDQYISVEWRNIMPGKRNNFEVKQGDTQNLPYDLNSIMHYGEYYFSQDGRPTVLSKSSGVQIGQRSHLSELDVLRLNSLYHC	JAMFTG010000001.1	AATGCCGTGCAGAACCTGTGGTCGGACGCCGTCATGCCGTACACCATCAGTCAGGAACTCACTGATCGAGCGCTTGACATCCACGCTGCCTTCAAGATGATCTCAGACCTCACCTGCATTCGCTTCAGGCCTCACACCACAGAGCTGAACTACATCGAGTTCCGCTCTGGCAAAGGCTGTGCGTCCTACGTTGGATGTGTAGGAGGAGCCCAGAAGCTGTACTTCGCCCCCTCGTGCTCTGTGGGTAATGTTTGCCATGAGATCATCCATGCTCTGGGTCTGCACCACGAACACAACCGCAGGGACCGCGACCAGTACATCTCTGTGGAGTGGCGCAACATCATGCCAGGGAAACGAAACAACTTCGAGGTGAAACAAGGAGACACTCAGAACCTGCCG…	KAI4789450.1	>ChaaceNas4	MLHLILAALLLAQAAKDVASGPLREDSDATTEDWITRVLNYMKSNPETLEELMTEDYAVTEGDIMLLSDRNAVESVWPSTEIPFTISPESESRARVILSAMAMVSEHTCVSFHRRTFETNYLTFVTSKGCASFVGCIGGEQAVFVGPQCTMGNIVHEILHALGFYHEHTRSDRDQYITVLHRNIMEGKERNFQKASGETFGLEYNAASIMHYGGEFFSDNGLPTIVSKEEVMNMGQRTKMTDSDVQRVRLLYSCDPPKKTGRY	JAMFTG010001446.1	ATGCTGCATCTCATCCTCGCCGCGCTGCTTTTGGCCCAAGCCGCTAAAGATGTCGCCTCCGGTCCTCTGCGTGAGGATAGCGATGCGACTACGGAGGACTGGATAACCAGAGTGCTGAATTACATGAAGTCTAACCCCGAGACTTTAGAAGAGCTGATGACGGAGGACTATGCCGTAACGGAGGGAGACATCATGCTGCTGAGCGACAGGAACGCGGTGGAGAGCGTGTGGCCGAGCACGGAGATCCCGTTCACCATCAGCCCGGAGTCAGAAAGTCGCGCGCGGGTCATCCTCTCTGCGATGGCCATGGTGTCCGAGCACACGTGCGTGTCGTTCCACCGACGAACCTTCGAGACGAACTACCTGACCTTCGTCACGAGCAAAGGTTGTGCTTCGTTC…	in this study	>ChaaceHCE	MTPSASLLLLLLLGLSQALPLQEEGIEEDEEEEVDEEDTVDITTRILTSNNATDEILLEGDLLAPKTRNAMKCWSQSCLWKKGSRGLVTVPFTTSSQFTSSERQTITNAMNTFHSQTCLRFVPRRNEYDYISIENKGGCYSSMGRTGGRQVLSLNRQGCVHHGTVQHEINHALGFHHEQTRSDRDSYVRINWQNINPQMAYNFERHDTNNLNTPYDYSSIMHYGRTAFSIQWGKDSMTPIPNPNVQIGQRRGLSRGDIVRINKLYQC	in this study	ATGACTCCCTCTGCCAGCCTGCTGCTGCTGCTCCTGCTCGGCCTCTCTCAGGCACTTCCTCTCCAGGAGGAAGGAATCGAAGAAGATGAAGAAGAAGAAGTAGACGAAGAGGACACTGTCGACATCACCACCAGGATTTTGACCTCCAACAACGCCACAGATGAGATCCTGCTGGAAGGAGACCTGCTGGCTCCCAAAACCAGAAACGCCATGAAGTGCTGGTCCCAGAGCTGCCTGTGGAAGAAAGGCTCCAGAGGCTTAGTGACGGTCCCCTTCACCACGAGCAGTCAATTCACCAGCTCGGAGAGACAGACGATCACCAACGCTATGAATACCTTCCACAGCCAGACCTGCCTCCGCTTCGTCCCCCGTCGGAACGAGTACGACTACATCAGCATT…	ND
[truncated: 133 more rows]
