# Supplementary material for: Convergent Evolutionary Dead‐End and Breakdown of Hard Chorion in Parental‐Egg‐Care Fish Reproductive Strategies
Source: Mol Ecol. 2025 Jun 2;34(13):e17816. doi: 10.1111/mec.17816 (PMC12186722; doi:10.1111/mec.17816)
Supplement: Supplementary file 3 — Table S2. Binary data of gene lost and egg‐care for PGLS analysis. [file MEC-34-e17816-s004.csv]

Cyprinodontiformes_Alveolin_binary_data
species_name	alv	guarding
Anaana	0	0
Aphibe	1	1
Auslim	0	1
Caltod	1	1
Cypdia	1	1
Cyptul	1	1
Funhet	1	1
Gamaff	0	0
Girmul	1	1
Krybra	1	1
Krygra	1	1
Kryoce	1	1
Kryher	1	1
Krymar	1	1
Micbif	0	0
Nemwhi	1	1
Notfur	1	1
Notkuh	1	1
Pacpla	1	1
Poefor	0	0
Poelat	0	0
Poemex	0	0
Poepic	0	0
Poereti	0	0
Poegra	0	0
Poepro	0	0
Poeturr	0	0
Xipcou	0	0
Xiphel	0	0
Xipmac	0	0
Anabantiformes_and_Synbranchiformes_Alveolin_binary_data
species_name	alv	guarding
Anates	0	0
Betspl	0	0
Chaarg	0	0
Chamac	0	0
Helbur	0	0
Macope	0	0
Masarm	0	0
Monalb	0	0
Hiphip	1	1
Hipste	1	1
Paroli	1	1
Plaste	1	1
Reihip	1	1
Scomax	1	1
Vervar	1	1
Craign	1	1
Echnau	1	1
Seldor	1	1
Serdum	1	1
Serlal	1	1
Serqui	1	1
Traova	1	1
Tratra	1	1
Latcal	1	1
Syngnathiformes_Alveolin_binary_data
species_name	alv	guarding
Aeostr	0	1
Corint	0	0
Dorexc	1	1
Dundac	1	1
Entaeq	1	1
Fistab	1	1
Hipabd	0	0
Hipcom	0	0
Hipgut	0	0
Hipkud	0	0
Hipmoh	0	0
Hipwhi	0	0
Hipzos	0	0
Macsco	1	1
Neroph	1	1
Oosman	1	1
Phyequ	0	0
Phytae	0	0
Synspl	1	1
Synbia	0	0
Synacu	0	0
Synros	0	0
Synsco	0	0
Syntyp	0	0
Lophiiformes_Alveolin_binary_data
species_name	alv	guarding
Antmac	0	0
Antstr	0	0
Loppis	0	0
Acalat	1	1
Datund	1	1
Dipsar	1	1
Spaaur	1	1
Takfla	1	1
Takrub	1	1
Tetnig	1	1
Thasep	1	1
Cyprinodontiformes_ChgHm_binary_data
species_name	chghm	guarding
Anaana	1	0
Aphibe	1	1
Auslim	1	1
Caltod	1	1
Cypdia	1	1
Cyptul	1	1
Funhet	1	1
Gamaff	0	0
Girmul	0	1
Krybra	1	1
Krygra	1	1
Kryoce	1	1
Kryher	1	1
Krymar	1	1
Micbif	0	0
Nemwhi	1	1
Notfur	1	1
Notkuh	1	1
Pacpla	1	1
Poefor	0	0
Poelat	0	0
Poemex	0	0
Poepic	0	0
Poereti	0	0
Poegra	0	0
Poepro	0	0
Poeturr	0	0
Xipcou	0	0
Xiphel	0	0
Xipmac	0	0
