# Supplementary material for: Convergent Evolutionary Dead‐End and Breakdown of Hard Chorion in Parental‐Egg‐Care Fish Reproductive Strategies
Source: Mol Ecol. 2025 Jun 2;34(13):e17816. doi: 10.1111/mec.17816 (PMC12186722; doi:10.1111/mec.17816)
Supplement: Supplementary file 4 — Table S3. List of accession number of RNA‐seq data and genome assembly. [file MEC-34-e17816-s001.xlsx]

## Sheet: Sheet1
SRR	individual	species	oragan	reference genome
SRR13349684	Pfor01	P. formosa	Ov	GCF_000485575.1
SRR13349687	Pfor02	P. formosa	Ov	GCF_000485575.1
SRR13349690	Pfor03	P. formosa	Ov	GCF_000485575.1
SRR13349693	Pfor04	P. formosa	Ov	GCF_000485575.1
SRR13349683	Pfor05	P. formosa	Lv	GCF_000485575.1
SRR13349686	Pfor06	P. formosa	Lv	GCF_000485575.1
SRR13349689	Pfor07	P. formosa	Lv	GCF_000485575.1
SRR13349692	Pfor08	P. formosa	Lv	GCF_000485575.1
SRR23648299	Olap01	O. latipes	Ov	GCF_002234675.1
SRR23648300	Olap02	O. latipes	Ov	GCF_002234675.1
SRR23648301	Olap03	O. latipes	Ov	GCF_002234675.1
SRR27475147	Olap04	O. latipes	Lv	GCF_002234675.1
SRR27475148	Olap05	O. latipes	Lv	GCF_002234675.1
SRR27475149	Olap06	O. latipes	Lv	GCF_002234675.1
SRR15058210	Habd01	H. abdominalis	Ov	GCA_018466805.1
SRR15058211	Habd02	H. abdominalis	Ov	GCA_018466805.1
SRR18098736	Bspl01	B. splendens	Ov	GCF_900634795.4
SRR18098737	Bspl02	B. splendens	Ov	GCF_900634795.4
SRR18098738	Bspl03	B. splendens	Ov	GCF_900634795.4
SRR18098739	Bspl04	B. splendens	Ov	GCF_900634795.4
SRR18098740	Bspl05	B. splendens	Ov	GCF_900634795.4
SRR5224072	Pmex01	P. mexicana	Lv	GCF_001443325.1
SRR5224073	Pmex02	P. mexicana	Lv	GCF_001443325.1
SRR5224074	Pmex03	P. mexicana	Lv	GCF_001443325.1
SRR5224075	Pmex04	P. mexicana	Lv	GCF_001443325.1
